# Supplementary material for: Macrophage-Related SPP1 as a Potential Biomarker for Early Lymph Node Metastasis in Lung Adenocarcinoma
Source: Front Cell Dev Biol. 2021 Sep 27;9:739358. doi: 10.3389/fcell.2021.739358 (PMC8502925; doi:10.3389/fcell.2021.739358)
Supplement: Supplementary file 1 [file Data_Sheet_1.ZIP]

Archive with 4 entries (3 files):
- Supplementary Material/clinical.txt
- Supplementary Material/lncRNAExp-FPKM.csv
- Supplementary Material/pcExp-FPKM.csv
- Supplementary Material/
