# Supplementary material for: Macrophage-Related SPP1 as a Potential Biomarker for Early Lymph Node Metastasis in Lung Adenocarcinoma
Source: Front Cell Dev Biol. 2021 Sep 27;9:739358. doi: 10.3389/fcell.2021.739358 (PMC8502925; doi:10.3389/fcell.2021.739358)
Supplement: Supplementary file 1 [file Data_Sheet_1.ZIP › Supplementary Material/clinical.txt]

Match	Sample	Type	Sex	Age	Differentiation	T Stage	N Stage	M Stage	TNM Stage	Tissue samples
Group 1	GQ1	LUAD	female	64	moderately differentiated	T1c	N2	M0	IIIA	Tumor and adjacent lung tissues
	WL2	LUAD	female	50	moderately differentiated	T1c	N0	M0	IA	Tumor and adjacent lung tissues
Group 2	WFQ3	LUAD	male	79	moderately differentiated	T1b	N1	M0	IIB	Tumor and adjacent lung tissues
	ZJS4	LUAD	male	65	moderately differentiated	T1c	N0	M0	IA	Tumor and adjacent lung tissues
Group 3	MDQ5	LUAD	male	60	moderately and Poorly differentiated	T1c	N2	M0	IIIA	Tumor and adjacent lung tissues
	MJS6	LUAD	male	52	moderately and Poorly differentiated	T1c	N0	M0	IA	Tumor and adjacent lung tissues
Group 4	HYP7	LUAD	male	57	moderately differentiated	T1b	N2	M0	IIIA	Tumor and adjacent lung tissues
	FXJ8	LUAD	male	58	moderately and Poorly differentiated	T1c	N0	M0	IA	Tumor and adjacent lung tissues
Group 5	ZFQ9	LUAD	male	55	moderately and Poorly differentiated	T1c	N2	M0	IIIA	Tumor and adjacent lung tissues
	BXY10	LUAD	male	46	moderately and Poorly differentiated	T1c	N0	M0	IA	Tumor tissue
Group 6	LCR11	LUAD	female	60	moderately differentiated	T1b	N1	M0	IIB	Tumor and adjacent lung tissues
	LFY12	LUAD	female	62	moderately differentiated	T1c	N0	M0	IA	Tumor and adjacent lung tissues
Group 7	WJB13	LUAD	male	50	moderately and Poorly differentiated	T1c	N2	M0	IIIA	Tumor and adjacent lung tissues
	LSY14	LUAD	male	51	moderately differentiated	T1c	N0	M0	IA	Tumor and adjacent lung tissues
Group 8	DL15	LUAD	female	64	moderately and Poorly differentiated	T1c	N2	M0	IIIA	Tumor and adjacent lung tissues
	LA16	LUAD	female	62	moderately differentiated	T1c	N0	M0	IA	Tumor and adjacent lung tissues
