# Supplementary material for: Macrophage-Related SPP1 as a Potential Biomarker for Early Lymph Node Metastasis in Lung Adenocarcinoma
Source: Front Cell Dev Biol. 2021 Sep 27;9:739358. doi: 10.3389/fcell.2021.739358 (PMC8502925; doi:10.3389/fcell.2021.739358)
Supplement: Supplementary file 1 [file Data_Sheet_1.ZIP › Supplementary Material/lncRNAExp-FPKM.csv]

gene_name	WFQ3_N	LSY14_N	LFY12_T	MDQ5_T	MJS6_N	WJB13_T	MDQ5_N	MJS6_T	BXY10_T	HYP7_N	WJB13_N	LSY14_T	LFY12_N	WL2_N	FXJ8_T	FXJ8_N	WFQ3_T	WL2_T	LA16_T	DL15_N	DL15_T	LA16_N	HYP7_T	ZFQ9_N	ZJS4_N	GQ1_T	LCR11_T	LCR11_N	GQ1_N	ZFQ9_T	ZJS4_T
LINC01587	0	0.09413134	0	0.5462494	0.1242982	0	0	0.04112143	0.6367078	0	0	0	0	0	0.4906589	0	0.3840639	0.04154603	3.152204	0.0798951	0	0.1776625	0	0.03857614	0	0	0	0.04070425	0.09617958	0.03332371	0.03512323
AC000061.1	0	0.1647298	0	0.1470672	0	0	0	0	0.1857064	0.2063393	0	0	0.07201242	0	0.6869225	0	0.08401398	0	0	0.06990821	0	0	0	0.1350165	0.137463	0.5501212	0	0	0	0	1.044916
AC016026.1	0.02339834	0	0	0.03194157	0.02519661	0.043149	0	0.006251825	0.01075564	0.01792596	0.01358564	0	0	0	0.02237894	0.006759996	0.007298811	0.02526551	0	0.01822007	0.01333987	0.006752651	0	0.005864857	0.005971128	0	0	0.0804492	0.0146225	0.01013262	0.04805909
IGF2-AS	0	0.04219957	0	0	0	0.07952175	0.01376055	0.01382621	0	0	0.06009061	0	0	0.1620357	0.01649737	0	0	0	0.01605852	0	0	0	0	0	0	0	0	0.1779173	0	0	0.01180945
RRN3P2	2.613801	2.801098	1.32634	0.7502274	1.425384	0.8239526	1.693112	0.6088475	1.740634	3.217673	1.284154	1.170611	1.433576	2.605806	1.410214	0.8132395	2.006994	1.73685	0.7487457	2.383264	2.961257	2.379043	2.755124	1.847876	1.847153	1.799167	0.6445011	2.197975	2.526979	1.393112	2.080151
DLEU2L	0.6419526	0.5235154	1.330516	0.2629029	0.08641119	0.7892187	0.256064	0.08576196	0.3688623	0.1639378	0.2329583	0.7249549	0.1287322	0.2093924	0.4604884	0.7882305	0.4505599	0.866475	0.1494129	0.8331374	0.2744926	0.6484257	0.142391	0.4827214	0.04095569	0.8897591	0.04676757	0.2122297	0.2674534	0.5559937	0.5127657
PINK1-AS	0.4615524	0.6040959	0.4144959	0.3111482	0.7854219	0.9106967	0.7394523	0.7368908	0.6600667	0.5413214	0.502892	0.3981079	0.4875385	0.8088778	0.7193901	0.6585024	0.4194837	1.06445	0.5658613	0.414131	0.5392754	0.5064959	0.3707466	0.5027488	0.4711426	0.5586646	0.2789633	0.8801205	0.5697606	0.5379345	0.5357735
SPART-AS1	0.09324864	0.3041789	0.04987556	0.2036731	0	0.2866005	0.09918746	0.2491519	0.08572821	0.0476265	0.1624273	0.2808143	0.09972991	0.4866542	0	0.3771654	0	0.3020695	0.05787573	0.2904474	0	0.2152889	0.05515577	0.1869842	0	0.05441873	0.3804279	0.04932485	0.0388497	0.08076243	0.2553711
LINC00544	0.2280811	0	0.04066431	0.04151445	0.04093503	0.3271377	0	0	0	0.1553225	0	0	0	0	0	0.1757193	0	0.1641879	0	0	0.1300337	0	0	0	0	0.04436842	0.08861963	0	0.03167476	0	0.06940266
KIAA0087	0.08866568	0.1156917	0	0.07100978	0.01273067	0.07993764	0.0817376	0.02527004	0.08151485	0.02415241	0.09609868	0.0640831	0.04425326	0.06786798	0	0.1571135	0.007375497	0.07021017	0	0.07364601	0.01348003	0.1091776	0.03496332	0.03555886	0.1267112	0	0	0.05002735	0.07388065	0.08191268	0.03237602
AC105760.1	0	0	0	0	0	0.01395106	0	0	0.04173054	0	0	0	0.01213656	0	0	0	0	0	0.04225888	0	0	0	0	0	0	0	0	0	0	0	0
MYRF-AS1	0	0.04820111	0	0	0	0.02422164	0	0	0.018113	0.02012544	0.04575772	0	0.04214268	0	0	0	0.02458308	0.02127415	0	0	0	0.02274356	0	0	0.06033395	0	0	0.02084311	0	0.01706381	0
LINC00029	0	0	0	0	0	0	0	0	0	0	0	0	0	0	0	0	0	0	0	0	0	0	0	0	0	0	0.05236972	0	0	0	0.02050673
FAM182A	0.07490239	0.04581244	0	0.122701	0.3024711	0	0.03983639	0.06003972	0.01721539	0.191281	0.04349014	0.0676696	0.04005425	0.3322711	0.0955188	0	0.140189	0.2224188	0	0	0	0.06484942	0	0.09387242	0.1911468	0	0	0.09905102	0	0.04865459	0.08546999
C22orf24	0	0.04613663	0.0302597	0.06178464	0.09138345	0.1391053	0.4513307	0.1209292	0.02600582	0.2311615	0.1970905	0.03407423	0.09075979	0.0885765	0.03607302	0.1307587	0.1058858	0.1221778	0.03511343	0.08810778	0.1612708	0.2938874	0.2342426	0.02836101	0.1154996	0.03301606	0	0.1795535	0.0707108	0.1224972	0.3873366
H19	60.54225	42.88159	31.17402	11.51695	45.20906	297.8577	70.26829	318.9912	107.6353	39.44297	26.52285	33.63384	105.638	150.8525	35.18872	70.76468	58.06514	4.228429	411.0996	45.46065	26.85298	73.00061	100.9021	11.97936	12.14065	19.13269	16.81452	201.2608	19.88126	16.84751	623.7332
AC091132.1	0.05753865	0.1876922	0.8617137	0.6912156	0.06196075	1.061073	0	0.06149523	0.528982	0.2351017	0.20045	0.2079302	0	0	0	0	0.4307626	0.7455624	0.1428478	0.1792192	0.1968237	0	0	0.6922664	0.4111393	0.201473	0.2682758	0.3652281	0.2876644	0.1993364	0.2101008
LINC00470	0	0.3100797	0	0	0.03412106	6.778119	0	0	0.02913042	0.3236695	0.5887226	0	0.0338882	0	0	0.1464694	0	0.06842875	0	0	0	0	0	0.1906115	0	0.1479318	0	0.03352114	0	0.1372153	0.05785002
AL139352.1	0.2094045	0.2903097	0.2240069	0.114345	0.3833469	0.07723278	0.2895634	0.04476079	0.1155097	0.1497339	0.04863413	0.3531432	0	0.3278576	0.08011255	0.3629933	0.05225683	0.1130574	0.1299691	0.06522453	0.5252973	0.4351187	0.4458995	0.2309463	0.1068778	0.7821173	0.1708622	0.5095269	0.279178	0.3445931	0.6499395
C7orf69	0	0	0	0	0	0	0	0	0	0	0	0	0	0	0.0488432	0	0	0.04135747	0	0	0	0	0	0	0	0.04470404	0	0	0	0	0
AL355922.1	0.05375161	0	0	0.1174039	0.05788265	0.1321648	0	0.05744777	0.345916	1.09814	0.06241897	0.1294965	0	0	0	0	0	0.3482457	0	0	0.06128976	0.06204984	0.2543489	0	0	0	0	0	0.2687311	0.09310828	0.04906812
AC062028.1	0	0	0.02304888	0.3294304	0.04640465	0.0529784	0.09167454	0.11514	0	0.3741619	0	0.1038177	0.04608795	0	0.0274769	0.1742986	0.02688447	0.04653155	0	0	0.02456806	0	0	0	0	0.2766324	0.276267	0.1139719	0	0	0.05900702
CCDC39	4.694619	4.068341	3.678757	1.260125	4.178336	5.507339	2.502821	2.430133	2.704001	4.171533	2.259466	3.229515	4.016736	3.931918	2.986179	3.85652	2.935909	5.973161	1.44635	3.476543	4.579068	6.503256	1.672787	3.357193	2.332571	3.776193	1.59551	8.28155	2.554446	2.949074	3.748581
LINC01558	1.630465	0.7159667	0.2874993	1.115337	0.6752976	0.5947416	0.6289243	0.6127762	1.614275	0.3477443	0.8530592	0.6906482	1.552166	1.234304	0.3198832	1.511522	1.184877	0.5417155	0.6227478	0.5022704	0.510748	0.8686977	0.9750041	0.9880188	0.7315794	1.1711	0.5012371	3.013843	0.5076031	1.365588	0.9322943
LINC00525	0.02143692	0.01748191	0	0.1404672	0.1385067	0.05270925	0	0	0	0	0.02489359	0	0.0229269	0	0.4647342	0.04954659	0.1604873	0.1851806	0.05322019	0	0.6355244	0	0.4564712	0	0.02188234	0	0.07496275	0	0	0.03713294	0.5675033
SCP2D1-AS1	0	0	0	0	0	0	0	0	0	0	0	0	0	0	0	0	0	0	0	0.2801295	0	0	0	0	0	0	0	0	0	0	0
LINC00266-1	0	0	0	0	0	0.1836272	0.03971887	0	0.03432922	0	0	0.04497999	0	0	0.09523704	0.0431523	0	0.08064097	0.0463518	0.6978448	0.5109288	0	0	0	0	0.04358314	0.08705114	0	0.03111414	0.09702213	0
AL136982.1	0.02775987	0.04527662	0.00593913	0	0.1135947	0.006825616	0.01181114	0.01780125	0.01020843	0.02835657	0.04513056	0.01337563	0.04750293	0.07533535	0.007080122	0.03208033	0.01385494	0.05995019	0	0.03458617	0	0.02563638	0	0.03339882	0.005667334	0	0	0.01762065	0.07864509	0.02404276	0.00506822
PART1	0	0.0785254	0	0	0	1.766593	0	0	0.0204288	0	0.0344053	1.293734	0.2218101	0.3865612	0.05667412	0.03423904	0	0.01599607	0.009194419	0.0615225	0.008445721	0.03420184	0.01752462	0.007426303	0.007560867	0.622456	0	0.4153072	0.006171851	0.006415155	0.08790056
LINC00467	7.937985	6.971424	18.23919	15.74792	3.793515	25.46575	6.544992	15.61226	29.01844	11.27529	6.436218	15.33309	5.877496	6.226375	18.50867	6.242273	6.739822	8.571432	24.42989	5.559454	8.997655	8.350135	10.39067	7.770337	6.041231	21.49045	11.71653	6.60889	6.340358	5.166473	6.817555
ZFHX2-AS1	0.2078572	0.4576731	0.533644	0.2270002	0.4924302	0.9966073	0.2653142	0.2443653	0.3439686	0.2547901	0.2413738	0.3254956	0.2667652	0.195261	0.2120549	0.552477	0.5446423	0.5835546	0.2064139	0.3452937	0.3318101	0.6238607	0.172124	0.4376397	0.1909584	0.9219015	0.2665137	0.5277516	0.3463939	0.3600493	0.2276954
TUBA3FP	0.1811887	0.1746258	0.1762032	0.03597739	0.2660644	0.06075109	0.07008301	0.1408349	0.09085963	0.3196894	0.2295329	0.2182569	0.5108806	0.5673622	0.2730707	0.3616708	0.06165762	0.1422891	0.1022333	0.4446471	0.07512681	0.4373363	0.3702291	0.09908823	0.2858372	0.1538028	0.07679984	0.8887138	0.3843011	0.2567899	0.1353284
C1orf147	0.0966298	0.009850258	0.09044705	0.05276455	0.06503513	0.118797	0.01284799	0.0129093	0.1887779	0.04935342	0.0140264	0.04364948	0.05167304	0	0.1540332	0.06979308	0.4370651	0.195639	0.2398971	0.03762236	0.1514992	0.01394345	0.01428892	0.06055129	0.03698909	0.1832738	0.1407936	0.1022267	0.02012919	0.04184542	0.06615768
OBSCN-AS1	0.1895759	0.9276006	0.2027956	0.6587487	0.7980241	0.5508816	0.6416126	0.5341587	0.07922127	0.3520925	0.4002632	0.6435599	0.6266895	1.025353	0.2857111	1.254736	0.516094	0.4280174	0.1069657	0.7515251	0.1572089	0.6764235	1.304815	0.708446	0.5453603	0.6436895	0.06026617	0.7475284	0.6462168	1.343383	0.1415928
LINC01931	0	0	0.0226821	0	0	0.05213536	0.02255393	0	0	0.08663716	0.02462256	0.0255414	0	0.04426352	0	0.02450357	0.02645666	0.02289555	0	0	0	0	0	0	0	0	0.02471552	0	0	0.01836432	0
LINC01116	0.8341311	0	0.6993682	0.147722	0.3884271	0.08314731	0.4556176	0.4096031	0.6425035	0.2533153	0.1570757	0	0.5786644	0.7059303	0.8337269	0.5471082	0.4781989	0.09737235	1.930926	0.02340649	0	0.9368807	0.9600935	0.1808235	0.06903751	1.157767	0.3678938	0.04769972	0.0375697	0.2733553	0.6173932
SNHG16	15.32644	17.06624	24.43086	14.85752	23.5951	18.72606	16.0409	24.77274	42.23633	28.25789	20.91791	18.16566	18.73916	25.81308	17.54219	23.48453	20.91785	26.74478	14.02215	18.76132	23.1285	16.55673	25.29374	16.10632	22.26983	19.16955	21.74678	21.03838	17.98942	22.68084	22.61017
IGF2BP2-AS1	0.02554693	0.02083364	0	0	0	0	0.2445657	0	0.3757854	0	0	0	0	0	0	0	0.09562842	0	0	0	0.02912964	0	0	0	0	0	0	0.02702663	0.02128697	0	0
LINC01600	0.0416056	0	0	0.01135934	0.01120079	0.06393757	0	0	0	0	0	0.01252935	0	0.07599723	0	0	0	0.02246285	0.02582294	0.0107993	0	0.03602154	0	0	0	0.01214025	0	0	0.008666963	0.009008628	0.009495104
SMAD5-AS1	0	0	0	0	0.06005006	0.03427843	0.02965793	0.01489973	0.01281674	0.04272223	0.01618906	0.01679319	0.1043704	0	0.01777828	0.06444331	0	0	0.03461071	0	0	0	0.09895237	0.01397748	0	0.01627168	0.03250037	0	0.0116164	0	0
ZNF22-AS1	0.8554154	1.502513	0.2111691	0.3593064	1.514596	0.6876177	1.889782	0.914237	1.066213	1.243488	1.757465	1.228576	1.900117	1.802897	0.5349425	2.452363	0.3592021	1.199004	0.09189042	1.716499	0.6752626	1.03495	1.323308	1.591598	1.779963	0.3360065	0.3451501	2.227599	1.596889	2.208372	0.9460678
ZNF667-AS1	12.02961	15.72789	4.07099	4.296984	12.329	19.22998	11.11481	11.92616	9.992032	10.93747	16.179	9.906485	18.5915	17.40368	5.71677	16.77168	7.605566	4.457545	2.602196	16.4075	7.207675	11.09451	12.09429	8.08379	9.316664	3.124328	1.842047	16.7183	12.73785	9.916032	7.389659
MIR202HG	0	0	0.1392413	0	0	0	0	0	0	0	0.2267301	0.07839701	0	0.1358628	0	0.07521147	0	0.0702758	0	0	0	0	0	0	0	0	0	0.06885191	0.05422979	0.1127352	0
AL357033.1	0.2095562	0.01068088	0.01401057	0.2002487	0.02820769	0.06440727	0.0417942	0.08398727	0.1685737	0.05351514	0.1064642	0.06310695	0.2661442	0.02734126	0.3841506	0.0605427	0.08171044	0.08485449	0.1788369	0	0.1045382	0.1360731	0.01549383	0.09192018	0.05347758	0.01528679	0.0915996	0.08313521	0.2182658	0.1020916	0
AC090152.1	1.795158	2.109825	4.687887	6.400412	2.785972	1.00612	2.134134	1.86217	2.062975	2.076446	1.318218	3.339026	1.327011	1.73597	3.467562	1.43388	0.8234946	2.793591	1.736815	3.864707	6.23104	1.218998	2.685781	2.249806	2.344468	3.235332	9.816264	1.312638	2.001752	2.149258	3.373881
TMEM99	3.401149	3.808891	16.88488	7.350297	5.545399	27.38512	4.866144	9.010767	14.66536	4.795453	6.202508	8.742119	4.380426	7.250089	14.99727	5.563585	7.351898	10.03488	7.135634	4.401638	8.002053	4.728057	7.536981	3.746229	3.83856	21.21852	11.86556	4.130268	4.869702	3.194662	3.717015
LINC01620	0	0	0	0	0	0	0	0.04857792	0	0	0.3166894	0	0.2430581	0	0	0.105053	0	0	0	0	0	0.2098777	0	0	0	0	0	0	0	0	0
AL512625.1	1.047478	0.7094396	0.7026998	0.2520562	1.433874	1.156813	0.8686902	0.5692405	1.354728	1.450838	0.865899	0.898212	0.5696354	0.7412433	1.154666	0.9232656	0.5538088	1.24609	0.5068794	0.6267227	0.7085285	0.5533575	0.5040603	0.9790117	0.6342963	0.4973246	1.034724	1.521357	0.6509096	1.07636	0.7941396
TPT1-AS1	7.457536	8.384419	5.31838	4.243497	9.668003	4.717679	6.931303	6.474293	6.789527	7.962979	6.137706	6.192317	7.666131	8.388592	6.401672	8.673983	7.980126	10.21565	3.175607	6.2143	6.219304	7.355124	7.337505	7.62219	6.947319	4.845082	5.035606	7.200112	6.797179	9.009092	7.468692
SHANK2-AS3	0	0	0	0	0	0	0	0	0	0	0	0.05436085	0	0	0	0	0	0	0	0	0	0	0	0	0	0	0	0	0	0.02605704	0.01373208
MIR31HG	0.03398256	0	0.03635226	2.709194	0	0.2088914	0	0.326874	0	0.06942602	0	0.1637392	0	0	0.04333605	0	0.08480337	0	2.024796	0.03528253	0	0	0	0.03407128	0	1.11058	1.029891	0.03595086	0	0	0.1551079
PRSS30P	0.767182	0.7393935	0.05595544	0.2856263	1.032679	0.1071791	1.353888	0.8013014	0.2083869	0.2315396	0.4859394	0.5460794	0.5594354	0.5459778	2.223509	1.229127	0.4568694	0.4706833	0.3679414	0.7060151	0.3379801	0.2817883	0.1031322	0.8565923	0.5339472	0.101754	0.2235632	0.3320256	0.3777411	0.9060744	0.6844192
MIR4435-2HG	16.04427	15.47217	28.45287	33.11173	11.69341	26.28734	21.0244	36.02287	28.82761	35.27093	14.34546	17.89369	19.05154	29.19521	34.58034	13.71214	28.62063	12.77936	30.02558	9.627455	21.35498	13.13386	44.78004	12.17166	11.20903	22.78506	14.89739	17.74803	19.97708	10.40872	21.88592
DELEC1	0.1336382	0.1210917	0.1747254	0.5999995	0.2238582	0.1095301	0.01579437	0.1586974	0.1365115	0.3640285	0	0.05365942	0.01588075	0	0.07574277	0	0.129692	0	0.09215989	0.01541671	0.03386214	0.03428208	0.1756574	0	0	0.01733101	0	0.03141747	0.04949065	0.1028833	0.08132933
CCDC13-AS1	0.07777882	0.0317145	0.04160128	0.1061775	0.02093912	0.04781077	0.1654648	0.103909	0.1608885	0.3376653	0.04516027	0.02342276	0.1039811	0.3450311	0	0.04494203	0.0485242	0	0	0.1615084	0.1108582	0.4938252	0.09201101	0.2729366	0.09924364	0.1361722	0.06799617	0.2879935	0.1782252	0.06736406	0
AC008080.1	0	0.01951431	0.05119552	0	0.3607544	0.02941854	0.05090623	0.05114915	0.02199925	0	0.1389382	0.05764921	0.1535539	0	0.09154638	0.2212269	0	0.05167729	0	0.0248445	0.0545699	0.08286996	0	0.1919327	0	0.1955062	0	0.1012605	0.01993893	0.3523242	0
AC020659.1	5.308746	5.157223	3.009159	3.510937	3.940227	4.21238	7.941585	3.820205	2.411133	4.472236	3.389397	3.337538	3.935957	5.673608	3.695149	4.130724	2.586255	4.681825	1.96908	2.788853	8.079034	5.395848	5.629621	3.244457	4.16684	3.357322	2.711894	6.309872	2.819768	4.121617	3.398121
DIRC1	0	0	0	0.02666213	0	0.03001428	0	0	0	0	0	0	0	0	0.03113342	0	0.06092431	0	0	0	0	0	0.2310479	0	0	0	0.02845741	0	0	0	0.2228648
SNHG11	7.565434	8.306846	6.241654	7.479169	10.91574	15.92715	9.441068	7.134407	7.387151	8.056367	7.263702	11.73398	9.148953	12.30945	15.60669	9.942897	7.43458	8.622992	7.457661	6.751058	8.147168	7.763016	9.622474	7.957008	7.066457	12.52385	5.158545	7.114339	5.418054	5.781533	7.628463
MIR1-1HG-AS1	0.2957908	0.2083254	0.07191299	0.01468329	0.01447835	0.01652937	0.4433411	0.1149566	0.08652494	0.4257551	0.04683909	0.2105436	0.4026271	0.7297487	0.1543113	0.2641388	0.1006561	0.1742153	0.03337921	0.09771556	0.3832644	0.6518693	0.01590525	0	0.0137244	0.01569271	0	0.2560282	0.1232338	0.1979602	0.02454709
MIR1-1HG	0.02757844	0	0	0	0	0	0	0	0	0.02817123	0	0.03322052	0.1179811	0	0	0	0	0	0	0	0	0	0	0	0	0	0	0	0	0	0
GRIK1-AS1	0	0.0293269	0.1154081	0	0.03872547	0.04421138	0.1530079	0.07686903	0	0.03673465	0	0.1732752	0.03846118	0	0.09171976	0.2909103	0	0	0	0	0	0.04151346	0	0.1081666	0	0.04197354	0	0	0	0.1245852	0.06565649
SNHG29	190.4917	162.9709	130.8498	81.49265	150.3492	144.0886	146.6963	214.9681	117.7562	201.5918	179.2884	164.8945	175.524	141.8491	157.2062	182.7593	169.6965	117.5651	111.3905	155.5874	158.2264	156.8801	215.2576	153.9406	210.8542	88.36934	350.0276	169.2191	125.8616	147.2537	218.5897
TMEM51-AS1	0.1851819	0.0503389	0.3395916	0.1733456	0.0474795	0.5420552	0.03751919	0.06597189	0.4134572	0.1801546	0.08192082	0.5948451	0.02829328	0.06442956	0.1799254	0.09171555	0.3740978	0.1142624	0.7115026	0.1098662	0.7239492	0.08143636	0.02086352	0.07957085	0.09901549	0.09263125	0.6064472	0.1212763	0.1836937	0.1069237	0.2173456
FAM182B	0.3192561	2.13491	1.09286	0.6973172	2.578442	1.569978	0.9168899	1.740168	2.788329	1.043579	0.2965885	1.576739	1.126772	1.999394	0.5292681	0.6272048	0.2390108	2.482074	0.7133385	0.6629379	0.4004316	1.36361	0.8308838	2.176609	1.596859	0.6707297	0.3721354	3.174829	1.941946	2.488563	1.194898
AC007601.1	0	0	0	0.0140064	0	0.03153476	0	0.06853571	0.01179089	0.05240363	0	0.01544905	0	0	0.03271059	0	0	0.01384868	0.01592022	0	0	0	0	0.02571743	0	0.1347236	0	0	0	0	0.01170774
LINC00476	5.306342	2.815383	2.028903	2.0015	4.888015	4.375289	2.289452	3.666938	1.978785	3.504757	4.627673	2.926426	4.581154	5.805564	2.989385	3.447825	1.701778	3.68179	6.692685	6.217358	4.835545	4.993915	3.478992	4.187785	3.393531	2.362955	2.359833	5.568601	2.485988	4.651182	3.598948
C15orf54	0	0.0512057	0.06716873	0.1234314	0.02704636	0.01543889	0.02671567	0.01342158	0.2078144	0.01282797	0.05833201	0.1361448	0.01343089	0	0.04804369	0	0	0	0	0.09126905	0.2147878	0.02899353	0.05942378	0.0503633	0.1281897	0.02931485	0.1317426	0	0.01046398	0.1196414	0
LINC01106	1.68492	1.867313	4.448266	3.998671	1.89583	7.927266	1.918605	2.608825	5.262739	1.996961	1.153899	7.337879	2.033061	2.874769	8.60851	1.597666	0.8085987	3.078944	2.4133	1.323245	4.396625	1.845294	1.827129	1.234502	1.521476	4.853459	3.32369	1.748234	1.232964	0.5519168	2.248006
ZBTB44-DT	0.05307548	0.4761164	0.6245424	0.2318543	0.8573185	0.5872606	0.5645576	0.6239767	2.049389	0.3795143	0.9245073	1.086875	0.1702935	0.997182	0.4061051	0.6746957	1.192047	0.5731088	0.1976511	0.3857409	0.1210376	0.06126934	0.1883622	0.6385686	0.3250697	0.9911738	0.8661315	0.8983948	0.1326754	0.6895283	0.2907055
LINC02694	0.1487049	0.04042318	0.1060497	0.01353335	0.04003338	0.01523486	0.0131813	0	0	0.02531688	0.01439028	0.04478184	0.1855474	0.02586914	0.06321166	0.08592441	0.01546219	0.05352381	0	0.05146449	0.1271695	0	0.3225114	0.1242443	0.01264956	0.1157097	0.04333383	0.1704279	0.01032569	0.1502584	0.04524931
LINC02880	0.628715	1.455759	0.03602984	0	1.547507	0.3036567	0.2030154	0.2399814	0.3199696	0.1261522	1.082104	0.4327654	0.8405175	0.08202983	0.02863446	1.660723	0	0.2060904	0.1393637	0.676079	0.2688324	0.4276899	0.06640706	0.8779964	0.4125719	0.06551967	0.06543312	3.159372	0.5519414	1.098781	0.1537323
DLEU1	2.937008	4.478919	10.21089	4.843321	3.637139	12.27661	1.780714	4.112047	11.25958	4.110189	3.37649	6.898846	4.209134	2.667057	3.895217	3.733525	2.418667	8.372441	4.520753	1.768629	3.382384	2.746245	4.93369	2.650208	1.978702	6.033282	9.209142	3.883903	2.006754	2.925296	5.844799
RPP38-DT	0.103395	0.04818236	0.09480431	0.3548832	0.1272473	0.1452733	0.0942686	0.1105048	0.01357947	0.1357939	0	0.2135106	0.06318943	0.04625203	0.3013802	0.03413916	0.2764521	0.03189882	0.1833519	0.2913794	0.101053	0.03410207	0.174735	0.02961856	0.03015524	0.01724	0.0516517	0.1093838	0.01230769	0.1023431	0.1213534
AL138899.1	0.151978	0.0309847	0.01354799	0	0	0.01557019	0	0.02707144	0	0	0.01470702	0.01525585	0.01354511	0	0.1130553	0	0.04740759	0	0	0	0.1155277	0	0	0.0126979	0	0.01478208	0.3543012	0	0.04221188	0.02193797	0
AC104129.1	0.007291764	0	0	0.03185325	0	0.008964519	0	0	0.04022213	0	0	0	0	0	0	0	0	0	0	0	0	0	0.008626032	0	0	0	0	0	0	0	0
AL033381.1	0	0.01202104	0.007884259	0	0	0.01812216	0	0	0.03387949	0.007528731	0	0	0.06306066	0.01538592	0	0	0	0	0	0	0	0	0	0.03694775	0.007523448	0.02580731	0	0	0.01842392	0	0.01345624
AC008969.1	1.635174	2.676181	3.95681	2.241448	2.817351	5.906089	1.811287	1.458355	1.275212	1.336258	2.750049	2.200634	2.954915	2.401232	2.329723	3.570819	2.363918	3.896629	2.043774	1.89677	1.671613	2.668696	0.9204994	1.865573	1.784264	3.19844	2.484389	5.046493	1.616217	2.344089	2.511851
C20orf197	0.3614068	0.09824298	0.1586087	0.9715476	0.1197484	1.093698	0.1774265	0.1683691	0.16187	0.1798546	0.09684993	0.1339521	0.2180405	0.07738016	1.016303	0.2034729	0.3815686	0.2501582	0.1380374	0.202048	0.5071884	0.05348732	0.3398379	0.1579476	0.1418908	1.243842	0.2376381	0.09803585	0.208483	0.2889356	0.1353504
TTTY14	2.452859	4.476902	0	0.8291399	5.219853	6.964491	4.006796	6.272939	0.510068	4.832195	4.374295	4.994803	0	0	7.373126	4.150684	3.242726	0	0	0	0	0	4.905237	2.517816	3.636507	0	0	0	0	4.248831	4.05177
C15orf56	0.5179171	0.2857167	0.1792459	0.133086	0.3116678	0.5056377	0.113421	0.553531	0.5181605	0.2489645	0.2299587	0.3302863	0.342124	0.3656934	0.5050657	0.2640547	0.2851016	0.6085918	0.3592683	0.1581558	0.3821206	0.08792261	0.03604041	0.1832715	0.1554936	0.3555881	0.3373625	0.2256122	0.06346386	0.2638628	0.4449788
LINC00303	0	0	0	0	0.02026969	0	0	0	0	0	0	0	0	0.03929416	0	0.02175261	0	0	0	0	0	0	0	0	0	0	0	0	0	0	0
TYMSOS	0.07212822	0	0.1543158	1.536035	0.0388358	1.33012	0.07672193	0.3468962	0.6299558	0.5894289	0.04187939	0.2172111	0.2314245	0.5646437	0	0.04167701	0.1799958	0.272594	1.611617	0	0.3289741	0	0.6399484	0.1446331	0.03681345	0.3367449	0.1261126	0.114459	0.1803025	0.03123504	0.1975306
AP000679.1	0	0	0	0.02097771	0	0.09446073	0	0	0	0	0	0	0.04108751	0	0	0	0	0.02074149	0	0	0.06570745	0	0	0.0192588	0.03921554	0	0.02239024	0	0.0160056	0.01663657	0.01753496
IRAG1-AS1	0.1381556	0.1689998	0.2216843	0.2263189	0.2975468	0.5095467	0.2939088	1.107417	0.1905201	0.4233756	0	0	0.2216371	0.2163055	0.3083185	0.2394864	0	0	0.2143692	0.1434406	0.07876528	0.07974208	0	0.2770325	0.5288481	0.3628163	0.08051934	0.5115519	0.1151181	0.1794843	0.56753
PRDM16-DT	2.167215	3.798706	1.550578	0.9067643	6.198141	18.52956	2.544746	4.060941	11.07481	4.010713	5.213111	6.102677	6.396657	3.907246	9.152602	5.025288	0.4038648	5.212168	0.4017843	2.352398	2.214403	4.776147	1.03217	5.841359	2.22661	1.412588	6.79115	2.545837	4.924993	6.996164	2.32524
LINC01561	0	0	0	0	0.01428116	0.0326085	0	0.02834772	0	0	0	0	0	0	0.05073655	0	0.09928524	0	0.03292459	0	0	0	0	0	0	0	0	0	0	0.01148612	0
C8orf31	2.439594	2.476725	3.86131	2.256476	1.206315	1.683249	1.827068	1.117435	4.531456	1.881739	1.0985	3.838293	2.183173	1.455082	4.92058	1.611019	4.628121	1.854742	3.646342	1.421536	3.377807	2.35643	2.562059	1.697199	1.19432	9.297737	1.915125	1.71182	1.348279	2.242289	1.681632
DLGAP1-AS1	8.698874	10.00518	3.950436	7.43869	9.234863	29.30878	10.47497	9.910997	10.26071	9.849886	8.957982	7.463471	6.319353	19.14444	13.13391	9.483715	7.423731	10.36779	15.58593	11.50256	9.029859	15.63113	12.37787	5.759537	22.24093	9.003698	16.26177	10.02749	8.513374	5.188561	10.97496
LINC00469	0.5166736	0	0.09211711	0	0.09273037	0	0	1.242455	0.1979184	1.231485	0	0	0	0.1348231	0.3843495	0.09951449	0.05372322	0.5114118	0.05344647	0	0.8346039	0.04970319	0.305608	0.08633708	0.2197538	0	0.05018765	0	0.1076295	0.1491633	1.218442
FLJ13224	0.01553191	0.03799903	0.04984496	0.1017741	0.0167256	0	0	0.03319988	0.1713512	0	0.1082184	0.09354735	0.03322291	0.1459067	0.07922787	0.03589848	0.03875982	0.1341707	0.1928008	0.1290085	0.01771011	0.08964869	0	0.01557246	0.1585463	0.2175414	0	0.1314522	0.03882587	0.04035644	0.170143
FLJ40194	0	0	0.02300971	0	0	0	0.02287969	0	0	0	0.04995639	0	0.2070434	0.02245142	0	0.02485749	0.02683879	0.02322624	0	0.2233261	0.07357895	0	0	0.02156593	0.02195671	0	0.05014501	0	0	0.07451827	0.01963559
NINJ2-AS1	10.74862	17.72429	4.735466	5.125505	21.44349	10.86638	10.31506	9.984523	11.76011	11.53923	23.93209	13.98199	19.77705	13.87716	4.64456	17.48592	5.948386	17.72927	3.491836	14.58768	10.44969	11.6731	7.636268	11.87514	7.133284	7.655187	8.818586	13.65796	11.48527	12.95104	7.757756
ZFAS1	78.69316	77.98208	112.3205	59.37142	94.66416	152.8409	85.29903	146.1604	106.0282	134.5824	91.78961	104.6635	77.75165	107.2988	129.2227	94.5518	90.23228	99.39893	80.74321	87.09964	122.1596	92.05656	142.3548	89.03267	102.6561	72.16149	194.6419	69.01615	61.05441	82.10198	108.8608
AL355390.1	0	0	0.01163335	0	0	0	0	0	0	0	0	0	0	0	0.01386828	0	0	0	0	0	0	0	0	0	0	0.01269303	0	0	0	0	0
CASC2	1.594885	2.589556	1.383325	0.8787304	2.259	3.214935	1.910428	1.151727	1.294535	1.805293	2.919911	2.09425	2.597025	3.494382	1.575789	2.042363	1.380461	2.746141	1.979764	2.744909	0.7044844	3.798316	1.002852	1.627861	1.36402	0.7378957	1.49059	4.256158	1.843751	2.426654	1.337872
AC011944.1	0.7062112	0.641117	0.08552347	0.01455191	0.4161153	2.260644	0.155907	0.42723	0.2572523	0.1905561	0.2166267	0.4173196	0.3135193	0.2781613	0.9005915	0.2463769	0.1330074	0.3597012	0.1984833	0.1660136	0.3190616	0.4306912	0.2206811	0.3206287	0.272032	0.1399707	0.3882939	0.4651853	0.2997766	0.1269458	0.6690051
AC105206.1	0	0.1307821	0.02287367	0	0.1726947	0.05257569	0.06823327	0.05713239	0	0.1528956	0.01241526	0.06439281	0	0.05579671	0.05453607	0.02471052	0	0.1731669	0	0.02220058	0	0.1851276	0	0.08575372	0.02182689	0.3993158	0.03738641	0.01131055	0.06235968	0.03703885	0.06831824
AC025171.1	2.998825	3.997544	6.662648	8.644132	3.011942	5.990994	2.00897	1.648744	6.5213	1.811462	2.896404	4.828023	3.19184	1.519908	6.526937	3.348923	2.14073	2.490869	10.57692	2.739319	2.97552	2.246833	2.285447	2.703098	2.310568	2.052974	7.562444	4.362216	2.246491	3.571254	2.869144
FAM87B	0.4037177	0.191168	0.2507633	0.1422254	0.2945048	0.2401606	0.08311542	0.1113494	0.1676198	0.1197277	0.1058618	0.1725621	0.01392833	0.1631193	0.08303847	0.1053502	0.1299969	0.08437434	0	0.1892988	0.01484952	0.1503368	0.07703082	0.1044572	0.1196437	0.04560088	0.212523	0.1791071	0.07596076	0.1127932	0.1069958
AL162595.1	0.4704173	0.8021305	6.404629	2.522003	0.2763114	4.679237	0.04548884	2.01106	2.870085	0.8736889	0.6455935	0.6696852	0.96049	0.1785495	1.79969	0.5436315	2.187769	1.893292	5.096193	0.266407	0.2438131	0.5924083	0.5059051	0.4287686	0.7421144	3.893329	1.345911	0.6333911	0.5345115	0.4815051	0.7417409
TMEM78	0	0	0	0	0	0	0	0	0.04280498	0	0	0	0.01244904	0	0.01484384	0	0	0	0	0	0	0	0	0	0	0.01358592	0	0	0	0	0
TENM3-AS1	0.3137475	0.4526799	0	0.02635713	0.207914	0	0.4364154	0.4384979	0.022188	0.09861274	0.2802606	0	0.5936734	0.5290103	0.06155454	0.05578124	0.6022737	0.1042413	0.269627	0.150346	0.08255713	0.1114413	0.3426072	0.2903691	0.2956306	0	0.02813188	0.02553231	0.2011	0.1254166	0.7931354
ZNRF3-AS1	0.02333365	0	0.02496077	0.0127413	0.01256347	0	0	0	0	0.0476704	0.04064424	0.01405366	0	0.170486	0.08926827	0.04044783	0	0.07558697	0.04344681	0	0.03990895	0.1346796	0	0.01169728	0.1905478	0.05446888	0.02719847	0.02468516	0.009721377	0.01010461	0.07455188
AL161668.1	0	0	0	0	0	0	0	0	0.06501455	0	0	0	0	0	0	0	0	0.1527223	0	0	0	0	0	0	0	0	0	0	0	0	0
FAM230I	0	0	0	0	0	0.6772152	0	0	0	0	0	0.185792	0	0.09199417	0	0	0	0	0	0	0	0	0	0	0	0	0.3595689	0	0.01835978	0.07633421	0
AC068473.1	0.09115034	0.09291692	0	0	0	0.08404539	0.02423888	0.2435455	0.04189956	0	0.02646205	0.02744954	0	0	0	0	0	0.09842408	0.0565734	0	0	0.05261111	0	0.09138831	0	0.02659709	0	0.04821493	0.03797549	0.0789451	0.02080206
LINC00314	0	0	0	0	0	0	0	0	0	0	0	0	0	0	0	0	0	0	0	0	0	0	0	0	0	0	0	0	0.03475352	0	0
C5orf64	0.1057078	0.3879233	0.08480928	0	0.1422898	0.03248936	0.08433005	0.1129766	0.1214781	0	0.4603236	0	0.1413187	0.4137577	0	0.03053994	0.3297417	0.08560737	0	0.2743788	0.03013306	0.2135473	0.2501009	0.2119675	0.2158083	0.03084485	0.06160822	0.02795761	0.1101012	0	0.04824861
LMO7DN	0.2632618	0.1968003	0.2581514	0.2395895	0.3307437	0.566396	0.3733712	1.148906	0.08067663	0.4033808	0.1019041	0.6078146	0.4692664	0.5495735	0.02797691	0.1267646	0	0.5448506	0	0.3872212	0	0.5318327	0.2076228	0.08798302	0.3359148	0.02560604	0.8183109	0.4177653	0.07312093	0.01900087	0.2603502
ADORA2A-AS1	0.2104271	0.06435161	0.04220639	0.2441697	0.1982744	0.1616873	0	0	0.1209102	0.08060631	0.2290857	0.04752691	0.1687896	0.02745488	0.2348026	0.2583758	0.04923001	0.1136095	0	0.2457864	0.2999218	0.1214565	0	0.1846044	0.06712479	0.04605096	0.03066009	0.05565381	0.1095864	0.1252971	0.1440691
LINC00324	3.368305	2.370042	1.717042	0.8100702	1.715378	0.8670697	1.694405	1.819455	2.001087	2.322787	2.061625	3.105305	1.612636	1.104228	0.6978103	0.9274636	0.8951806	1.509985	0.9509467	2.158894	3.008762	2.330177	2.877001	3.035731	1.576401	1.589591	3.033243	1.427933	1.499576	2.580267	1.542959
AC020907.1	0	0	1.23781	0.4139668	0	0.04905408	0	0	0	0.02037919	0	0.02403186	0	0	0.1017663	0.02305537	0	0	0.1981183	0	0	0	0	0	0	0.02328555	0	0	0	0	0.1092723
C9orf106	0.1126989	0.1378598	0.06027886	0.07033037	0.2080463	0.05937961	0.1027513	0.129052	0.0148014	0.2055739	0.0934796	0.0581808	0.06026604	0.1932536	0.1026561	0.2697808	0.1104871	0.0260769	0.1199104	0.1337258	0.119325	0.03717071	0.0952292	0.09685126	0.04108592	0.04697833	0.009383255	0.07664564	0.1140291	0.05577616	0.1469703
LINC00670	0.09844591	0.1070442	0	0	0.08834326	0.02017162	0.1570736	0	0	0.3184463	0.1143202	0.07905751	0.07019228	0.4795263	0.08369503	0.03792257	0.06141786	0.01771697	0	0.06814125	0.01870867	0.3788137	0.4076094	0.01645049	0.03349714	0	0.0382506	0.17358	0.2324184	0.1847382	0.02995604
MTUS2-AS1	0	0	0	0	0	0	0.03980694	0	0	0	0	0	0	0	0	0	0	0	0	0	0	0	0	0	0.01910055	0	0.02181104	0	0	0	0
LINC00311	0.01616667	0	0	0	0	0.01987536	0.08598147	0.05183506	0	0	0.01877352	0	0	0.1181209	0	0	0	0	0	0	0	0	0.09562447	0	0	0	0.0188444	0	0.05388349	0	0.01475804
AL162457.1	0	0.02064614	0.02708243	0	0.2181018	0	0.08078819	0.01352895	0.03491281	0	0	0.01524822	0.02707667	0.07927597	0.8232766	0.1462863	0.01579463	0.01366864	0.01571326	0	0.07216869	0.01461274	0	0.03807465	0	0	0.01475517	0.0133917	0.01054769	0.0328905	0.03466663
LINC00174	2.133816	3.00926	2.419913	3.381613	2.228702	7.652995	1.604159	2.091929	6.740665	3.392438	2.515152	5.005435	1.990427	2.160245	4.582966	2.243427	3.263022	3.863254	2.310188	1.749034	3.183106	2.296552	2.353453	1.286849	1.883365	2.172197	1.346479	1.884003	1.96516	2.556761	2.431204
IL6-AS1	0	0	0	0	0	0.02281878	0.01974296	0	0	0.07583927	0.02155376	0	0.01985093	0.3099745	0.04733923	0.02144961	0.04631855	0.040084	0	0	0.1058192	0.2785419	0	0	0.1515721	0.02166376	0.02163514	0	0.04639748	0.1286041	0.2541542
AL049647.1	0.02830297	0	0.01513831	0	0.03047818	0.08698941	0.01505276	0	0.01301018	0	0	0	0	0	0	0	0	0	0	0	0	0	0	0	0	0	0	0	0	0.01225657	0
LINC01699	0	0	0	0	0	0	0	0	0	0	0	0	0	0	0	0	0	0	0	0	0	0.1128397	0	0	0	0	0	0	0.2443481	0	0
EIF3J-DT	7.26216	12.446	5.354338	2.928363	11.93496	12.44443	6.488725	8.573509	9.388147	6.824798	14.45316	10.2552	11.23216	8.582982	15.21658	14.69319	4.93495	9.048087	4.99274	9.836758	8.611833	8.563863	6.317697	10.48481	8.348238	6.728806	11.98125	12.81253	10.27772	11.49571	8.608012
AP003471.1	0.06159855	0.05023392	0	0	0	0	0	0	0	0	0	0	0	0	0	0	0	0	0	0	0	0	0	0	0	0	0	0	0	0	0
LINC00305	0	0.04337424	0	0	0	0	0	0.05684433	0	0	0	0	0	0.3330923	0	0	0	0	0	0	0.06064596	0	0	0	0	0	0	0.05626764	0	0	0
FLJ37453	3.123064	3.544319	1.473528	3.734899	4.155904	4.773834	3.258811	2.96977	2.369006	2.559433	3.805917	2.302967	3.365534	5.205739	3.422369	4.171767	1.244605	2.808098	1.842549	3.353495	2.640318	2.947222	2.331909	2.869291	2.98189	2.882865	2.616066	4.246148	2.651765	3.671641	2.948506
PCBP1-AS1	21.15347	25.41063	17.20489	8.98397	27.08194	23.48809	18.21484	22.35686	13.79843	22.05404	23.08277	33.69168	22.37237	21.13325	19.65382	23.70847	16.75823	23.63914	8.794425	23.39199	17.42003	21.27956	22.12456	19.92944	22.75833	11.71785	17.22089	29.94483	21.73888	22.77035	22.77392
PIK3CD-AS1	0.0277751	0	0.05942388	0.03033311	0.02990974	0	0.04431607	0.02968503	0.02553506	0	0.0161269	0.01672871	0.02970562	0	0.01771001	0.03209793	0.03465634	0.1049704	0.0172389	0.01441881	0.2058569	0.01603153	0.01642873	0.02784762	0.07088053	0.1134644	0.01618779	0.01469193	0.1272898	0.02405595	0.177485
LINC00652	0.2003985	0.1634259	0.238192	0.02431717	0.07193332	0.2463705	0.02368461	0.3093691	0.2456486	0.02274511	0.1551416	0.02682184	0.2381413	0	0	0.2058558	0	0.07213005	0	0.09247313	0.2285024	0.07711207	0	0.02232463	0	0	0.2855002	0.09422478	0.0371071	0	0.3862011
LINC02870	0.08524245	0.1042734	0.02279666	0.3723721	0.1147421	0.5763854	0.2493463	0.4099682	0.5877578	0.06530604	0.1732284	0.128352	0.1367509	0.1557048	0.1087049	0.2955279	0.05318056	0.3451678	0	0	0.1457953	0.1476034	0.02521009	0.02136625	0.06526021	0.6218302	0.2484035	0	0.01775706	0.1661136	0.03890755
ACTA2-AS1	2.569944	2.307877	0.5563762	0.6014203	0.6589179	0.7522613	0.6834046	0.6539674	0.3797164	1.484479	0.6572661	1.805831	0.7035026	1.117687	0.253601	0.4419526	0.9161838	0.6772379	0.8355088	0.6511812	0.8546866	0.2825423	1.375328	0.7361866	1.21798	0.3749467	0.1069861	0.809166	0.3823937	1.351392	0.7680421
LINC00304	0	0.1905065	0	0.04783499	0.0314449	0	0.3727252	0.0624173	0.01342284	0.07457091	0.01695463	0.1934607	0	0	0.09309503	0.0337454	0	0.04729634	0	0.07579437	0.06659164	0.2865243	0.1036318	0.01463847	0	0	0.1021119	0.01544602	0.08516016	0	0.01332819
AC022148.1	0.03099725	0	0.01657939	0	0.03337953	0.009527031	0.0164857	0.01656437	0.04274602	0.007915883	0.03599551	0.2893754	0	0	0.009882264	0	0.04834597	0.008367704	0	0.04022878	0.03534432	0	0.02750191	0.03107818	0.007910328	0.02713441	0.009032855	0.03279265	0.03874268	0	0.1768525
PRR26	0.1492748	0.1298499	0.43647	0.1195499	0.06429889	0.04893838	0.2752218	0.07445177	0.1372359	0.06099338	0.06933805	0.1438511	0.1064335	0.2700701	0.3045788	0.1380059	0.01241716	2.407057	0	0.04132938	0.1361673	0.298688	0.05886317	0.01995527	0.04063372	0	0.4291991	0.663268	0.1077988	0.07757194	0.1271836
C9orf139	0.4711684	0.03247099	0.2910563	0.1087102	0.02143858	0.1142195	0	0.1631276	0.1220194	0.1694705	0.1695374	0.2478085	0.1916304	0	0.1523293	0.1380421	0.7535052	0.4156128	0.008237621	0.2067011	0.6129136	0.1455528	0.03140192	0.1131095	0.2777365	0.3950243	0.2862077	0.2246576	0.121651	0.1206991	0.2423181
LINC02363	0.1676623	0.288651	0.07971282	0.1424138	0.0802435	0.25193	0.1387092	0.1791914	0.3596611	0.3805915	0.04326613	0.3141649	0.1593917	0.07777873	0.4276206	0.1076426	0.02324448	0.3017361	0.1849979	0.1353925	0.4460758	0.1505359	0.1101898	0.1307445	0.01901622	0.1522043	0.3040064	0.4335796	0.1086591	0.1452119	0.2210773
WDFY3-AS2	1.210978	1.913394	0.6881933	0.3168502	2.268498	1.349207	0.9191149	1.368399	2.377388	1.816855	1.64062	1.420736	1.902247	2.376567	1.343212	2.215797	0.6689304	1.185024	0.375803	2.350894	0.8917705	1.740132	0.9326602	1.606205	1.538736	0.8024119	1.455667	1.648106	2.370209	1.86822	1.560315
CSNK1G2-AS1	0.1196079	0.162568	0.170598	0	0.02146672	0	0.02120425	0	0.05498081	0.04072629	0	0.1200647	0	0	0	0.09214885	0.02487343	0.1076271	0.02474529	0.08278893	0.09092118	0.02301218	0.02358235	0.03997339	0.06104656	0	0.04647297	0.1687143	0.01661054	0.01726535	0.09098852
LINC01559	0	0	1.200462	0.7353358	0	0.05518584	0	0.0239875	0.2682426	0.02292659	0.02606324	0.02703585	0	0	0.05724354	0	0	0	1.002974	0.02330274	0	0.02590911	0	0	0	0	0.2877781	0.1187207	0	0	0.3483053
LINC01555	0	0	0	0	0	0.1752893	0	0	0	0	0	0	0.009530683	0.07441133	0.01136408	0	0	0.009622417	0	0	0	0	0	0	0	0	0	0	0	0.007718057	0
LINC02878	0.0902797	0.2208706	0.2483361	0.07042442	0.2638777	0.1427016	0.1920589	0.4686544	0.08299871	0.1053946	0.3145115	0.3262482	0.2069027	0.1076936	0.08223473	0.3129916	0.1287387	0.1949679	0.08004718	0.1071237	0.2499985	0.05955267	0.09154228	0.3103385	0.2764666	0.3763292	0.2405325	0.3411028	0.4620997	0.3462746	0.1177335
AC004832.1	0.257212	0.2097576	0.03930687	0	0	0	0.1954238	0	0	0.3002751	0.1280087	0.04426188	0.3143881	0.8821226	0.1874331	0.04246337	0	0.158707	0	0	0	0.3817551	0	0	0	0	0	0.6608385	0.0918522	0.03182438	0
FER1L6-AS1	0	0	0	0	0	0	0	0	0	0	0	0	0	0	0	0.0505525	0	0	0	0	0	0	0	0	0	0	0	0	0	0	0
LINC00471	0.4739533	0.3704066	0.295752	0.8411048	0.2339236	0.7769064	0.02100577	0.06331802	0.1270877	0.1008627	0.229324	0	0.0422413	0.3091887	0.9569762	0.159751	0.3449685	0.5757463	0.9560331	0.082014	0.2476928	0.2963582	0	0.2177957	0.06047514	0.2996426	0.2762278	0.2089188	0.1151854	0.05131123	0.4506842
CELF2-AS1	0.8001323	0.2091384	0.4608842	0.1120285	0.1104649	0.1513362	0.01091143	0.02192698	0.4621091	0.08382882	0.1310343	0.284205	0.1206821	0	0.1046527	0.2963661	0.2431912	0.6756785	0.127336	0.1597578	0.4561716	0.2249935	0.04854065	0.2159826	0.3036662	0.4669471	0.3945872	0.4557952	0.470116	0.4175725	0.2153788
LINC02724	0.2491618	0.114848	0.1970053	0	0.1749854	0.06659138	0.1958921	0.05789024	0.2290671	0.1438577	0.2767588	0.1435433	0.1158608	0.03392211	0.1243338	0.1377107	0.1351701	0.1403712	0.05378951	0.08998027	0.6052658	0.2250999	0.128154	0.05430702	0.09952391	0.06322073	0.3535684	0.05730294	0.1624805	0.1407381	0.1186705
OGFRP1	0.3013929	0.5735039	1.110523	0.4388671	0.4327417	1.235112	0	0.1073726	2.278261	0.5473268	0.233328	0.3630528	0.4297884	0.03495413	0.2135275	0.1161002	0.6267709	0.6870482	0.6235421	0.06953832	0.6873208	0.2319482	0.03961585	0.4364819	0.2734714	0.1563459	0.5855226	0.6022721	0.1395198	0.3770516	0.4891235
TP53TG1	18.95595	19.7124	15.3331	24.96249	23.83776	21.68831	22.50883	29.91326	48.53875	22.35239	21.96332	20.43312	22.3598	35.6764	31.9068	24.30754	16.82644	22.98713	22.4776	21.97062	21.61434	17.32968	24.83257	19.21803	19.69612	33.70707	12.95094	22.38679	14.1696	24.49801	20.82707
PRR34	0.4180992	0.224317	0.2942463	0.1562069	0.4383837	0.06763323	0.1755502	0.3880533	0.4147256	0.1123911	0.1788747	0.0927749	0.3765552	0.3789812	0.4068993	0.4577407	0.3020268	0.08316428	0.01365777	0.2398936	0.3387318	0.3429325	0.1171431	0.3309401	0.1123122	0.1412617	0.1410751	0.5936346	0.1100151	0.4192908	0.3214058
C17orf77	0	0	0	0	0	0	0	0	0	0	0	0	0	0	0	0	0	0	0	0	0.01536321	0	0	0	0	0	0	0	0.03368077	0	0
FAM87A	0.08235086	0.09593931	0.01258477	0.01284787	0.114017	0.07231601	0.2252459	0.1131604	0.04326247	0.02403456	0.1912596	0.1133696	0.03774629	0.2824268	0.04500747	0.2583122	0.08807413	0.0254064	0	0.09771556	0	0.06790305	0	0.09436097	0.2281681	0	0.08227789	0.08712071	0.01960538	0.1528369	0.1073935
AC138028.1	0.100315	0.01022592	0	0.01369422	0	0	0	0.01340164	0	0	0	0	0	0.03926497	0.01599077	0.01449097	0.01564599	0.01354001	0	0.07811437	0	0.05790089	0	0.01257212	0	0.01463565	0	0.02653135	0.04179373	0.04344131	0.0114468
LINC00334	0	0.4424173	0	0.1481176	0.2434172	0	0	0.04831768	0.1246886	0.0461807	0.1049976	0.05445792	0.0967024	0.04718808	0	0	0	0.1464498	0	0.6101988	0.05154906	0	0.3208884	0	0.04614829	0	0	0	0.113011	0.1174661	0.04126979
LINC01006	2.020413	3.732446	0.7939475	1.711153	2.17569	1.571448	5.920958	2.291549	2.388173	2.864106	4.117822	0.7450269	3.263312	5.078482	2.839429	4.669726	3.344139	1.335698	1.023665	3.767301	0.4701543	1.761144	0.4390004	3.224563	1.894034	2.069418	0.3364371	3.315208	2.405012	4.071137	1.166846
FAM230E	0	0	0	0	0	0.01674277	0	0	0	0	0	0	0	0	0.01736705	0	0	0	0	0	0	0	0	0	0	0	0	0	0	0	0
PRKCZ-AS1	0.9002419	1.947749	1.31678	0.8025726	4.9065	3.952715	3.009526	2.140284	3.006522	1.313703	2.538839	1.814737	2.456157	2.377896	2.342914	3.290911	1.833919	4.28509	0.5929533	2.060111	2.325319	2.481408	0.7172251	2.928819	2.325499	4.202958	1.713227	3.284756	1.607413	2.848282	2.247377
TSPEAR-AS2	0.08460152	1.121135	0.2262526	0.1154913	1.024915	0.7800705	0.3824559	0.4520952	0.3694477	0	0.4420952	0.458593	0.1357227	0.4415259	0.1618314	0.2933059	0	0.3882489	0	0.5929057	0	0.3174028	0	0.3604952	0.1727187	0.09874476	0.07396074	0.6488876	0.05287065	0.494594	0.1351525
AC138356.1	0.4126454	0.09897479	0.1038636	0.03976312	0.1568326	0	0.219463	0.06485594	0.1338938	0.2479501	0.04228092	0.1461958	0.1298019	0.1393473	0.03095432	0.02805107	0.09086075	0	0.07532724	0.2772199	0.2075801	0.02802059	0.1148594	0.2190296	0.1982208	0.0424967	0.01414685	0.08987716	0.2629339	0.3048337	0.1661871
WT1-AS	0.0714665	0	0.03822503	0	0.4040348	0	0.1520361	0.3437136	0	0.07300266	0.352709	0	0.01910845	1.062981	0.06835291	0.1445313	2.318477	0	0	0.2782514	0.7334009	0.5362472	0.1902232	0	0	0.04170694	0	0.09450739	0.05954944	0.01547424	1.728846
LINC01547	1.811081	0.8084332	3.976712	5.475594	1.703921	1.874989	1.297802	2.567241	1.454701	1.966853	1.261869	1.26303	1.039842	2.228642	3.403577	1.189678	6.969617	1.440971	3.265708	1.207391	2.195493	1.474478	1.285487	1.127713	1.284368	4.650465	5.244307	1.835308	1.270806	1.106257	1.72289
COL18A1-AS1	0	0	0	0.009590227	0	0.01079598	0	0	0.0403663	0.008970236	0	0.01057802	0.04695919	0	0	0	0	0	0	0.01823482	0	0	0	0	0	0	0	0	0.05122016	0.007605619	0
AC131971.1	0	0.02807089	0.1104654	0.0187958	0.01853347	0.2115895	0	0	0.04746813	0.07032275	0.1199157	0	0.07362793	0	0.08779159	0	0.08589872	0.2601781	0.04272811	0.01786913	0.1373707	0.1986776	0	0	0.01756835	0.04017589	0.02006141	0	0	0.07453094	0.03142228
DOCK8-AS1	0.2362678	0.3038377	0.2235807	0.307648	0.3914247	0.3016403	0.4446347	0.3204992	0.1086065	0.4641276	0.2638131	0.9413831	0.1457825	0.3319764	0.08111899	0.4830703	0.1814171	0.8340522	0.07896111	0.05660909	0.217594	0.1678419	0.2365007	0.2824394	0.3895936	0.1909148	0.5084337	0.2787934	0.2877332	0.3699099	0.2986357
NCF4-AS1	0	0	0.3236944	0.03671796	0	0.04133441	0	0.03593347	0	0.06868842	0	0.04049991	0.03595839	0	0	0	0	0.0363045	0	0.03490769	0.1150099	0	0	0.0337093	0.06864022	0	0	0	0.02801512	0.05823905	0.122768
SREBF2-AS1	0.431973	0.573312	0.8788879	0.9620131	0.8756179	1.249574	1.153216	0.9505117	0.5528738	0.7700388	0.373762	0.6529849	0.9511711	1.299606	1.069338	1.184386	0.7820692	0.6127796	0.8516388	0.6507615	0.9754483	0.5279945	0.7815549	0.9001702	0.7522063	0.2768091	0.7997114	1.263452	0.4022874	0.9169873	0.68042
C11orf72	0	0.06963285	0	0	0	0.08747839	0	0.06083845	0.1177498	0.01453693	0	0	0.01522016	0	0	0	0.01775675	0.01536666	0.08832637	0	0.0162268	0.01642804	0.01683507	0.01426819	0.0581069	0.1162707	0	0.06022123	0	0.06162732	0.01299105
LINC00315	0.07628887	0.008887706	0.01165839	0.09521696	0.11736	0	0.02318502	0.01164783	0	0.2226534	0.1518691	0.1312804	0.1049032	0.1478817	0	0.1385406	0.05439389	0.08237667	0.08117053	0.0565766	0.03728042	0.05032367	0.1289263	0.1420492	0.08899886	0	0.02540709	0.04611863	0.190703	0.2454163	0.01989762
UMODL1-AS1	0.09459881	0.2796535	0.1138449	0.4390721	0.05093457	0.1744501	0	0.02527595	0.06522711	0.08455317	0	0.0997081	0.07588044	0.01234252	0.07539784	0.5739397	0.1475444	0.01276847	0.08807059	0.0122772	0.02696635	0.5869665	0.06994298	0.343816	0.639739	0.16562	0	0.6129782	0.2660324	0.235554	0.04317811
AP001062.1	0.2093276	0.3177059	0.3047862	0.7874207	0.3068153	0.3502792	0.2041043	0.3293681	0.3902366	0.4514126	0.1485497	0.1751059	0.2363145	0.2427682	0.215038	0.1612711	0.2394225	0.3202117	0.3608925	0.1086676	0.2187935	0.4631506	0.2957814	0.2623426	0.100903	0.3529093	0.07455528	0.1968463	0.2567881	0.2115145	0.1857804
AC132216.1	0	0	0	0	0	0	0	0	0	0	0	0	0	0	0	0	0	0	0	0	0	0	0	0	0	0	0	0.1397394	0	0.01906696	0
FAM167A-AS1	0	0.06398597	0	0	0.2253118	0	0.3894747	0	0.02404464	0.05343221	0	0	0.3076894	0.1364944	0	0.06044889	0	0	0	0.05430886	0	0.3622993	0	0.07866664	0.02669736	0	0	0.276688	0.3704769	0.02265186	0
B3GALT5-AS1	0.1199858	0.0391396	0	0	0	0	0	0	0	0	0	0.1156263	0.02566509	0	0	0	0	0	0	0	0	0.1662112	0	0	0	0	0.02797188	0.0253871	0.01999563	0	0.08762496
LINC00308	0.1044718	0	0.1490092	0	0	0	0	0	0	0	0	0	0	0	0.1332271	0	0.2172576	0	0	0	0	0	0	0	0	0.3658106	0	0	0	0	0
AC000068.1	0.03621889	0.0492278	0.01291485	0.09229393	0.0520033	0.8460249	0	0.01290315	0.3218794	0.0863273	0.02803942	0.1163431	0	0.1512179	0.4926711	0.1395196	0.07532011	0.1564366	0.3896469	0.1378829	0.2064912	0.06968401	0	0.1089404	0	0.1127301	0.1125812	0.1404947	0.05029897	0.08365093	0.0991892
LINC00482	0.7949785	0.714802	2.747493	0.6678412	1.338991	1.278072	1.409348	3.376791	1.293067	1.415911	1.585954	2.209887	1.700467	0.744675	2.833417	1.531177	1.932998	2.245091	0.1771221	0.8253897	1.626991	1.20008	1.036902	0.7766167	1.248456	1.070629	1.877067	1.18606	0.7303556	0.776802	2.456251
LINC00313	0.4993492	0.8551656	0.5341702	0.3817364	1.290543	0.368341	0.8498429	0.4269491	0.2295385	0.2040331	0.5218817	0.3609046	1.174925	0.8339353	0.1273584	0.6347729	1.059206	0.3774379	0.06198525	1.607199	1.195694	1.90225	0.8860824	1.752285	0.4587522	0.2331311	0.2328232	2.377224	0.4992991	1.340704	0.8660959
WASIR1	0	0.0587651	0	0	0	0.05906036	0	0.02567163	0	0	0	0	0	0	0	0.02775831	0	0.05187341	0	0	0	0	0.02841516	0	0	0.02803546	0.05599684	0	0.0200146	0	0
WASIR1	0	0.0587651	0	0	0	0.05906036	0	0.02567163	0	0	0	0	0	0	0	0.02775831	0	0.05187341	0	0	0	0	0.02841516	0	0	0.02803546	0.05599684	0	0.0200146	0	0
TMEM105	0.2397444	0.2737178	2.79544	2.487329	0.5163396	3.74323	0.2550132	1.921726	3.12981	0.832652	0.8630486	4.274122	0.2564079	0.2502398	4.891721	0.1939402	1.555531	2.847634	0.863039	0.8960961	1.530851	0.6365397	0.4821429	0.6970738	0.3670887	5.120771	3.046048	0.1014523	0.5593474	0.5813978	3.676763
LINC00158	0.02395176	0.05859832	0	0.1046306	0.02579255	0	0.1528632	0.2303889	0.08808026	0	0	0.02885188	0.02561653	0.2500031	0	0.05535905	0.1793146	0.1034524	0.05946362	0	0.02731076	0	0.08500355	0	0	0.1118235	0.02791896	0.02533907	0.01995779	0.08297824	0.06559437
SPATA8	0	0.02397926	0	0	0	0	0	0	0	0	0	0	0	0	0	0.03398056	0.2568232	0	0	0	0	0	0.03478465	0	0.0600303	0	0	0	0	0.0254669	0.1342107
TTTY8B	0	0	0	0	0	0.1185707	0	0	0	0	0	0	0	0	0	0	0	0	0	0	0	0	0	0	0	0	0	0	0	0	0
HDHD5-AS1	0.1588933	0.1295783	0.05665781	0.05784231	0.22814	1.562752	0.05633765	0.4528519	0.09738581	0.3787204	0.3690293	0.2552003	0.226583	0.0552831	0.1350852	0.6732842	0.7269494	0.114382	0	0.2199622	0	0.06114116	0	0.05310272	0.1621948	0.3709126	0.555634	0.05603221	0.3971935	0.04587239	0.1450486
LINC01405	0	0	0	0	0	0	0	0	0	0	0	0	0	0	0	0	0.05571297	0	0	0	0	0	0	0	0	0	0	0	0	0	0.04076029
LINC00839	1.955241	1.521198	0.4808243	0.2699821	1.754592	0.5111487	1.721186	0.7085735	0.5268689	1.43482	1.500632	0.6091165	2.379574	1.313642	1.060416	2.856901	1.72458	0.9464307	0.6974373	1.038353	0.7687743	1.945771	1.276147	1.937813	2.339983	0.8262806	0.09168769	1.367106	2.162909	2.257907	1.713072
AC021092.1	0.1257467	0.0683647	0.6576308	0.09155174	0.01504566	0.2748328	0	0.04479785	0.01284504	0.09990526	0.08112399	0.1009816	0.04482893	0.05833405	0.05345258	0.1130247	0.05230009	0.04526041	0.2254662	0.0725317	0.03186256	0.0322577	0.03305694	0.02801667	0.05704866	0.1141532	0.06514423	0.1478112	0.09313637	0.1331109	0.1785625
MATN1-AS1	0.8352284	0.4913089	0.4101179	1.09159	0.4128482	0.6564995	0.815601	0.8780281	1.095156	0.6014231	0.3975032	0.9566215	0.307523	0.7145842	1.78102	0.3797589	0.7004648	0.9758037	0.4928984	0.9951239	1.061649	0.2370915	0.9556655	0.2745603	0.5450939	1.038783	0.5905259	0.2752215	0.7301811	0.6759541	0.6499602
LINC02610	1.566577	0.7984695	0.4488801	1.985813	0.9338614	1.857171	1.339031	0.6577611	1.311642	1.25734	2.436409	0.4043726	0.7778933	1.109572	3.068001	1.293139	1.39621	0.6041389	0.2430781	0.8422974	0.4784664	0.4844001	1.058991	1.06581	0.371226	0.4244661	0.4565135	1.331771	0.9557026	1.284123	0.2809082
MIR22HG	83.32223	70.05643	50.70126	22.87124	102.4856	19.18305	99.87692	58.27572	13.36345	125.2245	88.87798	41.82368	45.4225	76.5076	35.40408	63.05238	61.37341	41.69401	18.04353	143.8728	27.21791	174.8359	44.57802	70.52013	141.4511	76.90877	37.66081	73.24438	90.46621	79.23553	59.49139
KTN1-AS1	1.305748	0.6655274	0.6790008	0.3763065	0.5663461	0.9587155	0.9838103	1.085417	1.583915	0.6669075	0.6739102	0.8082866	1.124962	2.025437	1.110098	1.11077	0.4525681	0.704973	0.6303314	0.7908241	1.406152	0.8374061	0.5578003	0.5636649	0.7590005	1.164194	0.3593666	1.285449	0.9822351	0.5811598	1.291307
LINC01551	0.03148881	0	0	0	0	0	0	0	0	0	0	0	0	0	0	0	0.03929012	0	0	0	0	0	0	0	0	0	0	0	0	0	0
LINC02875	0.7446178	1.673282	0.6903365	0.252994	2.61936	0.1627441	1.953701	2.139873	1.034454	2.450897	1.152915	1.714179	1.539654	3.143405	0.8651631	2.294687	0.9497423	1.143521	0.2464825	2.113147	1.301867	2.48321	1.115769	1.393582	1.165471	0.5214595	0.289317	2.345735	2.068175	2.149706	1.042265
AC092118.1	1.054875	0.9281708	0.6533043	0.3031648	1.52456	0.9555863	1.210642	2.699856	18.98767	1.07755	1.321681	2.808882	1.068816	1.593632	3.50466	1.154892	0.2770987	0.4196513	0.2412123	0.8358324	0.4114881	0.7050005	1.83901	0.7236411	0.9917834	2.980857	0.6471565	0.7635617	1.133414	1.105967	1.14035
AC100800.1	0	0.06031005	0	0	0.01327299	0	0	0	0	0	0	0	0	0	0	0	0	0	0.01530016	0	0	0	0	0	0	0	0	0	0	0	0
LINC02583	0	0	0	0	0	0	0	0	0	0	0.04749488	0.1478018	0	0	0	0	0	0	0	0	0	0	0	0	0	0	0	0	0	0	0.03733616
TCL6	0	0	0.06206822	0.01056097	0.05206786	0.01188877	0.1028625	0.01033533	0	0.01975645	0.05614846	0	0.08274002	0	0.04932827	0.01117542	0	0.0417682	0.01200402	0.03012088	0.2646369	0.05581641	0.1029588	0	0	0.6772201	0.01127209	0.03069144	0.2095035	0.01675096	0.06179434
AC097382.1	0.08567515	0	0.2749485	0	0	0.05266465	0	0	0.07876551	0.2625502	0.04974506	0.05160141	0	0	0	0	0.05345052	0.2312799	0	0.04447629	0.04884514	0	0	0.1717976	0	0.04999893	0.2995973	0.09063754	0.07138879	0	0.3128404
AC091057.1	5.369221	1.36035	2.527941	3.871187	2.451213	7.305893	0.6284142	2.544223	1.996844	3.798418	1.513349	1.946581	2.174311	0.1995048	2.769849	1.987968	4.704783	3.58368	6.664925	1.876246	4.140908	1.303813	2.980569	2.996495	1.117441	2.94074	2.612789	1.488988	2.707507	2.392857	3.378628
FAM230D	0	0	0	0	0.01466527	0.03348554	0	0	0	0	0	0.01640475	0.02913036	0	0.01736705	0	0	0	0	0	0	0	0	0	0	0	0	0	0	0	0.024864
SNHG28	0.7951499	0.4979159	0.364542	0.8373672	1.360843	1.012473	0.9213086	0.5918441	0.3394029	0.2465733	0.4946607	0.5131201	1.017463	1.363505	1.086439	0.9189044	0.8681287	0.2913115	0.6345232	0.8697946	0.9714237	0.4753442	0.3023514	0.7118088	0.536283	0.6297678	0.314468	0.6309044	0.8518609	0.8485491	0.6740193
LINC00265	1.496855	1.220693	1.724407	1.288907	1.472404	2.636496	1.408473	1.522872	2.050971	1.087964	1.019533	1.751074	1.785613	0.9163984	1.92721	1.297366	2.316665	1.678469	2.072471	1.703551	2.888389	1.079964	2.060204	1.688359	1.278195	1.965478	1.426025	2.527597	1.631025	1.795047	1.839427
PP7080	8.048308	9.261026	17.88778	16.29904	9.564394	19.62912	5.651849	9.631722	15.51681	9.4984	9.134361	10.73023	9.91697	8.563762	20.09531	11.55842	11.56973	10.29367	14.87263	7.004055	8.612724	6.735089	7.117648	8.591606	7.338148	89.37772	16.36427	11.35263	6.793062	8.97834	9.724726
AC092171.1	0.3362152	0.05483703	0.07193209	0.1835898	0.4706713	0.6613506	0.07152562	0.1796673	0.4327396	0.1373768	0	0.5264989	0.3955423	0.03509339	0.5145077	0.1554171	0.2936584	0.290436	0.2504105	0.03490769	0.07667324	0.0776241	0.1988684	0.0337093	0.06864022	0.4709063	0.03919036	0.4979648	0.1400756	0.08735857	0.5831482
C22orf34	3.90913	2.648228	0.7737837	1.395037	3.281471	0.927122	3.814316	2.401491	1.174372	1.493503	3.913954	1.353337	3.094477	1.188738	1.903757	4.393035	1.132988	0.8143022	1.031631	2.285	2.737584	2.291846	1.219831	2.931787	2.120858	1.131678	0.6099401	3.093523	3.257282	4.105481	1.685915
AC010969.1	0	0	0	0	0	0	0	0	0	0.08577509	0	0	0.01122582	0	0	0.01212988	0.01309671	0	0	0.0108978	0.01196827	0	0.04966763	0	0.01071436	0	0	0.01110423	0	0	0
LINC00319	0.06997944	0.1521829	0.1996248	0.416088	0.02511922	0.2389804	0.0413535	0.1828236	0.2144522	0.05559838	0.1805856	0.4495789	0.09147524	0	0.02974695	0.125799	0.4656893	0.7640335	0.8397136	0.02421881	0.03546373	0.2064453	0	0.1403243	0.08730758	0.05445215	0.02719011	0.230324	0.07774713	0.1144837	0.7097999
CYP51A1-AS1	0.01712344	0.02094637	0.01831751	0.05610137	0.101417	0.1263097	0.036428	0.01830091	0.02361367	0	0.03976913	0.06187981	0.08241124	0.1161749	0.01091828	0.009894238	0.02136575	0.0462247	0.01062784	0.04444621	0.0976242	0.009883488	0.02025674	0.08584072	0.05243769	0.2398326	0.03991929	0.09057624	0.0570724	0.03707643	0.06252576
LINC00910	1.496572	2.09222	2.039282	1.634402	1.61159	2.650318	1.876151	1.751813	1.752602	1.510541	1.365486	1.416442	1.181389	1.989803	3.953309	2.656007	2.2008	1.596759	0.7519365	1.294852	2.011175	1.789315	1.601807	0.9645936	1.109378	1.725966	3.322768	1.357076	1.989291	1.095579	1.577604
LINC00994	0.0118915	0.009697577	0.02544146	0.01298667	0.01280542	0.1023362	0	0.02541841	0.01093246	0.08502975	0.01380899	0	0	0	0	0.01374226	0	0.01284044	0	0.0493856	0	0.01372732	0	0	0	0	0.01386113	0	0.03963436	0.04119681	0.01085537
PAX8-AS1	15.44469	16.91588	4.85794	2.084428	16.25369	15.64332	10.59441	13.08346	1.542941	14.9475	12.19028	22.67413	20.33097	6.21705	19.9895	15.83289	12.75615	15.96649	1.783741	18.57523	14.74643	14.41013	6.56607	10.83291	17.43398	13.27673	28.78153	24.61334	20.18138	6.270286	18.25455
AC069277.1	0	0.3191057	0	0	0.08427428	0.04810635	0	0	0	0	0	0.1885406	0	0	0.4491008	0.04521988	0.0488242	0	0	0	0	0.2710245	0.04628993	0.07846399	0	0.1826854	0	0	0	0.03389026	0.1071611
LINC00943	0.379484	0.1326305	0.1933079	0.09867461	0.1556758	0.08886456	0.01922155	0.1158797	0.03322656	0.1292137	0.02098453	0.02176762	0.1546134	0.1508941	0.2304451	0.1461819	0.4735006	0.1561016	0.08972597	0.3189531	0.5769374	0.3754879	0.1068865	0.1268249	0.03689228	0.4218325	0.1053188	0.05735202	0.2409181	0.1252077	0.3959072
ANKRD62P1-PARP4P3	0	0	0	0	0.09977211	0	0	0.09902251	0	0	0	0	0	0	0	0	0	0	0	0.02404894	0	0	0	0	0	0	0	0	0	0	0
AC073349.1	0.04767798	0	0.02550135	1.51	0.1796978	0	0	0	0.08766557	0.0243514	0	0.08614812	0.07648777	0	0	0.02754921	0.02974506	0.1287066	0.177551	0	0	0.02751928	0	0	0	0.05564853	0.08336253	0	0	0.02064689	0.0870474
SPATA41	0.2175802	0.8998625	0.4987556	0.5431283	0.4853402	0.5349875	0.5620623	0.5315241	0.1714564	0.444514	0.5414242	0.430582	0.5152712	1.297745	0.634212	0.6465693	0.2520935	0.369196	0.03858382	0.2259035	0.3721406	0.1973482	0.2390083	0.4362964	0.4917952	0.725583	0.3804279	1.002939	0.4920962	0.363431	0.4398058
SPAG16-DT	0	0.02390983	0.01568178	0	0.03157236	0.1622023	0	0.0626703	0	0	0	0.05297586	0	0.03060257	0	0.01694109	0	0.01582935	0.01819718	0.01522032	0.01671539	0	0	0.0146978	0.04489237	0.222433	0	0.1705949	0	0.03808975	0.01338221
COLCA1	3.02835	4.932212	11.9955	0.7653926	5.180478	34.73086	2.328482	3.292075	3.746624	3.667941	7.314667	14.12258	6.514688	6.168317	11.78427	9.649097	0.2914935	35.16663	0.5799837	4.967831	2.111292	9.049309	3.234473	5.942387	4.062816	12.18937	13.6155	5.235852	3.633655	6.909328	7.669468
RNF216P1	8.770081	8.961597	6.691485	10.9856	8.078688	18.99185	7.305554	6.572495	11.09361	9.563028	9.889759	10.81885	7.029086	7.345269	10.05212	9.036049	12.18217	7.941048	6.269565	6.801754	8.915664	6.1232	10.12486	8.792978	9.254312	8.978272	6.47848	10.64182	7.607018	7.559141	9.780734
LINC00615	0	0	0	0.07865896	0	0	0	0	0.0165542	0	0	0	0	0	0	0	0	0	0	0	0	0	0	0	0	0	0	0	0	0	0
GARS1-DT	21.65573	23.47126	28.29429	16.5318	25.2472	124.4185	14.53	21.00409	17.64508	14.92637	13.80358	23.35687	21.63324	10.07658	16.68705	15.48244	20.7727	23.34838	18.62765	17.88163	27.5383	19.86271	12.81889	19.83569	10.659	20.3128	15.38671	17.99455	18.18143	17.67527	14.38822
C9orf163	0.02952994	0.1685727	0.7265504	0.2042472	0.2013965	0.568766	0.2512852	0.2735247	0.05429675	0.07038427	0.1943191	0.1185709	0.1684396	0.1541135	0.3640262	0.06825177	0.1351018	0.1700609	0.5620607	0.1124185	0.1459087	0.1363552	0	0.1381662	0.1406698	0.4940213	0.2868423	0.1562018	0.08201939	0.1364044	0.1347847
AL138767.1	0.03402823	0	0	0	0	0.04183442	0	0	0.03128388	0	0	0	0	0.2841433	0	0	0.04245868	0	0	0	0	0	0	0	0	0	0.03966443	0.07199837	0	0.02947178	0
LUADT1	0	0	0	0	0	0	0	0	0	0	0	0	0	0	0	0	0	0	0	0	0	0	0	0	0	0	0	0	0	0	0.2040714
LINC00173	0.7013021	0.2287661	0.4126132	0.306356	0.07552002	1.207056	0.1491933	0.8619553	0.03223713	0.4298259	0.4886316	1.774031	0.4500278	0.5490026	2.280545	0.3647027	0.6562865	0.8708554	0.3482163	0.3276584	0.919601	0.8500484	0.497777	0.3515665	0.1073811	2.660262	0.2043652	0.4451534	0.8473217	0.7288754	0.3521079
PDXDC2P-NPIPB14P	1.9295	1.373069	5.127256	3.328572	1.998384	5.016232	1.777863	3.034163	1.638303	3.941949	1.013278	2.235418	2.06361	1.65479	2.100115	1.761117	2.852234	3.702477	2.090016	1.748112	2.788654	2.128068	2.035409	2.193297	0.827981	2.237719	1.733374	1.768224	0.8089979	1.468896	1.828693
LINC01560	1.595094	2.951831	0.9187901	0.7146656	2.664612	2.690109	1.39215	1.508074	1.184441	1.211591	1.828553	1.478018	2.01216	1.558198	4.120425	2.457799	0.9696217	2.009445	1.167706	1.974596	1.445706	2.738413	1.354747	1.763285	1.461238	1.336644	1.883131	3.850924	1.60175	3.010978	1.698795
SNHG17	11.95088	7.843824	14.12996	11.76355	8.184463	24.68075	14.99795	12.82869	11.83036	16.14317	10.92584	11.61769	8.913438	14.63514	12.90077	8.84381	17.9856	11.46129	10.63817	9.033935	12.99933	12.25292	15.8739	6.096149	13.80436	18.93484	8.767564	9.121881	9.4558	7.104711	19.09177
AC079612.1	0	0	0	0.02989041	0	0	0	0	0	0	0	0	0	0	0	0	0	0	0	0	0	0	0	0	0	0	0.007975767	0	0	0	0
CTBP1-DT	7.470209	9.414031	10.30106	9.75159	7.32788	11.20723	6.555427	5.226953	15.31292	8.048089	6.560294	10.2639	8.351449	6.591102	14.89979	9.604043	6.23338	8.898167	12.48947	5.913931	11.35268	4.998917	5.56463	7.489712	5.89779	12.0568	9.673513	8.063419	6.808101	8.107632	9.696213
AC090286.1	0	0	0	0	0	0	0	0	0	0	0	0	0	0	0	0	0	0	0	0	0	0.07851034	0	0	0	0	0	0	0	0	0
SCOC-AS1	0.721054	0.7404734	0.6570632	0.3208174	0.6326794	1.904261	0.4829111	0.7135522	0.6383496	0.627434	0.4031554	0.6755539	1.113914	1.031368	0.7832945	0.8024143	0.199932	0.4902256	0.09945102	0.7486373	0.395862	0.8015425	0.568663	0.5087331	0.8450784	0.5922342	0.5291938	1.130101	0.8010907	1.133358	0.5850907
GPRACR	0.03108288	0.00633706	0.04156297	0.1951867	0	0.0191067	0	0.08305065	0	0.031751	0.009023736	0	0	0.03244361	0	0	0	0	0.05787573	0.008067982	0.02658147	0.1704371	0	0	0	0	0	0	0.0388497	0	0.007093642
NPSR1-AS1	0	0	0	0	0	0.1664428	0	0	0.2281883	0.02304919	0	0.2718042	0	0	0.1438741	0	0.05630883	4.897322	0	0	0	0	0	0	0	0	0.2367139	0	0.09400797	0	0.02059811
AC068631.1	0.1471919	0	0	0.267913	0	0.0603194	0	0	0.180428	0	0	0.1182032	0	0	0.3754111	0	0.06121949	0.05297924	0	0	0.3356683	0	0.1160837	0	0	0.4008635	0.2859529	0	0	0	0.04478892
CH17-340M24.3	12.11245	15.70726	16.14325	13.98695	17.96133	22.33663	29.88635	18.35693	12.77855	13.89405	13.14323	14.35126	13.27288	30.88136	25.19524	13.99759	8.423801	18.33206	7.517717	11.75116	10.07531	13.98238	20.31874	14.1349	11.45201	32.56225	9.373872	16.49017	14.47723	12.12434	14.22918
MIRLET7BHG	1.508142	0.9577067	0.7273114	0.4320098	2.848742	1.018243	1.262315	1.043737	0.7841745	0.7576521	0.8900189	0.4169434	1.401429	1.225784	0.4098727	2.014294	0.6786754	0.5339314	0.3529346	1.167959	0.6342951	2.582915	0.3948431	1.152651	1.135681	0.5194225	0.8501513	2.641722	1.112452	1.42397	1.139756
AP000550.1	0	0.00854382	0.08405472	0.0343248	0.01692286	0.05152048	0	0.0615843	0.05779071	0.02140384	0	0	0	0	0.0668019	0.006053644	0.006536159	0.04525104	0.01300498	0.005438752	0.02389197	0	0	0	0	0.006114084	0.006106008	0.005541774	0	0	0.004781933
LINC00336	0.01201567	0.009798833	0.03856065	0.06561136	0.02587824	0	0	0	0	0.01227394	0	0.1157909	0.0771049	0.02508336	0.4443642	0.02777149	0	0.1427196	0.04474588	0	0.04110224	0	0.1563576	0	0.01226533	0.112195	0	0.08898138	0.0400482	0	0.02193743
RAMP2-AS1	2.629444	4.176381	0.2945343	0.3608304	4.462252	0.7954683	1.654715	0.9416561	1.126424	0.7875077	5.515372	1.658316	4.858783	0.8334251	0.7197931	5.106895	0.3950804	2.393313	0.3930451	4.902622	0.5337108	4.259069	1.205149	4.306432	3.948828	0.369568	0.2888451	4.89354	6.171462	6.510137	1.746841
HMGA2-AS1	0.04184629	0.07962699	0.2238217	0.2894346	0.06008315	0.1543379	0	0.2534349	0.4103618	0.04274577	0.03239596	0.151222	0.01491828	0.02911881	0.1423046	0.0161197	0.1566409	0.06024747	0.2424084	0.04344709	0.302194	0.1932263	0.09900689	0.153837	0	0.1465258	0.2276279	0.05902677	0.09298242	0.1087289	0.4456683
GATA3-AS1	0.2145509	0	0.02295121	0	0	0	0	0.02293042	0	0	0	0.02584444	0	0	0	0	0.240935	0	0	0	0	0	0.126905	0	0	0	0.02500876	0	0	0.09291102	0.03917133
C17orf102	0	0	0	0	0	0	0	0	0	0.00647015	0.0147107	0	0	0	0	0	0	0	0.007862528	0	0	0	0.04495809	0	0	0	0	0	0	0	0
AC008543.1	0.434183	0.3372175	0.05529284	0.1128976	0.3005691	0.1143827	0.06597647	0.0662913	0.1045436	0.05279949	0.2520972	0.1245261	0.3316865	0.1618538	0.1318308	0.2269857	0.1547861	0.1116263	0.02566478	0.2790619	0.2239616	0.3460754	0.195669	0.1243762	0.03165746	0.1568566	0.07229972	0.4812043	0.1378221	0.2417432	0.05662168
AC003975.1	0.03024732	0	0	0	0	0	0	0	0	0	0	0	0	0	0	0	0	0	0	0	0	0	0.03578206	0	0	0	0	0	0	0	0
LINC00477	0	0	0	0	0	0	0	0	0	0	0.01719259	0	0	0	0	0	0	0	0	0.01537163	0	0.1367274	0	0	0	0	0	0	0	0	0
IRF1-AS1	11.9434	15.38741	12.18575	3.562261	24.66885	11.96871	15.39966	17.83301	12.29503	12.07197	15.03474	9.913608	14.08846	19.1708	11.80703	21.19629	5.510118	14.60337	13.08141	14.71883	13.44669	11.2673	13.23837	22.03726	14.57353	8.258595	8.189192	20.51889	17.14392	23.66551	11.70442
AC068051.1	0	0.04187858	0.05493394	0.2243296	0	0	0.05462352	0	0.5193251	0	0	0.3711534	0	0	0.2619502	0	0	0	0	0	0.1756641	0	0	0	0.05241996	0.1798136	0.0598587	0	0	0	0
ATP11AUN	0	0	0	0	0	0.02777761	0.06008344	0.02414806	0.01038608	0	0	0	0.01208241	0.07075053	0	0	0	0.1585831	0	0.01172936	0	0	0	0	0	0.0131858	0.06584189	0	0	0.02935342	0.02062569
AC007952.1	0.03362152	0	0	0.03671796	0.2172329	0.08266882	0	0	0.03090997	0	0.03904294	0.2429995	0	0	0.08575128	0	0	0.0363045	0	0	0.03833662	0	0	0.0337093	0.03432011	0.1177266	0	0	0.1400756	0.08735857	0.03069201
AL157838.1	0.2730648	0.3499346	1.251884	1.008245	0.1680291	1.262897	0.1383123	0.09728059	1.781205	0.3719124	0.07549906	0.5012254	0.2364167	0.0950063	0.480881	0.1652953	0.5029619	0.4773846	0.290538	0.2700101	0.874772	0.1200841	0.3537958	0.1434074	0.1592792	1.790871	0.4547047	0.2751247	0.3250445	0.1464052	0.3323628
C14orf178	0	0.03596889	0	0.04816834	0.04749604	0.05422441	0	0	0	0.04505434	0	0.05312968	0	0.04603715	0.05624626	0	0.05503355	0	0	0	0	0	0.3130618	0	0.04502272	0.05147974	0	0.2799658	0	0	0
AC011450.1	0.8981643	2.197372	1.200995	0.3678309	1.873935	2.208412	0.9553666	1.199907	0.670904	1.376205	0.9126179	0.5409567	2.101294	1.816375	1.431723	2.075903	0.7004269	1.212297	0.1393637	2.564438	0.5120616	1.29603	0.4648494	1.181918	1.432541	1.96559	0.7851974	2.316081	1.683889	1.993364	1.947275
AC122129.1	1.854203	0.8723721	1.258761	0.2336504	1.228743	1.315133	0.1517149	0.07621944	1.344061	0.8013327	0.5797052	0.94496	1.48731	0.2605314	0.3637787	0.7417334	0.3559353	1.07809	0.6196779	0.9255453	0.487901	2.305108	0.04218251	0.7865187	1.565142	1.872847	0.5403301	2.56517	1.426167	1.142675	1.302033
MDS2	0.1081153	0.1175581	0	0.07871495	0.07761631	0.08861156	0.2683356	0.327391	0.1490939	0.2576916	0.1255488	0.1953508	0.385433	0.4137773	0.0919156	0.06247102	0.02248345	0.1362	0.1118382	0.03741706	0.1438237	0.2496126	0.1705314	0.05419879	0.01839363	0.02103158	0.0420076	0.1143775	0.01501451	0.1560641	0.2796359
CYYR1-AS1	0	0.01077003	0	0.01442286	0.05688624	0.01623621	0	0.02822942	0.01214148	0.0269809	0.03067223	0.03181683	0.02824901	0.1102778	0	0	0	0	0.2295103	0	0	0	0	0	0	0	0	0.08382909	0.01100438	0	0
SNHG12	21.3322	22.08771	56.60068	43.41979	29.39213	47.95799	29.22397	49.18454	23.41293	48.04979	18.05711	35.18819	25.66676	27.42605	39.88865	28.5994	39.51461	35.68406	29.0091	16.2379	52.81552	21.20144	53.76748	24.81236	19.29818	44.13172	27.17046	22.53609	21.49483	19.82512	31.0974
DSCR8	0	0	0	0	0	0	0	0	0	0	0	0	0	0	0	0	0	0	0.04996267	0	0	0	0	0	0	0	0	0	0	0	0
AC025279.1	0.4529882	0.3334988	0.1278743	0.1236768	0.3319766	0.08508273	0.1472283	0.1748274	0.08676146	0.2634962	0.1826499	0.09852228	0.1278471	0.4137166	0.2326728	0.2690156	0.259057	0.3125038	0.02342932	0.2874159	0.2223886	0.2614605	0.3200378	0.1829299	0.2376224	0.05874626	0.08800299	0.2928602	0.3774523	0.1798188	0.2469624
AFDN-DT	1.054875	1.816096	1.818034	3.136071	1.451488	1.657108	0.7480388	1.033461	4.498796	0.5088429	2.688133	1.588356	1.911663	1.009301	2.017835	2.099479	1.425904	1.139054	1.345812	1.216921	1.336457	1.251554	0.3466387	1.233901	0.8674169	1.675832	0.8197316	2.169951	1.513789	1.522708	0.6152256
AL354714.1	0.2607557	0.9182506	0.03803712	0	3.420605	0	0.7816585	0.8107236	0.1416562	0.121073	2.491236	0.2569924	1.31834	1.806225	0	2.424408	0	0.1535803	0	0.8983336	0	0.930399	0.1402134	1.556735	0.5444461	0.06916987	0	1.579919	1.520922	1.724596	0.06491878
LINC02692	0.02588651	0.02111057	0	0.1130823	0	0	0	0.02766657	0	0.02644294	0.03006067	0	0.08305727	0	0	0.0299154	0	0	0	0	0	0	0	0	0.02642438	0	0	0.02738588	0.02156993	0	0.02363097
FLVCR1-DT	0.2621583	1.572894	4.727407	2.944824	1.230049	7.527968	1.155255	2.321536	1.97977	1.243327	1.71786	2.616558	2.863879	1.133631	1.910376	1.125279	0.3738373	1.658031	0.8600454	0.07776771	0.2135168	1.361838	1.727861	1.051371	1.108651	3.190982	3.492348	1.624437	1.482294	0.8757826	1.743588
NBR2	4.600494	3.798331	7.397233	7.052584	1.938546	10.85504	3.495351	2.198836	6.278527	3.82372	4.778221	6.711969	5.714828	4.354512	8.381074	4.656065	5.241107	7.281715	3.866243	3.382105	5.473742	3.595459	3.346511	4.669803	3.908541	1.967735	4.363267	4.232139	2.428589	5.593118	5.60822
C3orf35	0.8013781	0.4668055	0.314912	0.1607478	0.1408927	0.7841522	0.5218875	0.3845438	0.2405706	0.4844797	0	0.72892	0.2098967	0.7511074	0.1459932	0.07560016	0.4693494	0.6887301	0.4263288	0.3056452	0.4289095	0.3020721	0.4449874	0.1967682	0.2170281	0.515396	0.2668894	0.1038116	0.05451005	0.4107771	0.2239446
LINC01565	0	0.04593135	0	0	0.02021708	0	0	0	0	0	0.06540452	0	0	0	0	0	0	0	0.0116524	0	0	0	0	0	0	0	0	0.00993081	0.03910899	0.02439043	0
SSBP3-AS1	0.3204684	0.0402067	0.1318521	0.02692174	0.1592759	0.3333719	0	0.07903963	0.3626128	0.1762691	0.02862642	0.3860308	0.1054593	0.3602284	0.1257463	0.1994166	0.3691052	0.3992788	0.1530016	0.02559444	0.3935196	0.1138285	0	0.04943155	0.05032725	0.02877251	0	0.02607925	0.3286526	0.08540215	0.2025314
AC013549.1	0	0	0.09569764	0.04884916	0	0	0	0	0.1233668	0	0	0	0	0.04668785	0	0	0.1674342	0.0482991	0	0	0	0	0	0	0	0.3132442	0	0	0	0	0
AL157414.1	0.03287923	0	0	0	0	0	0	0	0	0	0	0	0	0	0	0	0	0	0	0	0	0	0	0	0	0	0	0	0	0	0
AL590705.1	0	0.1944081	0.1530081	0	0.3080534	0.1172309	0	0	0	0.09740562	0	0.1722962	0.05099185	0.09953041	0.06080105	0	0.1189802	0.4118612	0.2959183	0	0.1630931	0	0.05640223	0	0.04866863	0	0.2223001	0.2521977	0.07945532	0.04129379	0.1740948
KIAA1671-AS1	0.5596391	0.8258456	2.280626	1.571606	1.147904	2.489985	0.0850402	0.398748	2.058018	1.034448	1.268813	2.086598	0.9975616	0.8623	2.242983	0.8623193	0.1995111	1.553909	1.521705	0.7747301	1.883983	1.107492	0.3783105	1.042043	0.6800801	1.337498	4.628463	0.9585636	1.065872	1.361782	1.43532
TDRKH-AS1	0.3602679	0.3205093	1.121136	0.6080552	0.5995684	1.409273	0.4528876	0.4550488	0.8129762	0.6356567	0.1521311	0.2367123	0.3853084	0.1367416	0.9606251	0.5298857	0.572121	0.95486	1.382279	0.06800902	0.821584	0.1512314	0.7361476	0.3283713	0.4346178	1.720209	0.8017039	0.1039459	0.3274834	0.255295	0.2092854
FAM78B-AS1	0.04262122	0	0	0	0	0.05239867	0	0	0	0	0	0.0513408	0	0	0.05435245	0.04925465	0	0	0.0529066	0	0.2429922	0	0.2016807	0	0	0	0	0.09017978	0	0	0.1167226
CARNMT1-AS1	0.03521141	0.5168714	0.188334	0.03845428	0.07583513	0.2597342	0	0	0.3237164	0.1438731	0.0817784	0.08483014	0.07531758	0.1837644	0.2245157	0.0406916	0.08786997	0.1901063	0.3059606	0.1462336	0.3211958	0.4471213	0.2082725	0.07060668	0.07188607	0.4109787	0.04104358	0.1862545	0.2347192	0.2744687	0.1285735
AL445248.1	0.1217164	0	0.2170067	0.1329261	0	0.199518	0.04315608	0.04336202	0.3730001	0	0.04711432	0.1466175	0.0433921	0.1270448	0.05173935	0.04688664	0	0.3066683	0.05036302	0.08424835	0.1850479	0.1873428	0.1439884	0.2440683	0.08283027	0.3788381	0.1418766	0.04292211	0.236647	0.03513943	0.148148
AC012358.1	0.1105546	0	0.2069618	0	0.08928841	0.1698953	0	0	0.02540962	0	0.06419068	0.09987915	0.02955968	0	0.07049204	0.09582072	0.2414026	0.2089094	0	0.1147838	0.1890883	0.2552443	0	0.02771081	0.02821293	0.9677741	0.03221653	0.2631556	0.2072691	0.0957511	0.2523044
AP003027.1	0	0.03978062	0	0	0	0	0	0	0	0	0	0	0	0	0.01555171	0	0	0	0	0	0	0.1126222	0	0	0	0	0	0	0	0	0
AC006019.1	0	0	0	0	0	0	0	0	0	0	0	0	0.04384886	0	0	0	0	0	0	0	0	0	0	0	0	0	0	0	0	0	0
LINC01562	0.01070034	0.06980944	0	0.01168581	0.03456813	0.01315503	0	0	0.0590242	0	0.01242575	0.01288945	0.08010849	0.03350633	0	0	0	0.02310844	0	0.01110967	0	0.06176136	0.1012666	0	0.01092267	0	0.01247267	0.02264023	0.04458028	0.07414033	0
POLH-AS1	0.5626001	0.2711109	0.3556279	0.5585581	0.4406098	0.5344665	0.1088056	0.3006433	1.669232	0.4440811	0.2078741	0.9241344	0.6017038	0.5071527	1.271847	0.7388197	0.6062584	2.236687	0.9205749	0.4513669	0.437386	0.2361654	0.6352942	0.3845925	0.3393531	0.8655876	0.5961684	0.3517011	0.3196271	0.6644546	0.2801344
AL390760.1	0	0	0	0.06743567	0.06649446	0.07591417	0.1313629	0.3299744	0	0	0.07170569	0.07438155	0.06604066	0.06445201	0.1574895	0	0.1540939	0.2000289	0	0	0	0	0	0.37146	0	0	0	0.06532535	0	0	0
AC105020.1	0.3972115	0.2216349	0.04472738	0.239728	0.3827138	0.2056139	0.5003397	0.7038182	0.7495732	0.2562628	0.1699383	0.4910656	0.2794867	0.2945845	0.2399407	0.3865534	0.3391084	0.4627699	0.1946316	0.3255841	0.2026206	0.8808669	0.2349472	0.282966	0.3094336	0.1342044	0.07310571	0.4755103	0.3222665	0.172012	0.2767223
AC015969.1	0.1072754	0	0	0	0.01925334	0	0.1141076	0	0	0	0	0	0	0	0	0	0	0	0	0.0185632	0	0.02063946	0	0.07170368	0	0	0	0	0.01489787	0	0.01632139
AL353740.1	0	0	0	0	0	0	0	0	0	0	0	0	0	0	0	0	0	0	0	0	0	0	0	0	0	0	0.153967	0	0	0	0
LINC00449	0	0.1894141	0.4969253	0.7609713	0.2813814	1.89176	0.277941	0.0310297	0.08007526	0.1186293	0.1685742	0.2448108	0.4657684	0	0.1851225	0.4361748	0	0.0313501	0.2522771	0.09043172	0.0331049	0.03351545	0.1717293	0.08732719	0.1778191	0.06777378	0.2368949	0.0614298	0.09676783	0.02514564	0.1855248
AC004988.1	1.472418	0.7344477	0.2446747	0.4059087	2.216732	0.7381378	0.7450821	1.222265	0.1971362	0.7593348	0.5312132	0.3443979	1.054935	0.04476339	0.09115007	0.4956058	0.6599675	0.01543607	0.3194113	0.4749495	0.0163001	0.1650224	1.471267	2.020902	0.9193177	0.1001108	0.1999571	0.1512332	3.156566	0.2723851	0.4306413
AC009163.1	0.2209163	0.03603166	0.9452856	1.833591	0	0.1086381	0	0.5666576	0.446819	0	0	0	0.04725422	0	0.7324775	0	1.047462	0.04770905	0.9872206	0.04587345	0	0.5100432	0	0.1771944	0	0	0.2060058	0.7478784	0.03681569	0.03826702	0.4033348
AL133216.1	0.1044718	0	0	0	0	0.04281267	0	0	0	0	0	0	0	0	0	0	0	0	0	0	0	0.0804002	0	0.03491486	0	0	0	0	0	0.06032187	0
PDCD4-AS1	2.993785	1.804547	2.088619	1.883518	2.347819	1.640254	2.561408	3.964782	1.974504	1.894715	2.116147	2.430307	1.844555	2.785188	3.195337	1.917892	2.923427	2.705618	0.9694557	3.479955	4.452567	2.329022	4.042039	3.980384	2.225558	2.013003	1.365517	1.859002	2.711489	3.607527	2.703225
AL139390.1	0	0	0	0	0	0.06020273	0	0	0	0	0	0	0	0	0	0	0	0	0	0.5084233	0	0	0	0	0	0	0	0	0	0	0
RBMS3-AS2	0.03496824	0.0855503	0	0	0	0	0	0.1494912	0.1285923	0	0	0.0842443	0	0.1824953	0.2675582	0	0	0.07551737	0	0.1089178	0.0398722	0	0	0	0	0.1632562	0	0	0.02913728	0	0
AP000753.1	0	0	0	0	0	0	0	0	0	0	0	0	0	0	0	0	0.05512959	0	0	0	0	0	0	0	0	0	0	0	0	0	0
SCUBE1-AS1	0	0	0	0	0	0	0	0	0	0	0	0	0	0	0	0.07498017	0	0	0	0	0	0	0	0	0	0	0	0	0.03243781	0	0
LINC02408	0.6965986	0.4083072	0.2794404	0.2377354	0.4453928	0.5887754	0.04631023	0.3257185	0.4803138	0.2890761	0.5308564	0.5244443	0.1396905	0.06816507	0.5274478	0.6540746	1.412417	0.09402334	0.1080878	0.2938189	0.2730372	1.080564	0.180264	0.4801619	0.1111051	0.1524473	0.07612297	0.7369464	0.5623018	0.7541531	0.3974391
IGBP1-AS1	0.9342069	0.3428326	0.1499028	0.1530367	0.2012009	0.401981	0.3974819	0.5491456	0.8159206	0	0	0.5063984	0.4496126	0	0.4765366	0.1079604	0.6993931	0.3530646	0.05798251	0.4364749	0.5858713	0.4852938	0.1657726	0.04683229	0.09536178	0.436153	0.05444712	1.284812	0.2724497	0.2427343	0.6396057
AC005342.1	0	0	0	0	0.08668594	0	0	0	0	0.04111477	0	0	0	0.1680466	0	0.04651393	0	0	0	0.2925253	0	0	0	0.1614188	0	0.04697833	0	0.08516183	0	0	0.03674258
LINC00970	0.04484855	0	0.09595193	0.1959159	0.02414768	0.05513696	0	0	0	0	0	0	0	0	0.1429821	0	0	0	0	0	0.02556907	0.05177232	0	0.08993127	0	0.1570383	0	0	0	0	0.08188161
AL354919.1	0	0	0	0	0	0.01379035	0	0	0	0	0	0.05404774	0	0	0	0	0	0	0	0	0.02558039	0	0	0	0	0	0	0.04746725	0.009346649	0	0
AC144450.1	0.01542779	0.1258144	0.03300723	1.819654	0.09968091	5.08315	0	0	1.787127	0.01575941	0.1612395	0.8920347	0.0165001	0	0.2164162	0.2674338	0.1155	0.04997676	1.129899	0.3203594	0.2286881	0	0	0.07734035	0.0944901	0	0.251764	0.2284994	0.2313936	0.02672395	0.07041768
AC083799.1	7.572747	5.788212	4.095246	8.514312	6.559906	6.561632	6.39053	10.69175	8.837386	7.335901	4.413145	4.712473	5.080612	6.970919	8.338602	5.844994	7.077946	9.383992	12.55673	8.065525	8.156814	7.774105	10.80962	6.892101	5.077331	9.654099	6.546995	5.942011	4.470546	5.663265	5.765017
LINC00501	0	0	0	0	0	0.1064876	0	0.02644956	0.01137596	0	0	0	0	0	0.01577974	0	0	0	0	0	0	0.0142842	0	0	0	0.04332752	0	0	0	0	0.01129574
LINC01285	0.1310065	0.2270274	0	0	0.03526873	0.06039743	0.1045125	0.1925206	0.01505512	0.01672781	0.03803277	0.2367123	0.1576262	0	0.2088315	0.1703204	0.1225974	0.6188907	0.2032763	0.3060406	0.09336182	0.03780786	0.0193723	0.06567426	0.08358035	0.5351762	0	0.08662159	0.1364514	0.1843797	0.1046427
IBA57-DT	0.0973731	0.2382247	0.1562448	0.5317043	0.6291399	0.299277	0	0.2601721	0.08952003	0	0.3957603	0.293235	0	1.372084	0.06208722	0.4501117	0.3037428	0.4731454	0.1208712	0.151647	0.1110288	0.05620283	0.2303814	0.2928819	0.1490945	0.1136514	0.05675065	0.7725979	0.2434083	0.4216731	0.1777776
LINC02487	0	0.008074361	0.01059149	0.02162583	0.04264799	0.04868958	0	0	0.009102545	0	0.01149759	0	0.04235693	0	0.07575758	0	0	0.02138231	0.01229039	0.08223852	0.01128959	0	0.08198947	0	0	0.01155626	0	0.02094908	0.01650011	0.008575284	0
SERTAD4-AS1	4.782589	6.1187	8.073099	8.816893	8.268592	10.0333	7.327409	10.3167	14.44112	5.871432	7.337095	8.932231	7.226702	16.76199	16.56233	7.098815	1.69717	5.874911	15.08691	6.058873	7.05427	11.85227	5.969154	7.786498	6.359986	9.781507	6.955643	13.87909	4.972223	8.474387	7.890613
MIR29B2CHG	3.825062	3.870813	4.084703	1.078724	7.659835	5.493093	4.491758	3.124518	2.504873	1.225681	4.003051	4.056609	4.197274	3.362846	3.111027	4.971972	1.414444	3.049407	0.8393572	3.641011	2.35838	8.019978	1.262604	5.23082	5.488009	3.50507	7.603606	4.839105	2.988375	4.891805	4.36926
C6orf99	0	0.3571997	1.030819	0.8131949	0.1886694	0.5384915	0.5590878	1.123511	1.167787	0.8501084	0.508639	0.474858	0.04684545	0.1371557	0.7819982	0.1518543	0.05465269	0.3783708	0.4893403	0.2728597	0.4994373	0.505631	0.7254224	0.1756616	0.3576892	2.300556	0.2552797	0.7877469	0.2189833	0.4172959	0.5997686
LINC00862	0	0	0.3484872	1.092731	0	0.1716442	0	0.09947757	0	0	0.05404289	0.1121192	0.02488665	0	0.2967404	0.1075635	0.1451712	0.02512618	2.426312	0.02415945	0.02653261	0.1611699	0.3853807	0.02333006	0	3.3406	0.4339755	0	0.05816743	0.1410745	0.3398689
LINC00272	0	0	0	0	0	0	0	0	0	0.03494756	0	0	0	0	0	0	0	0	0	0	0	0	0	0	0	0	0	0	0	0	0
AL645568.1	0.8582036	0.6415467	0.5546543	0.7810346	0.8086403	0.6814048	0.4564304	0.4968258	1.413607	0.5661701	0.4775315	0.732259	1.166439	0.9890834	2.097636	0.8678001	0.9146606	1.003912	0.4660713	0.8353438	0.9173986	0.495347	1.374804	0.6453331	0.6752772	1.27296	0.3334501	0.9079117	0.4171404	0.9910509	0.4080347
LINC00222	0.05230786	0.1279719	0.02797772	0.02856263	0.2253118	0.03215373	0.02781962	0	0	0.05343221	0.06074242	0.03150458	0.1118871	0.2729889	0	0.06044889	0.06526706	0.169446	0	0.05430886	0.05964354	0.150958	0.06187931	0.1048889	0.1601841	0	0	0.0276688	0.06537827	0.02265186	0.02387509
ADAMTSL4-AS1	1.446686	0.1264049	0.829054	0.6206834	0.1669147	0.1905601	0.2747898	0	0.1425013	1.002781	0	0.3734257	0.4973266	0.05392923	0.6588848	0.6567956	1.224889	1.338969	0.06413576	1.233809	0.2945661	1.670027	0.1222432	0.5180225	0.4219272	0.1206097	0	0.16398	0.6457772	0.9397286	0.2829929
BVES-AS1	0.4123291	0.02241709	0	0	0.08880368	0.1351783	0.4385895	0.2056518	0.02527167	0.1123179	0.2234477	0.09933692	0.08819763	0.114768	0.07010935	0.2859016	0.2400921	0.08904654	0.1023665	0.5137229	0.1880617	0.2538586	0.1300742	0.2756037	0.1964183	0.03208401	0	0.02908078	0.1145244	0.3809251	0.05018694
LINC02868	0	0	0	0	0.6356595	0.8869765	0	0	0.3014923	0	0.07616407	0.07900631	0.2805873	0	0.08364082	0	0.1636749	0	0	0.2723885	0	0.5299956	0	0.1315187	0.06695089	0.4593166	0	0.2081611	0.05465126	0.2272228	0.1197466
ATP1A1-AS1	0.7249363	1.705353	0.3280911	0.8221508	1.170976	4.627588	0.6821323	0.6853873	2.79405	0.8829261	1.068478	1.444214	1.222625	1.891681	2.346733	1.804413	0.9393281	2.468786	1.211375	1.621131	1.589619	0.6759195	1.583238	1.705252	0.8823065	2.440752	1.170013	1.268377	1.533365	1.304029	1.094468
SNHG5	67.97385	145.7898	71.77069	109.3565	137.5796	71.48899	151.3941	278.8803	66.31311	96.36832	72.30383	189.5533	144.7681	326.482	66.23049	91.45926	61.50213	245.5369	105.7453	128.8991	201.2585	127.5646	140.4601	68.95111	205.0729	123.4899	321.9221	175.047	92.95265	76.68996	263.5353
ADD3-AS1	0.9765131	0.4129228	0.07737837	0.07899607	0.7010416	0.1778561	0.8078819	0.07730829	0.2327521	0.2216674	0.7559829	0.4356634	1.315153	0.8682606	0.09224387	0.3343687	0	0.03905327	0.3142652	0.3379563	0.1237178	1.461274	0.6845619	0.7252315	0.2953491	0.2110669	0.1264729	0.6887159	0.3917715	0.5325129	0.2641267
SPATA42	0	0.08461533	0	0	0	0	0	0.05544652	0	0.2649712	0	0	0	0	0	0	0	0	0	0	0	0	0	0	0	0	0	0	0.04322825	0	0
AL121827.1	0	0	0	0	0	0	0	0	0	0	0	0	0	0	0	0	0	0	0	0.05566011	0	0	0	0	0	0	0	0	0	0	0
LINC00632	0.1854726	0.2016717	1.488046	0.202554	0.2663026	0.6460584	1.18371	0.3964527	0.5968002	0.5052247	0.287173	1.228794	0.2975458	0.1290614	0.4730455	0.1071695	0.07714104	0.1668943	0.1534873	0.3851353	0.03524722	0.4282121	0.1828424	0	0.03155439	0	0	0.3924307	0.6439374	0.05354579	0.5079359
AL354984.1	0	0	0	0	0	0	0	0	0	0	0	0	0	0	0	0	0	0	0	0	0.0622815	0	0	0	0	0.01593817	0	0	0	0	0
ARRDC1-AS1	6.289052	7.882542	8.485956	8.409709	10.9859	8.632358	7.962891	10.3305	6.570278	7.610527	7.427637	8.522645	7.853572	12.3082	10.50356	8.155694	6.888553	9.761939	13.6396	5.398078	6.07093	4.929349	8.348684	7.308614	6.401488	9.801132	9.080104	10.45252	6.803523	6.576553	8.106005
LINC01270	0.5182762	0.01280778	0.5712175	0.7032219	0.1352989	0.5599377	0.200467	0.7217678	0.5197937	0.6096311	0.091189	0.6243067	0.1175786	0.2622861	2.383348	0.1996463	0.7054672	0.7292204	1.189217	0.0978368	0.4656044	0.326339	0.130054	0.04723902	0.2565066	2.621315	0.5858131	0.1329201	0.22247	0.2312401	0.874551
COL5A1-AS1	0	0.06144685	0	0	0	0	0	0.1610589	0	0.1539357	0	0.3630528	0.08058533	0.7078212	0.2882621	0	0	0	0	0	0	0.2609417	0.4456783	0.3021798	0	0	0	0	0	0	0
SLC12A5-AS1	0	0	0	0.2486794	0.08916673	0.3308443	0	0.0221242	0.05709372	0.2960398	0.1442322	0.04987152	0.1106978	0.06482091	0	0	0.2841225	0	0	0.04298526	0.09441529	0.02389654	0.1224431	0.2490574	0.08452344	0.09664552	0.02412947	0.06569925	0.08624443	0.03585773	0.05669113
AL391421.1	0	0	0	0	0	0.01619397	0.05604453	0	0	0	0.01529622	0	0	0	0	0.0152223	0	0.07111677	0	0.04102833	0	0	0	0	0	0	0	0	0.0219515	0.01140843	0.03607349
LINC00963	55.19937	52.76236	34.25179	34.76643	57.8526	42.44464	69.11388	59.99724	36.6581	57.90897	52.05128	35.82914	47.62666	62.349	39.22465	53.34521	27.02444	46.34226	34.25052	47.87885	51.30243	61.59175	54.69845	52.98549	55.78143	23.28785	30.22704	54.55877	47.78803	43.89394	54.96425
AL158151.1	0.3108765	0.190141	0.02078467	0.1485344	0.04184609	0.04777408	0.1653378	0.02076585	0	0.1984742	0.2707536	0.3744766	0.06234076	0.2433645	0.02477771	0	0.2424348	0.0629408	0.120593	0.1815575	0.0886185	0.1345762	0.0229851	0.1948051	0.07933398	0	0.09059198	0.0822207	0.226658	0.1009685	0.4966311
TDRG1	0	0	0	0	0	0	0	0	0	0	0	0.03176712	0	0	0	0	0	0	0	0	0	0	0	0	0	0	0	0	0	0	0
LINC00951	0	0	0	0	0	0	0.3888721	0	0	0	0	0	0	0	0	0	0	0	0	0	0	0	0	0	0	0	0	0	0	0	0
LINC02520	0.4243074	0.4613663	0.5043283	0.1544616	0.3553801	0.3477633	0.3008871	0.3527101	0.08668606	0.09631729	0.5474736	0.2839519	0.9075979	0	0.1202434	0.1634484	0.1764763	0.712704	0.2340896	0	0	0.1088472	0.7808085	0.4254151	0.1924994	0.5502676	0.5495407	0.7980155	0.2357027	0.1224972	0.5594862
AL162293.1	0	0	0	0	0	0.01473713	0	0	0	0	0	0	0	0	0	0	0	0	0	0	0	0	0.04254202	0	0	0	0	0	0	0	0
LINC02731	0.2859436	0.1076254	0.02352948	0.4083637	0.04737225	0.08112462	0.3041548	0.9168185	0.2628825	0.1572792	0.2809667	0.1854692	0.04704895	0.5280473	0.3646478	0.2541899	0	0.0712527	0.08191101	0.2968821	0.3260445	0.5586103	0.3903073	0.02205309	0.1347161	0.1540367	0.1025555	0.1163484	0.2382624	0.3048063	0.2007913
PSMB8-AS1	11.68092	11.65178	9.921287	7.664966	16.41162	7.550078	14.26458	14.54697	6.406443	10.57492	9.198207	6.340843	14.18174	8.712508	14.03294	11.81877	8.507205	7.118521	13.37961	15.25079	15.37693	7.118284	16.75397	15.70737	9.927822	10.7665	8.648574	15.7253	11.59202	16.95543	10.20549
LINC01993	0.04314418	0	0.0369222	0.04711763	0	0.04243328	0.02753517	0	0.007932927	0.2379864	0	0.0207883	0.02768576	0	0.02200774	0	0.07536632	0.03726965	0.07497807	0.008958925	0.1771011	0	0.2245708	0	0	0.06042816	0.01005806	0	0.06470978	0.01494683	0.1969247
TNRC6C-AS1	3.082945	2.240878	2.428636	4.181146	3.626611	9.40336	3.074335	3.348661	3.396548	3.174885	2.723962	2.250399	2.965711	1.390346	2.884529	2.691436	2.205603	3.916957	2.797397	2.200605	6.8491	1.537674	3.468681	2.217452	3.121347	2.786754	3.310392	2.313192	3.134292	1.973575	3.020807
LINC01973	0.007129543	0	0.007626705	0	0	0	0	0	0	0	0	0	0	0	0	0	0	0	0	0	0.008129393	0	0	0	0	0.01664284	0.00831043	0	0.005940689	0.006174881	0
LINC02783	0.005414244	0	0.01158359	0.6208524	0	0.05325032	0	0	0.004977589	0.005530623	0.006287283	0	0	0	0.03452241	0	0	0	0.2419493	0	0	0	0	0	0	0	0	0	0	0	0.04448241
PKP4-AS1	0.01035037	0.1856971	0.5314623	0.1356433	0.1783335	0.2417708	0.1321148	0.110621	0.2949842	0.0634371	0.1562516	0.211954	0.1328373	0.06482091	0.4223759	0.07176761	0.06457329	0.2347028	1.541775	0.04298526	0.04720765	0.07168963	0.03673293	0.1349061	0.1796123	0.1812104	0.02412947	0.1861479	0.1034933	0.06275103	0.1133823
SNHG32	152.8598	134.2129	135.9586	82.21369	139.9578	925.2272	169.8284	189.8148	192.4827	168.7663	156.0426	180.0174	180.6932	201.1724	189.0301	197.9016	146.0754	147.7179	158.2026	145.9789	227.0811	135.7345	234.3848	142.984	165.2912	129.8235	339.5363	123.2441	102.3379	151.8853	164.3423
LINC02872	0.007816303	0.02549693	0.008361356	0.2304763	0.0420851	0.009609389	0.0997693	0.04176891	0.02155777	0.02395294	0.03630668	0.01883077	0.01671915	0.1876451	0.04983846	0.009032807	0.00975278	0.0422002	0.126133	0.04057655	0	0.03609197	0.03698621	0.05485697	0.03191484	0.03649197	0	0.01653806	0.09769398	0.07446651	0
C1orf195	0	0	0	0	0.1657309	0	0	0.08224286	0.07074531	0.07860544	0	0.556166	0.08229991	0	0	0	0	0	0.1910427	0	0.2632293	0.08883123	0.546193	0.07715229	0	0.08981571	0	0.08140849	0	0	0
PSORS1C3	0.0426931	0.1392657	0.0456702	1.445375	0.1379227	0.2099481	0.09082427	0.1825153	1.726997	0.08722156	0.1487319	1.079975	0.182642	0	2.613317	0.4933771	0.213081	2.258899	1.218904	0.7978731	1.849855	0	0.0505052	0	0.1743207	0.1993212	9.853367	0.7226548	0.9249243	0.03697639	0.03897316
ACOXL-AS1	0.2764501	0.7000703	0.2490338	0.04767004	0.470047	1.753007	0.09285999	0.07775259	0.3210374	0.1634903	0.3379234	0.7711742	0.3734713	0.3189263	0.3525412	0.3194758	0.03630949	1.225465	0.03612244	0.4078782	0.1824955	0.26874	0	0.4668157	0.1782279	0.3396479	0.3391993	0.123142	0.07274272	0.2898397	0.3054913
AC027801.1	0.1567243	0.04915748	0.3868919	0.4344784	0.7140238	0.6966029	0.4744703	0.90193	0.4987545	0.8127803	0.05599873	0.8713267	0.1418302	0.3020037	1.045431	0.487621	0.270765	0.5988168	0.08979007	0.1126521	0.7560529	0.1391689	1.454694	0.1329591	0.2092056	1.941816	0.7026271	0.140294	0.03013627	0.1252971	0.3521689
LINC01123	0.7743519	0.9823142	3.278884	2.255113	1.412937	13.24854	1.51006	2.689698	3.30243	1.197481	1.611093	4.314067	1.690854	2.099208	8.914818	2.038314	0.7649055	2.369077	2.269545	1.75311	4.034579	1.874701	1.755753	1.347871	1.086857	4.167541	1.930583	0.8533367	0.9051122	1.080515	1.826109
LINC01257	0	0.01351187	0	0.01809465	0	0	0	0	0	0	0	0	0.01772033	0	0.1056458	0	0.0206736	0.0178909	0	0	0	0	0	0	0	0	0	0	0.06902941	0	0
AC115618.1	0.1975686	0.2186604	0.1056728	0.2003524	0.4255052	0.1734939	0.1651189	0.1508244	0.07784351	0.2162307	0.2622014	0.271986	0.3018581	0.1325685	0.5038963	0.1467756	0.1936911	0.3047635	0.122623	0.3516453	0.3379136	0.2117788	0.06677722	0.3112755	0.2881053	0.1152985	0.09869678	0.104506	0.1763828	0.3177826	0.4895324
HCG9	1.199227	0.5976514	0.7839651	0	0.3587201	2.457222	0.2126005	0.42723	0.4900044	0.2722231	1.083133	0.3210151	0.2850176	0.5563226	1.699229	0.9239135	1.413204	0.6474621	0.5789096	0.207517	0.2279011	0.6921823	0.1576294	1.335953	1.292152	0.155523	0.698929	1.33917	0.610656	1.500268	0.7298237
C5orf60	0	0	0	0.1185619	0	0.05338733	0	0	0.05988475	0	0	0	0	0.04532646	0	0	0	0	0.08085726	0.0225433	0.0247577	0.02506473	0	0	0.02216385	0.5828778	0	0	0	0	0
AC010624.1	0.01660132	0.08123072	0.03551794	0.01813025	0.0536316	0.04081942	0.1059517	0.03548577	0.106837	0.08479079	0.1735043	0	0.1775519	0.7624356	0	0.05755527	0.04142853	0.03585218	0	0.3792005	0.1703654	0.3257922	0.1963907	0.06657863	0.06778503	0.03875327	0	1.071336	0.02766608	0.08627017	0.1212385
FAM153CP	1.440512	0.2936862	0.07704817	0.8259191	1.939028	0	0.6512087	0.7312946	1.423661	0.5518035	0.3763784	0.7808476	0.5392225	0	0.1377753	1.290149	0.4044144	0.3499795	0.1341103	0.2991236	0.4516959	0.6235876	0.6390381	0.3971751	0.845505	0.7986316	0	0.6095794	0.5401379	1.185243	0.6574988
MIR1915HG	1.238875	0.7332883	0.06412572	0.363702	0.8965644	0.3766749	0.4534284	0.6691509	0.2510612	0.6599673	0.881748	0.120349	0.8761985	1.265301	0.4926468	1.000643	0.515268	0.3380301	0.1570913	0.5808947	0.2734094	0.8611558	0.5594371	0.2136962	0.3127545	1.111697	0.3726641	2.205526	0.3607472	0.4441934	0.7843541
STARD7-AS1	1.184786	1.7417	1.200699	1.293901	1.645165	2.223201	1.044675	1.632804	2.909401	1.92685	1.991334	1.220609	1.717301	1.57836	1.888614	2.161867	1.2838	2.777495	1.993185	1.327223	2.399698	1.097755	2.397442	1.813079	1.368536	1.146312	1.144798	1.814146	1.883517	1.957768	1.280787
MAMDC2-AS1	0.3074051	1.36089	2.020025	0.1198986	0.5201908	2.375528	1.49478	0.6805543	0.6863461	1.031756	1.784868	2.777212	1.080249	0.6188064	0.9240388	0.9642462	0.4109617	2.110164	0.6814077	0.4103545	0.6509578	0.9885459	0.6753592	1.078727	1.07586	0.7432192	0.4606991	0.6039621	0.6586591	1.103006	0.5011076
LINC01556	0	0	0.2324672	0.05933182	0	0	0.2311536	0.2322567	0.0499468	0.2219845	0.0630887	0.130886	0	0.2268268	0.7621007	0	0.5423048	0	0.4720722	0.5640662	0	0	0.8997729	0.3812912	0.05545717	0.3170533	0.633269	0.1149502	0	0.2352683	0.3967568
LINC01951	0	0	0	0	0	0	0	0	0	0	0	0	0	0	0	0	0	0	0	0	0	0	0	0	0	0	0	0.0278269	0.01095864	0	0
AC008429.1	0.3392564	0.5360388	0.09072841	0.09262521	0.3881628	0.02606768	0.3157551	0.3172618	0.3508825	0.1299557	0.5909414	0.2043312	0.158741	0.02213176	0.1892776	0.1470214	0	0.2518511	0	0.2421611	0.217594	0.3426772	0.07525021	0.170071	0.3246613	0.02474822	0.2224397	0.2467482	0.6890453	0.2754648	0.2129162
LINC01291	3.839854	1.923966	0	0.7996068	1.611935	2.300356	2.249885	2.104117	0.02991672	0.0166203	1.49264	1.82273	0.01740146	1.715268	0.06224683	0.1128172	2.659507	2.020429	1.555169	2.669092	2.504569	2.329022	0	0.1141913	2.092689	2.563731	0.01896551	0	0	0	2.435873
AL590399.1	0.06004033	0.01632106	0.1284542	0	0.08620626	0.123023	0.02128806	0.04277929	0.0735975	0	0.02324058	0.1928628	0.08561793	0.02088958	0.05104404	0.02312827	0	0.04322101	0	0.04155808	0.04564028	0.04620628	0	0.04013139	0.06128785	0	0.27994	0.1905538	0.1334096	0.1040016	0
ST8SIA6-AS1	0.1309049	0.29891	0	0.02859217	0.1409655	0.03218698	0.02784839	0.02798128	0	0.05348747	0.6080524	0.06307432	0	0	0	0.1210228	0.03266728	0	0.1949939	0	0	0.03022283	0.2787448	0.2624933	0.0801749	4.40032	0	0.2215793	0.04363058	0.04535057	0.1194989
FAM201A	0.6271655	1.617872	2.574063	0.8526624	1.791787	0.5192714	0.5990361	1.326904	0.6707214	1.33359	1.961937	0.8788154	1.50578	1.028691	0.7997889	1.967248	0.6547823	1.520274	1.096274	1.209292	0.8026851	1.152471	0.7267846	1.347435	0.6924577	0.7917677	0.954834	1.963393	0.8532007	1.38568	1.180091
AC021218.1	0.009983047	0.05698856	1.559162	0.2289516	0.02150058	0.1718247	0	0.07468663	0.1927363	0.08158105	0.02318559	0.09620326	0.08541537	0	0.5856177	0	0.4110589	0.2802719	0	0.0518247	0.03414922	0.0576212	0.1889564	0	0.4687618	0.04660784	0.2909142	0	0.008318371	0	0.009113204
LINC01545	0.0971862	0.3170233	0.1039633	0	0.3662939	0.2987026	0	0.1038691	0.2233705	0	0.05642866	0	0	0	0.06196805	0.4492478	0.06063197	0.524708	0.06031962	0.05045199	0.05540782	0.1682849	0.3449088	0	0.09920554	0.4537331	0	0.925338	0.2834313	0.4208637	0.3105136
AC007389.1	0.9707441	0.664983	0.1661499	0.1696235	0.083628	0.1909498	0.4543303	0.04149985	1.392229	0.198322	0.090182	1.7774	0.456815	0.8511224	0.2475871	0.2692386	0	0.2515701	0.04820019	0.1612607	0.2213763	0	0.1837398	0.2335868	0.1585463	0.1812845	0.09052251	0.3286306	0.2264842	0.3699341	0.2481251
ATP6V0E2-AS1	0.2268977	0.4285048	0.332143	0.8868427	0.9644833	5.52025	0.5843171	0.5488159	0.428176	0.3903576	0.5131016	0.5610193	0.6513727	0.5110558	0.8223628	0.3864166	0.2235089	0.4126383	0.4298911	0.2851727	0.3812685	0.34464	0.4238149	0.2394632	0.3900837	1.365961	0.3062393	0.2526735	0.4079768	0.3413165	0.359748
FAM83A-AS1	0.09139714	0	2.615361	0.4990727	0	0.5056377	0	0.2930458	0.126039	0.1167021	0	0.1651431	0	0	0.3496609	0	0.5987133	0.1973811	0.8508986	0	0.729503	0.1055071	0.4054547	0	0.02332405	1.573477	1.997541	0	0	0	1.585237
AP000812.1	0.1592265	0.2596999	0.1135532	0	0.05715457	0	0.225823	0.2836258	0.04879499	0.9216777	0	0.383603	0.227058	0.110798	0.8798944	0.3680159	0.2648994	0.05731087	0	0	0.2420753	0.183808	0.3767243	0.4789265	1.57117	0.1858451	0.06186654	0.168449	0.2211257	0.1838742	1.647331
AC092384.1	0.2375216	0.04557647	0.07473077	0.1373276	0.2106392	0.1374164	0.6539147	0.0895957	0.03853511	0.2426271	0.2109224	0.2019631	0.3885174	0.6125075	0.2672629	0.5489773	0.08716682	0.07543402	0.01734356	0.1595697	0	0.2258039	0.1322277	0.4062417	0.1283595	0.09784559	0.01628606	0.5764638	0.4074716	0.4840398	0.1785625
AC134312.1	0.8217266	0.1701897	0.04185847	0.01424453	0.1825943	0	0.1387398	0.1254617	0.01199135	0.07994186	0.1817579	0.1414054	0.1394986	0.2995142	0	0.1356596	0.7323629	0	0	0.2166758	0.1189798	0.7377889	0	0.274624	0	0.06089514	0.01520368	0.02759752	0.315181	0.06778053	0.08334755
AC118344.1	0.1904836	0.4942646	0.1111454	0.01891151	0.1491805	0.1916028	0.01841956	0	0.01592011	0.1238224	0.06032695	0.1668752	0.1111218	0.01807478	0.06624902	0.2001181	0	0.2243827	0.04299114	0.2337287	0.1382164	0.1399304	0.02048535	0.1215333	0.0176765	0.3233857	0.1211095	0.2747954	0.2308661	0.4049446	0.22131
LINC01121	0.04959257	0.2426579	0	0	0	0.8535697	0.1846286	0.3180165	0.3419472	0.278622	0	0.985683	0	0.1552908	0.3162131	0.08596648	0.03093952	0.02677501	0.2462411	0.2574484	0.1413686	0.1144974	0.4106701	0.02486102	0.151869	0.6656567	0	0.10493	0.0206615	0.021476	0.2037216
LINC02397	0.0452685	0.003885967	0.03058434	0.01300989	0	0	0.01013717	0.01018555	0	0.02433765	0	0.02295986	0.002548153	0	0.09418841	0.008260096	0.03864675	0.0977618	0	0.002473695	0.1983179	0	0.06200742	0.009555092	0	0.04727454	0.03332619	0	0.003970523	0	0.004349912
CLLU1-AS1	0	0	0	0.3902024	0.2748259	0.06275164	0	0.2182089	0	0	0	0	0	0	0	0	0.5731921	0	0	0	0	0	0	0.05117561	0	0	0.3569799	0	0	0.1768307	0
C2orf91	0.872599	0.3225959	0.2862573	0	2.092314	0.07151841	0.1361321	0.6341695	0.4064604	0.02376948	1.850969	0.8549093	1.219446	0.02428798	0.1483702	0.5378173	0.08710273	0.1005047	0	0.4711094	0.2785924	0.0537233	0.06881798	0.5715864	0.08313479	0.09505771	0.01356174	0.270788	0.2229751	1.330131	0.0106209
LINC02716	0.6241481	1.177053	0.1669179	0.4686208	0.6301093	0	3.526963	1.792742	0.2869055	0.4383253	0.8606893	0.09397977	0.7926914	1.017925	0.5969557	1.397496	0.1460212	0.3369774	0.290538	1.296049	0.7561588	0.4052839	1.569007	0.4693332	0.9954947	0.1365918	0.5456457	0.6190307	0.2600356	0.8784315	0.5341545
LINC00654	2.617957	2.283046	2.225842	1.875744	2.338435	0.6325425	0.6197141	1.172563	0.8486478	1.313928	1.976943	2.624917	2.953672	0.592319	5.692875	2.850528	2.492398	4.64881	5.625967	1.8304	3.494121	1.205354	1.127809	2.154453	1.930891	1.757419	1.799196	2.113215	2.717308	2.516428	3.8058
TTLL10-AS1	0.07167895	0.1519818	0	0.02348411	0.1157817	0.04406117	0.03049762	0.03064315	0.105437	0.05857574	0.07491336	0.01726865	0.1916525	0.1122253	0.01828163	0.1076853	0	0.03869944	0.01779531	0.1190736	0.08173124	0.2316855	0.05935648	0.07186609	0.01463366	0	0	0.4853163	0.1075076	0.09932956	0.01308668
LINC01602	0	0	0	0	0.01292685	0.01475809	0	0	0	0	0.01393994	0	0	0	0.01530837	0.01387257	0.05991324	0	0	0.01246348	0	0	0	0.01203561	0	0	0	0.02539914	0	0.01039687	0
AL356414.1	0.03690526	0	0	0	0	0	0	0	0	0	0	0	0.1578815	0	0	0	0	0	0.04581126	0	0	0	0	0	0	0	0	0	0.2460104	0	0
AC005863.1	0	0	0	0	0	0	0	0	0	0	0	0	0	0	0	0	0	0	0	0	0	0	0.009989854	0	0	0	0	0	0	0	0.03083534
LINC01460	0.0088521	0.00721893	0.4639997	0.6670473	0.01906485	0.08706241	0	0.1986769	0.008138185	0.01808475	0	0	0	0	0.05644293	0.04091925	0.07731636	0.5066001	0.08790636	0	0.1816834	0.06131218	0.01047188	0	0.05421617	0.1033195	0	0	0.04425606	0	0.1050504
LINC00661	0	0	0	0	0	0	0.02584395	0	0	0	0	0	0	0.05072039	0	0	0	0	0.03015981	0	0	0	0	0	0	0	0	0	0	0	0
AC007608.1	0.0205079	0.04181073	0.01096899	0.03359493	0.1545882	0.1134562	0.03272102	0.04383621	0.009426978	0.05237179	0.1428886	0.09881388	0.1096665	0.2889768	0.01307629	0.1421981	0.0255887	0.03321663	0.01272844	0.3193862	0.08184379	0.1065327	0	0.01028072	0.04186803	0	0	0.1627181	0.2050584	0.1420948	0
PCBP3-AS1	0.007304387	0.005956763	0	0.007977099	0	0	0	0.03122666	0	0.01492279	0	0	0	0	0	0	0	0	0	0	0	0	0	0	0	0	0	0	0	0	0
KU-MEL-3	0	0	0	0.05712526	0	0	0	0	0	0.05343221	0	0	0	0	0.06670528	0	0	0	0	0	0	0	0	0	0	0	0.1219435	0	0	0	0
CALML3-AS1	0.05358097	0.04369554	0.1862813	0.6729295	0	0.03293631	0.01424836	0.572654	0.06157463	0	0	0.2097638	0	0	0.0341644	0.03096006	0.05014167	0.01446417	0.714995	0.02781533	0	0.04638964	0.1267707	0	0	0	0	0.07085554	0.06696948	0.08121112	0.06114043
MAPRE3-AS1	0	0.02527067	0.03314863	0	0	0	0	0	0	0.1582692	0	0	0	0.03234434	0.03951696	0	0.1159948	0	0	0	0	0	0	0	0.03163163	0.1808407	0	0	0	0.05367687	0
AC121338.1	0	0	0	0.107415	0.1059158	0.217656	0.08369665	0.02102401	0.09042427	0.02009417	0.02284331	0.02369575	0.02103859	0	0.2257717	0	0.02454488	0.06372328	0.02441843	0.02042384	0.02243005	0.02270822	0.1396251	0.03944538	0.06024019	0	0.02292956	0	0.1803025	0	0.01795733
C9orf92	0.3174546	0.2588858	0	0	0.0854631	0	0.6753454	0	0	0	0	0.09560011	0	0	0	0	0.09902588	0	0	0	0	0	0	0	0	0	0	0	0	0	0
CHKB-DT	1.095026	0.6072394	1.921072	1.81773	0.1886694	1.93857	1.304538	1.076698	2.295306	1.252791	0.6103668	1.371812	0.3747636	0.5029041	0.8378553	0.6580353	1.257012	1.41889	1.196165	0.04547662	1.098762	1.112388	0.5181589	1.097885	0.9389341	1.687075	1.225343	1.204789	0.6569498	1.555376	0.7597069
AL049775.1	0.02898341	0.05909027	0	0.06330538	0.07802727	0	0	0.01548821	0.01332296	0.074016	0	0.0872823	0.1704885	0.3781529	0.01848046	0.05024143	0.018082	0.01564813	0	0.01504607	0.01652403	0.0669158	0.01714344	0.05811815	0.01479281	0	0	0.2299662	0.08452645	0.1129611	0.07937407
LINC01597	0.03803637	0	0.8056372	0.1080024	0.04095963	0.02805722	0.08900942	0.05691265	0.1119	0.2875193	0.01766787	0.02749078	0.01627204	0	0.09701129	0.05274747	0.01898393	0	0.3493934	0.03159313	0	0.1229437	0.458963	0	0.06988804	1.305216	2.802063	0.008047895	0	0	0.1249999
AP001042.1	0.03591065	0.02928531	0.02560986	0.07843582	0.06445089	0.8829734	0.03819773	0.01279333	0.05502413	0.01222751	0.08340236	0.1586103	0.1024177	0.02498849	0.5190081	0.01383322	0	0.05170173	0.07429438	0.08699688	0.0545957	0.1658183	0.02832112	0.06000733	0.1344083	0.01397133	0.04185863	0.06331772	0.009974179	0.01036738	0.04370891
LINC01446	0	0	0	0.007935886	0	0.008933643	0	0	0	0.007422845	0	0	0	0	0	0	0.0362678	0	0	0	0	0	0	0.0364281	0	1.297662	0	0	0	0.03146814	0
LINC00898	0	0	0.01241175	0	0	0.01426435	0	0	0	0	0	0	0	0	0	0	0	0	0	0	0	0	0	0	0	0.1489657	0	0	0	0	0
ADARB2-AS1	0.04012204	0	0	0	0	0	0	0	0	0	0	0.1933213	0	0	0	0	0	0	0	0	0	0.1852645	0	0	0	0	0	0.04244595	0	0.03474961	0
AL359878.1	0.05400961	0.01101127	0.05777585	0.01474593	0.2181018	0.1991988	0	0	0	0.04137791	0	0.09758859	0.07220446	0.01409351	0.06887543	0.03120774	0.06739041	0.262438	0.03352162	0.07009463	0.01539599	0.0779346	0.01597311	0.09476358	0.1378296	0.06303865	0.1101719	0	0.02250175	0.0350832	0.02465182
LINC01531	0	0	0.02361153	0.02410517	0	0	0	0	0	0	0.0256315	0	0	0	0	0	0	0	0.1095955	0.02291673	0	0.02547993	0	0.02212999	0	0	0.05145656	0	0	0	0.02014916
DPP9-AS1	0.05770728	0.04706056	0.1411003	0.06302194	0.02663243	0.1216209	0.07015147	0	0.1061065	0.1010532	0.02871964	0.02979137	0.06171823	0.008604794	0.1261557	0.08574254	0.1028631	0.2581509	0.01023332	0.01711852	0.1692004	0.04758299	0.05851433	0.0413271	0.02524556	0.1154648	0.1057029	0.01744278	0.06869224	0.08568024	0.07525589
LOH12CR2	1.053504	0.7651691	0.2113064	0.305609	1.240826	0.5464044	0.9279961	0.9500173	0.6507373	0.554889	1.013111	0.4560585	1.496435	1.357348	1.595375	1.293559	0.5545578	0.6754336	0.5312676	1.845795	0.6193932	0.4560542	0.4478806	1.03975	0.4368785	1.191197	0.8826239	1.114524	0.6446575	0.9409506	0.6912288
LINC00487	0	0.5298914	0.02574376	0.07884589	0.2332363	0	1.075128	0.02572044	0.3318708	0.1474973	0.1397307	0.6377581	0.1286914	0	0.184137	0.08343325	0.06005562	0.4157762	0.2091118	0.7745723	0.3292868	0.1666852	0.05693837	1.037522	0.1473938	0.5336863	0.0561033	0.254595	0.7820533	1.000472	0.2855932
RFPL3S	0.1372195	0	0.2568794	0.2997141	0	0.1686982	0	0.03666382	0.2207676	0.07008453	0.03983649	0.2066154	0	0.03580667	0.2624826	0.1585759	0.04280387	0.185212	0	0.07123438	0.4693898	0.07920183	0	0	0.105053	0.0400398	0	0.1088756	0.02858454	0.08913415	0.2818425
PCOTH	0	0.09413134	0	0	0.04143272	0.04730214	0	0.04112143	0.03537266	0.03930272	0	0.2317358	0.04114996	0.1204802	0.1471977	0	0.1920319	0.4154603	0.2388034	0	0	0	0.09103217	0	0	0.04490786	0	0	0	0.09997113	0.03512323
FAM99B	0	0	0	0	0	0.05834079	0	0	0	0	0	0	0	0	0	0	0	0	0	0	0	0.02739032	0	0	0	0	0	0	0.07908299	0	0
C1RL-AS1	3.989548	4.582006	4.96126	6.0453	2.935711	3.453771	0.9724995	3.251212	6.250532	4.839422	2.586678	3.864617	4.640191	3.053747	5.193639	3.534692	3.857913	7.251651	5.777693	3.417286	6.235981	4.087345	3.126713	4.01663	2.697993	6.732522	4.747231	10.46364	3.033414	4.549529	5.690516
AC108134.1	0.3556456	0.3912042	1.778363	0.677441	0.3473526	2.003132	0.4398791	0.4684968	1.094946	0.4900193	0.3649705	1.663804	0.203451	0.181291	2.352053	0.5448101	0.4953558	1.732582	0.8110733	0.2490294	1.593794	0.6587905	0.2446062	0.1492636	0.3545925	1.554214	0.4916783	0.4199944	0.2549916	0.207737	0.4228098
SRRM2-AS1	0.3576727	0.3550933	0.3826142	1.222789	0.3851614	1.395646	0.330828	0.5318506	0.3431235	0.5559838	0.3972883	0.412114	0.2162142	0.5194167	0.5354451	0.3234832	0.620919	0.4365906	0.7528467	0.03229175	0.7270064	0.2872282	0.1655689	0.187099	0.2381116	1.107194	0.5438023	0.345486	0.05183142	0.2154988	0.3690959
C21orf62-AS1	1.224587	1.367725	1.338459	0.2325857	1.691379	1.701882	0.9910924	1.707123	1.762161	0.6254547	1.762105	1.410981	1.679836	1.444918	1.595596	1.538237	0.4650363	1.552275	0.4626407	1.934789	1.851647	1.352178	0.9447818	1.067638	1.385904	1.211804	1.08608	1.57715	1.131298	1.36035	0.7533582
AC105345.1	1.073892	0.7772407	0.1435972	0.2638787	1.127515	0.3135585	0.8709932	0.3586678	0.2344798	0.2605316	0.4208812	1.439121	0.7321899	0.3362714	1.044224	0.6515403	0.5024802	0.579794	0.2332828	0.3066176	1.698987	0.06198404	0.2699591	0.4979718	0.7536412	0.3916937	0.3911763	0.4828396	0.4138544	0.6394406	0.4411448
Z99774.1	0	0	0	0.01058118	0	0.01191152	0.08244744	0	0	0	0	0	0	0.04045208	0	0	0	0	0	0.07041654	0	0	0.01146176	0	0	0	0	0	0.008073244	0	0
AL121823.1	0	0	0	0	0	0	0	0	0	0	0	0.04115578	0	0	0	0	0	0	0	0	0	0	0	0	0	0	0	0	0	0.02959109	0
AC006305.1	0	0.02652041	0.08696991	0	0.1926076	0	0.06918278	0.2432952	0	0	0.1132922	0	0.1912931	0	0	0	0.1420198	0.01755767	0	0.01688214	0.01854045	0	0.1923544	0.01630257	0	0.0189784	0	0	0.02709748	0.07041426	0.01484334
FAM230H	0	0	0	0	0	0	0	0	0	0	0	0.06567789	0	0	0	0	0	0	0	0	0	0	0	0	0	0	0.04236947	0	0	0	0
LINC02346	0.183309	0.04982978	0	0	0.04386602	0	0	0	0	0	0.1892153	0	0	0	0	0	0	0	0	0	0	0	0	0	0	0	0.1899298	0	0	0	0
DUXAP8	0.726083	0.2234431	0.3224099	3.126928	0.3540614	3.991656	0.2768715	0.9517119	0.3022754	0.2379006	0.9227063	1.17167	0.6153789	0.04289825	0.6464059	0.3957963	2.87175	0.0147929	0.391131	0.170685	0.9841185	0.4902542	0.8913567	0.02747089	0.08390598	61.72108	0.04790639	0.405809	0.3196271	0.08305682	1.025492
AL359555.1	0	0	0	0	0	0.03861639	0	0	0	0.03208585	0	0	0	0	0	0.03629933	0	0	0	0	0	0	0	0.03149268	0	0	0	0.1993801	0	0	0
HCP5	37.54337	45.16021	59.96019	46.43404	37.36424	35.27133	35.67416	36.7681	75.6202	32.01964	53.31536	46.13824	66.89133	14.19179	91.31836	53.52057	40.55839	51.69274	185.2098	58.72103	55.88416	33.04596	54.63742	53.6617	54.54797	61.3623	72.36298	93.64153	49.33967	61.03411	57.11382
HCG27	1.933394	3.04685	2.18001	1.369591	2.504007	1.573907	1.028264	2.094265	3.146597	1.761443	2.578889	2.423349	2.850176	1.308994	4.564596	3.502417	1.271394	2.651914	2.270234	2.685514	2.562026	2.02075	1.050863	3.195809	2.907009	2.104135	2.040446	2.23886	1.349756	1.900793	1.57413
H1-10-AS1	1.580816	2.500195	0.8711473	0.8632021	4.823207	2.67962	4.356601	2.91826	1.453324	3.278524	2.725766	1.788816	4.790291	4.975061	3.634775	4.373365	1.255202	3.905327	2.14069	3.605861	2.86763	2.764945	2.63511	3.434043	2.738336	2.012824	1.758894	3.674165	2.913838	4.543059	3.389043
KRBOX1-AS1	0.01186364	0.009674855	0	0	0	0	0	0	0	0	0	0	0	0	0	0	0	0	0	0	0	0	0.01403448	0	0	0.01384694	0	0	0	0	0
AC022007.1	1.601688	1.369387	1.741013	2.172392	1.780423	3.493601	1.236554	2.208808	1.733766	1.609727	0.9899775	2.707337	0.9946532	2.318957	5.073413	1.194174	1.095954	1.813187	1.603394	1.126521	1.885223	1.103411	1.589162	1.010144	0.4746681	1.718688	2.107881	1.66713	1.011718	0.9844776	1.815871
THUMPD3-AS1	14.79747	16.29958	20.4056	8.654556	18.50241	41.64345	10.34407	16.71444	10.25141	11.55754	13.32878	13.20667	11.50071	8.49124	19.58585	14.64214	15.89672	28.4227	13.66749	14.99947	22.39029	17.10891	8.406901	11.17982	14.53224	24.17428	17.11218	19.14159	14.12203	12.06694	17.34932
AP000553.1	0	0	0	0.3371784	0	0	0	0	0	0	0	0	0	0	0	0	0	0	0	0	0	0	0	0	0	0	0	0	0	0	0
AL359091.1	0	0	0	0	0	0	0	0	0	0	0.1473651	0	0.03393066	0	0	0.03666323	0	0	0.03938161	0	0	0	0	0	0	0.07405857	0	0	0.02643532	0	0
AP000346.1	0.02329071	0.05698107	0.07474452	0	0.07524212	0.02863368	0	0	0.04282467	0	0	0	0.04981908	0	0.02970134	0.134578	0.02906095	0.0754479	0	0	0.1593421	0	0	0.1167576	0.07132394	0.2174747	0	0	0.07762792	0.0605161	0.02126135
AC003035.1	0	0.07590493	0.04978388	0	0.1503459	0.4577178	0.2475128	0.09947757	0.04278531	0.04753895	0.1080858	0	0	0.2428798	0.2373923	0.1613452	0	0.05025237	0	0	0.05306521	0.2148932	0	0	0	0.1629561	0	0.04923418	0.03877829	0.2015349	0.2973853
LINC01089	11.54905	8.284618	12.15421	8.145688	14.27911	11.4705	8.019102	8.371663	5.505435	7.236764	8.754606	5.377935	12.75205	11.99883	9.307183	15.50913	9.907084	8.486972	8.794117	5.329264	9.083957	5.987056	3.984844	7.344213	6.358425	10.26583	4.269183	10.80386	5.390796	7.872419	10.8112
LINC02693	3.055501	2.42256	1.465668	2.343777	1.514596	0.8943911	1.573461	2.371454	1.415686	3.245035	2.04162	2.497553	2.230454	1.619943	2.535823	2.087803	2.617309	1.243794	0.9933671	1.850559	2.613004	1.665628	2.223269	2.674465	1.893671	0.9623358	0.5794654	2.193468	2.091353	1.942766	3.187736
LINC02656	0.09315334	0.1603748	0.1328656	0.05651804	0.278646	0.1399726	0.06605739	0.2101799	0.3901404	0.4017683	0.06009676	0.2992291	0.06641865	0.2268732	0.05279698	0.1076514	0.2841225	0.2235265	0.03854439	0.1289558	0.2124344	0.4659826	0.1346874	0.06226436	0.1584815	0.09664552	0.06032366	0.1313985	0.2069866	0.1703242	0.01889704
EWSAT1	0.08596606	0.0525793	0	0.3755331	0.1157162	0	0	0.04593871	0	0.1756278	0.1247849	0.1553299	0.09194116	0.2691884	0	0.02483638	0	0.1624457	0.2667786	0	0	0.2232846	0.05084819	0.0861905	0	0.1003374	0	0.3410449	0.1432624	0.3536613	0.03923783
TTTY2B	0	0	0	0	0	0.039299	0	0	0	0	0	0	0	0	0	0	0	0	0	0	0	0	0	0	0	0	0	0	0	0	0
AC093281.1	0	0	0	0.0503618	0	0	0	0	0	0	0	0	0	0	0	0	0	0	0	0	0	0	0	0	0	0	0	0	0	0	0
Z97192.1	0.006501542	0	0	0	0	0.01598604	0.0553249	0	0	0	0	0.03132659	0.03476717	0	0	0	0	0	0	0	0.007413322	0.03002103	0.03845606	0.006518516	0	0	0	0	0.01625222	0	0
AC016747.1	7.417722	4.734147	5.889628	3.446644	7.714931	9.742434	6.419929	8.543304	2.60496	7.412443	6.741248	8.102783	7.613004	6.828746	3.701506	8.332596	7.674551	6.616668	2.802365	6.457763	9.534935	4.175068	5.613844	8.384046	5.620098	8.066252	5.236138	6.6532	6.795057	6.125195	8.558882
C1orf220	0.07928081	0.1293078	0.04240464	0.05772156	0.04268694	0.4873405	0	0.05648831	0.04859125	0.01349749	0	0.1273338	0.01413187	0	0.3538583	0.03053994	0.09892251	0.1284111	0.0328043	0	0.07533266	0	0.09378784	0	0	0.06168971	0.01540205	0.04193642	0.01101012	0	0.156808
Z99572.1	0.5364506	0.3528049	0.7219513	0.4724646	0.596314	5.297388	0.2024767	0.1479584	1.145465	0.1414146	0.6229524	1.021412	0.5182138	0.126437	0.6179016	0.5799457	0.2375132	1.027718	0.6014646	0.2874694	0.2762438	0.799056	0.3480129	0.3470007	0.2826307	0.7877139	0.6454756	0.4576793	0.6056092	0.08992618	0.6634761
Z97192.2	0.03192561	0.1301774	0	0	0.06875846	0	0.1358355	0.01137364	0	0.141318	0.07414712	0	0.2048676	0	0.02714195	0.1106832	0.0531135	0.05745542	0	0.07734275	0.02426858	0.08599341	0	0.04267861	0.08690389	0.08694644	0	0.1125826	0	0.06451829	0.05828773
LINC00671	0.3090581	0.4620703	0.2204064	0.1125071	0.4437474	0.06332617	0.3287414	0.2752584	0.04735546	0.2630843	0.05981553	0.09307152	0.3029943	0.3763525	0.0656874	0.2976324	0.03213556	0.1390503	0.06394003	0.5348014	0.08810013	0.4459635	0.3046753	0.1032883	0.3154797	0.1202416	0	0.790151	0.3433634	0.1784497	0.2586184
FIRRE	0.1556373	0.1198717	0.1109936	0.03777135	0.1769098	0.9460752	0.03678879	0.2587504	1.033394	0.05299424	0.1204891	0.05207725	0.1664549	0	0.03307926	0.1099146	0.3452378	0.04668253	0.0107331	0.04488642	0.02957733	0.02994413	0.08182946	0.3380946	0.07060941	0.07064398	0.07055067	0.1006207	0.0792518	0.1048422	0.1105038
SLX1A-SULT1A3	0	0	0	0	0	0	0	0.02336606	0	0	0	0	0	0	0	0	0	0	0	0	0	0	0	0	0	0	0	0	0	0.009467617	0
U73169.1	0.7052091	0.805142	0.07543853	0.07701567	0.303763	0	0	0.0753702	0.5186676	0.1440735	0	0.08494829	0.3771124	0	0.08993135	0.1629931	0.7919312	0.6853359	0.08753906	0.07321862	0.3216432	0	0	0	0.359931	0.08231022	0	0.1492111	1.116469	0.732936	0
ZNF337-AS1	0.5088845	0.5632113	0.4471615	0.3572687	0.6458507	2.480154	0.05799583	0.5244532	0.5179695	0.6312136	0.6542565	0.9413831	0.524817	0.7208631	2.271332	0.9241346	0.6122828	1.118611	1.692024	0.6793091	0.5595275	0.3566641	0.5160014	0.4373255	0.9090518	0.6788082	0.8897589	0.3268612	0.4543156	0.5037071	0.3981809
LINC01521	0.7189128	1.10358	0.4071412	1.75498	0.8197034	1.854318	0.5247934	0.7080854	1.244109	0.5615738	0.7693589	0.9339109	0.6935005	0.4708298	0.4673827	1.140316	0.5628375	0.5479634	1.242363	0.6000584	0.9804655	0.5044486	0.3835414	0.8479878	0.6187365	1.579476	0.3614852	1.312327	0.9748982	0.6592751	0.7849533
LIPE-AS1	0.2810162	0.3750056	0.1639703	0.1952981	0.2475929	0.6281496	0.1630438	0.7098945	0.2113793	0.02609606	0.177998	0.09232019	0.2459032	0.2666531	0.3909428	0.1476148	0.06375228	0.1930989	0.03171193	0.07957261	0.05825928	0	0.2719942	0.2561362	0.1825442	0.1490886	0.02977834	0.2432397	0.2554436	0.1327568	0.2332097
AC019080.1	1.085015	0.7174334	0.3868919	0.3736301	0.842092	1.021471	0.53027	0.5745886	1.330012	0.649026	0.5107992	0.5651849	0.7213476	0.4081131	0.386427	0.8924029	0.6342244	0.7916203	0.6552248	0.679972	0.7133276	0.8350135	0.6475586	1.048646	0.8381527	0.7872226	0.6380613	1.199565	1.018117	0.6603498	0.7406255
AC007277.1	0	0.6747105	0.0804588	0.18071	0.3563755	0.7027587	0.7040365	0.3054665	0.1106368	0.1843935	0.4017734	0.1449623	0.2413251	0.2983251	0.1150993	0.9039676	0	0	0.1307104	0.5622564	0.06860957	0.2431115	0.03559071	0.9501696	0.5681477	0	0	0.3660238	0.2632223	0.5341694	0.3433019
AL157395.1	0	0.04713731	0	1.07312	0.2489747	0	0	0.3088801	0.3719782	0.05904382	0	0	0	0.9653086	0.1474217	0.1335948	0	0	0.5022504	0.1800376	0	0	0	0.1159046	0	0	0	0.1834479	0.04816299	0.1501849	0.05276503
LINC02418	0	0	0	0	0	0	0	0	0	0	0	0	0	0	0	0	0	0	0	0	0	0.007161351	0.007338785	0	0.006332527	0	0	0	0	0.0107459	0
LINC02347	0	0	0.0167901	0.1885523	0	0	0	0.01677489	0	0	0	0	0	0	0	0	0	0	0	0	0	0	0	0	0	0	0.2012484	0	0	0.04078177	0
UCA1	0.1198722	0	0.102585	0	0	0.02947425	0	0.8711824	0.2424501	0.02448976	0	0	0	0	0.03057325	0	0.1495703	0.1553255	0.803519	0	0.02733662	0	0	0	0.07341773	0	0.2235632	0.02536306	0	0.02076421	1.028618
PAXIP1-AS2	2.813001	4.136549	2.144826	1.43799	4.398774	10.17259	1.44833	2.190858	6.767968	1.772989	4.882513	3.965258	4.704812	1.796047	4.293265	4.997251	1.62427	4.168452	2.507435	4.334309	3.10513	2.763638	2.548901	4.305526	3.742048	2.93398	3.837041	4.98627	3.914865	5.054096	3.291827
LINC00887	0	0.05687642	0	0.6283779	0.07510394	0.2143582	0	0	0.01602976	0	0.02024748	0	0	0	0.04447019	0	0	0	2.034499	0	0.2385742	0	0.08250574	0	0	0.0203508	0	0	0	0	0.01591672
LINC02026	0.1060176	0.1902073	0.04536421	0.2778756	0.1598317	0.9645042	0.1353236	0.1586309	0.409363	0.1732743	0.09849023	0.2809554	0.1814182	0.2877129	0.2974363	0.1960285	0.1058266	0.2518511	0.07896111	0.1541025	0.3626567	0.1223847	0.125417	0.1913299	0.06493227	0.6682018	0.3707329	0.1345899	0.1413426	0.03672864	0.2709842
GCC2-AS1	0.4472969	1.240228	0.526337	0.7327374	0.04816736	0.6048992	0.04757844	0.09561095	1.768258	0	0.2077691	0.8082094	1.148127	0.6069421	0.5133714	0.3101476	0.1116228	0.53129	0.1665717	0.7894934	0	0.3098107	0.2645723	0.4484647	0.4109318	0.7831105	0.1042768	1.041051	0.447252	0.5811043	0.3674907
ST7-OT4	0	0.02633436	0.06908783	0	0.06954778	0	0	0.06902525	0.2078144	0	0	0.1555941	0.1036097	0	0.2059015	0.03731793	0	0.03486899	0.04008485	0.03352741	0	0.03727739	0	0.09712922	0.03296306	0.4522863	0.03764074	0.1024875	0.1614443	0.02796811	0.1179137
AC010336.1	0	0	0.005714799	0	0	0.0131356	0	0.005709622	0	0.005457099	0.0248148	0	0	0	0	0	0	0	0.006631467	0	0	0.03083506	0	0	0.01090654	0.02494144	0	0.005651697	0.004451443	0	0.02438393
APTR	6.125082	18.47053	25.24781	18.40269	16.29901	15.83015	10.42428	13.90718	31.88453	8.453551	12.32875	22.88872	12.25729	14.94594	24.9604	11.54561	14.09628	33.36325	14.15883	14.10372	17.28944	11.15596	16.29515	9.634661	7.808489	26.53089	31.82674	15.14846	8.438155	10.42122	11.90345
VAC14-AS1	0.03617749	0	0.2089813	0.1106261	0.01558315	0.02668603	0	0.09279646	0.0332598	0.05173717	0	0.06972606	0.06190722	0.05286575	0.05536214	0	0.2437582	0.03125154	0.008981573	0.01502457	0.02475062	0	0.01711894	0.007254388	0	0.03378036	0.0253018	0.02296376	0.1085216	0.006266648	0.006605054
KANSL1-AS1	1.983795	2.888919	1.414754	2.269663	4.119927	5.574593	3.969071	4.189936	5.949074	2.074685	3.236121	3.41378	3.384584	6.606331	6.264323	4.366755	2.534213	3.111147	1.87621	4.756888	4.847151	2.453631	6.816883	3.40967	3.182166	5.512942	3.193283	5.496592	3.030494	2.986327	2.24212
LINC02085	0	0	0.0132045	0	0	0	0	0	0	0	0	0	0.01320169	0	0	0	0	0	0	0	0	0	0	0.03712789	0	0.05762919	0.0431648	0	0	0	0.02253641
VPS33B-DT	0.0208714	0	0.02232682	0.1823487	0.04495091	0.6928029	0.06660197	0	0.05756441	0.1066001	0.04847376	0.1759893	0.06696621	0	0.1863129	0.2170778	0	0.1577585	0.0259081	0.238368	0.1427905	0.09637419	0.02469051	0	0.1704405	0.1461634	0.1459703	0.1104015	0	0.1265367	0.03810566
AC087491.1	0	0.4021975	0.1758599	0.1795365	0	1.061073	0.4808821	0.4392516	0.264491	0.5457719	0.04772619	0.5940864	0.1318669	0.343186	0.05241129	0.1424867	0	0.04437871	0.1020342	0.4267124	1.640197	0.3321077	0.6806724	0.08241267	0	0.383758	1.341379	0.04347954	0.3424576	0.03559578	1.088022
MEG3	29.74159	4.312844	5.153224	75.46903	10.58651	6.662705	7.393748	9.961337	2.190325	10.59052	6.582167	1.876461	7.728192	13.52692	6.193313	8.622874	26.16649	7.251307	5.78482	10.64195	7.343742	26.91343	64.71526	7.572932	4.904031	2.123765	1.663199	4.48698	8.922455	8.627946	31.98985
AC019077.1	0.1913124	0	0.06821771	0	0	0	0	0.06815592	0	0.1302831	0.1481075	0.07681722	0	0	0	0.1473917	0	0	0	0	0	0	0.301759	0	0.06509582	0	0	0	0.212548	0	0
AC073592.1	0.01974806	0.2093602	0.06337542	0.02156679	0.06379734	0.3641749	0	0.10553	0.4538847	0.02017254	0.1375944	0.1189409	0.02112065	0.2473509	0.05036717	0.159751	0	0.2985351	0.09805467	0.0205035	0.04503506	0.1595775	0.02336161	0.09899806	0	0.02304943	0.09207593	0.1044594	0.01645506	0.08551873	0.03605473
LINC01913	0.02467545	0	0	0	0.02657186	0	0	0	0.09074155	0	0	0.02972362	0.2111241	0.1030227	0.06293442	0	0.09236624	0	0	0	0.1125438	0	0.02919063	0	0	0	0	0	0	0	0.04505085
AC116407.1	0.9024824	2.763148	0.7452326	0.5360271	1.312839	1.109515	1.549409	1.590646	1.179044	2.005496	2.721139	1.335053	1.69335	1.636089	1.211458	2.543314	0.5136464	1.949	0.4323849	1.134271	0.99294	1.114918	0.7866682	3.047877	2.391976	1.663192	1.051963	2.026761	1.543565	2.180358	2.023485
AC005562.1	0.1875334	0.1274453	0.1838931	0.1536035	0.218775	0.2113413	0.1329847	0.1002144	0.1149393	0.0478911	0.1633296	0.1882496	0.2172819	0.08155964	0.1992923	0.1444803	0.253494	0.1687487	0.07759635	0.1298049	0.3029303	0.1623637	0	0.1566858	0.12762	0.1641632	0.1275138	0.2479944	0.1171966	0.08121112	0.05706441
AL161756.1	0.0292007	0.04762662	0	0.03188999	0.0628898	0.3410446	0	0	0.0939599	0.08948509	0	0.07034933	0.1561515	0.1219161	0.03723801	0.1012362	0.01821756	0.1103581	0.07249486	0	0.01664791	0.1348349	0.03454393	0.0439154	0.02980743	1.942692	0.1021119	0.06178407	0	0.06322665	0.1599383
AC010168.1	0	0.09427461	0.04122136	0.4208314	0	0.4737414	0.1229653	0.04118402	0.3896915	0	0	0.1392531	0	0.04022119	0.4422652	0.0445316	0.04808106	0	0.04783337	0	0.04393832	0.3113825	0	0.03863486	0	0.3148335	0.0898336	0	0.06421731	0.1334977	0.03517669
AC112512.1	0	0	0	0	0	0	0	0	0	0	0	0	0	0	0	0.02048828	0	0.03828752	0	0	0.08086127	0	0.0209731	0	0	0.06207851	0	0	0.01477268	0	0.03236846
POLR2J4	0.3811162	0.299702	0.2329671	0.6614859	0.3151337	0.4769124	0.3909106	0.9164773	0.2127304	0.1877022	0.3240249	0.2131471	0.04367205	0.525665	0.3211178	0.542675	0.4330785	0.6466885	0.2111997	0.3250356	0.946729	0.3613903	0.3944972	0.3138771	0.1458881	0.7149041	0.1110604	0.4031909	0.4366518	0.7073226	0.198805
AP000790.1	0	0	0.07339412	0	0	0	0	0	0	0	0	0.1652923	0	0	0	0	0	0	0	0	0	0	0	0	0	0	0	0	0	0	0
AP002358.1	0.3520012	0.0662443	0.1641359	0.08871217	0	0.01109619	0	0.00964631	0	0	0	0	0	0	0.2071788	0.04172158	0	0.01949183	1.299635	0.00937094	0.5351546	0	0	0.09049234	0.02763962	0.0316036	0.441866	0.02864534	0.01504127	0.007817113	0.04119623
AC090921.1	0.08474312	0.03455421	0.09065249	0.1156846	0.182512	0.02604587	0	0	0.01947716	0.04328233	0.09840781	0.05104006	0	0.08845297	0	0.02448306	0	0	0.05259669	0	0.1449413	0	0.02506241	0.02124109	0	0.04945501	0	0.02241288	0.01765304	0	0
LINC00612	0.1830421	0.1306127	0.04895153	0.03748119	0.2587064	0.05625813	0.1095186	0.1834019	0.04206997	0.2220346	0.0398545	0.04134176	0.01223528	0.08358665	0.02917791	0.1983095	0.02854881	0.1482365	0.01420087	0.09502209	0.104356	0.01320627	0.284203	0.04587999	0.05838916	0.05341052	0.1200149	0.2299523	0.1048573	0.01981654	0.1148766
AC004540.1	6.208924	6.260569	0.7465689	1.708328	4.768386	19.79325	4.070127	2.95785	3.805452	2.777866	5.365658	5.652856	3.114332	3.792988	2.209644	7.536804	1.081001	1.169371	1.82226	3.523055	1.564112	3.722636	1.850497	4.463758	4.520076	0.7022188	0.4207748	5.62655	6.096006	5.919457	1.779466
LINC00243	0.0218627	0.05348741	0.07016174	0.7879142	0.1177147	0.1075123	0.2790611	0.3037588	0.1004974	0.08933054	0.02538803	0.2106835	0.04676454	0.1369188	0.7527674	0.1768574	0.0545583	0.07082199	0.2442476	0.3631846	0.6980046	0	0.9828015	0.06575933	0.4017053	0.3317287	0.2038711	0.1156451	0.2186051	0.246158	0.4191129
LINC01588	0.1544274	0.2222405	0.5150229	1.101183	0.6162727	0.6477356	0.2222376	0.6893114	0.2839458	0.334052	0.242621	0.393926	0.3206064	0.1991144	0.5328763	0.3779194	0.3967075	0.6179581	0.4623206	0.2546495	0.6732637	0.2621589	0.6662627	0.2459073	0.1947269	0.7739878	0.4341313	0.4708957	0.2573531	0.2124252	0.3731607
BX546450.1	0	0	0	0	0	0	0	0	0	0	0	0	0	0	0	0	0	0	0	0	0.05989103	0	0	0	0	0	0	0	0	0	0
AC104472.1	0	0	0.03421659	0	0.01722219	0.2949287	0.06804649	0.1880208	0.05881291	0.01633682	0.01857191	0.03852992	0.06841862	0.01669319	0	0	0.07982124	0	0	0	0.03647186	0	0.07567804	0	0	0.2613336	0	0	0.01332621	0.01385155	0.01459955
HLA-F-AS1	0.645842	0.6671372	0.5987612	0.1410644	1.530051	0.7234225	0.4274507	1.181099	0.7257009	0.9969167	0.633319	0.8471232	1.673105	0.7789778	0.8968154	0.9785592	0.8595716	1.549733	0.5700957	1.326195	0.9327926	0.613006	0.5093467	0.8633708	0.4834583	0.6700537	0.9033777	1.214666	1.004542	0.6339439	0.8384974
AP000317.1	0	0.1538843	0.06728554	0.03434612	0.06773349	0.03866436	0.100358	0.0672246	0.0578266	0	0.1095627	0.1136513	0.06727123	0.03282649	0.04010603	0.1090333	0.07848262	0.1018781	0.03903916	0.2285694	0	0	0.1488178	0	0.03210316	0.03670729	0.0366588	0	0.0524109	0.2451466	0.05741884
AC129492.1	0.04210145	0.03433394	0	0	0.01511238	0.01725322	0.0149276	0.02999767	0	0.05734189	0	0.0169049	0	0	0.03579308	0	0.01751067	0.04546112	0.01742047	0	0.01600193	0	0	0	0.02865082	0.2129389	0.01635828	0	0.02338735	0	0.05124409
AL645728.1	0.4720541	0.8914918	0.2391971	0.1899317	0.5350879	0.7941561	0.5814001	0.7434948	0.3883008	0.7867487	0.9809395	0.5686283	0.1594308	0.5964499	0.4118838	0.6029465	0.6510053	0.5365513	0.03084055	0.3095445	0.02832922	0.7170136	0.4996496	0.4234669	0.8622801	0.0869952	0.2027207	0.604532	0.414041	0.4303631	0.4762834
AL008729.1	0.7970169	0.4588031	0.4262975	0.6144139	0.3281625	0.6052047	0.2244116	0.4259114	1.185312	0.6225842	0.4355457	0.9035981	0.5515618	0.2936147	0.8370277	0.4334409	0.5264876	1.923735	1.047551	0.6327987	0.4543954	1.163607	0.582353	0.4935603	0.3350024	0.9302579	0.4645146	0.3719916	1.015704	0.548175	0.5777771
AC131097.1	0.06851693	0.02793794	0	0	0.03689138	0	0	0.03661421	0	0.03499485	0	0	0	0	0	0	0	0	0	0	0	0	0	0	0	0	0	0	0	0	0.03127346
CD27-AS1	9.458134	9.237847	9.764734	11.31408	12.93262	7.138966	15.58208	14.15192	18.42199	10.15574	9.961546	9.564911	15.80845	18.68828	11.97728	11.46397	9.468543	12.84924	11.82249	10.02548	9.831495	9.369418	11.21483	8.733022	9.475034	18.99786	10.33246	11.30906	12.51794	9.163238	10.13996
ALOX12-AS1	2.247279	3.407615	2.216177	0.6135617	3.592176	2.935488	2.016903	2.214169	2.937648	1.578214	2.935856	3.003116	2.666357	2.822122	3.940515	3.530349	1.051515	3.298674	1.481972	2.29679	2.722591	3.080632	1.536941	2.393968	2.329817	2.950839	2.087416	4.160527	1.989579	2.463366	1.762981
AC025171.2	2.9375	2.617812	3.271921	3.852948	2.641484	8.544431	0.6764561	1.521198	5.721358	2.165411	2.303417	4.68755	2.28338	0.7112079	4.846665	3.009718	2.021561	3.335411	3.5524	1.729308	3.815617	2.744258	1.003096	1.912841	1.53018	5.602362	5.171369	3.411999	2.914494	2.150735	2.018073
FAM74A1	0	0	0	0	0	0	0	0	0	0.2060653	0	0	0	0	0	0	0	0	0	0	0	0	0	0	0	0	0	0	0	0	0
BASP1-AS1	0.06886639	0.06318098	0	0.01880219	0.009269884	0	0	0.0736019	0	0.03517333	0.03998549	0.01036941	0	0.06289604	0	0	0.07518694	0.009295235	0	0	0.01963106	0	0.01018347	0.008630773	0.05272297	0	0	0.0182138	0	0	0.02357472
LINC02449	0.3444491	0.8075871	0.1842342	2.162988	0.4172867	0.7940003	1.007562	0.552202	0.7916737	0.4837978	1.049976	1.089158	0.5986339	0.6741154	0.823606	0.6966014	1.719143	0.5579038	0.6948041	0.4470321	0.5891321	1.24258	0.2037387	0.6906967	0.5713598	0.5025403	1.003753	0.9109998	0.9686658	1.230597	1.650792
LINC02649	0.1230574	0.1003539	0.2545011	0.1254312	0.3180357	0.3429176	0.113442	0.06137566	0.1734704	0.1592231	0.1905336	0.1383506	0.1579326	0.1113186	0.1778519	0.1611709	0.296853	0.2746131	0.08146863	0.1873884	0.2151497	0.5303391	0.2329196	0.1233787	0.1842343	0.08617768	0.1147518	0.08679	0.3007768	0.1207903	0.1497802
AC116351.1	0.3143607	0.2623246	0.1094872	0.09580812	0.3542659	0.01797564	0.1633027	0.2265894	0.1142589	0.3211179	0.09338512	0.04403182	0.08600733	0.4807379	0.167813	0.2196618	0	0.2920819	0.2994731	0.1745787	0.1667195	0.08439351	0.4064772	0.2345536	0.01492523	1.339662	0.1278242	0.4563154	0.1949328	0.3165897	0.1334744
DHRS4-AS1	6.268618	7.941994	7.943115	6.499566	5.605233	12.66094	3.373616	3.549231	8.507372	4.993097	9.619236	7.281389	7.981333	3.875195	6.447555	8.839703	2.840007	7.010594	4.261223	5.539904	7.083912	6.159532	5.451398	7.650471	5.389522	10.8442	10.26447	10.40151	6.249334	7.44904	6.761312
AC135983.2	0.1615488	0	0	0	0.1242604	0	0.02454822	0.07399608	0.02121714	0	0	0	0.02468247	0.04817744	0.02943059	0	0.2015723	0.04984009	0	0.04792249	0.02631493	0	0.02730135	0.09255461	0.02355792	0.02693653	0	0.04883025	0	0	0
FAM66B	0.598334	0.4066202	0.2133525	0.1905863	0.442969	0.7968932	0.3049612	0.6927675	0.1948196	0.5093292	0.5211108	0.7357584	0.5865945	0.03903297	0.9378808	1.094806	0.4977135	0.2019002	0.108314	1.423635	0.9096595	0.3453527	0.3391632	0.8623506	0.2799345	1.207581	0.4213687	0.7121139	0.7790025	1.112004	0.4210291
MIR99AHG	7.264564	6.516716	4.973531	4.403153	5.671586	3.125878	4.945427	2.98918	6.144388	3.895875	7.086209	8.225724	7.924879	9.023281	5.048929	9.234716	1.631583	3.765251	3.201267	7.052204	4.473009	11.82437	2.406279	4.406536	4.300994	1.653408	1.82058	7.262642	4.146439	5.788477	5.47106
MIR17HG	4.231557	1.976131	2.940378	1.777412	3.310474	3.868369	3.154586	2.937715	0.5652551	3.879179	3.653917	1.350556	1.740643	1.170264	2.075487	3.761648	2.436885	2.382249	0.7183205	3.567316	2.845508	10.93868	2.438752	4.387651	8.159018	1.224188	2.276512	2.333982	2.621855	3.414347	4.424122
MCM3AP-AS1	0.6930107	0.685399	1.719269	2.07727	2.397596	1.577087	1.191983	0.9770471	1.680912	1.159762	1.181453	0.7104586	1.718903	0.2308561	1.353841	1.158703	1.655814	1.082665	1.226312	1.714604	1.866214	0.629786	1.221008	1.330506	1.083692	2.615902	1.031229	1.606692	1.068899	1.353676	1.615218
AATBC	2.705731	2.817737	3.206951	4.203479	6.607074	3.951118	1.743047	1.425529	1.623309	0.6877286	3.06827	2.830828	3.314956	2.041897	3.531464	2.774522	2.139764	1.988915	2.459878	1.635424	1.593288	2.170281	2.178971	5.094451	1.348558	2.535345	0.3257538	1.814229	4.48793	1.606293	1.28717
BCRP3	0.8661081	1.068528	1.211582	0.3395445	1.028331	5.160166	0.6141792	1.56651	0.9800088	1.043522	0.8510333	4.975734	1.068816	0.5099624	2.208998	0.5902781	0.1662592	7.002182	0.3859398	0.830068	0.3291905	1.281819	0.3415303	0.556647	0.5894027	0.933138	1.475517	0.8927798	1.01776	1.134818	0.851461
LINC00598	0.354084	0.1443786	0.06312921	0.3222451	1.080341	0	0.06277249	0.06307203	0.05425456	0.5425425	0.2055897	0.07108726	0.1262316	0.06159749	0.1505145	0.272795	0.07363463	0.2548931	0.0732553	0.3676292	0.2018705	0.1362493	0.2792502	0	0.2409608	0.1377593	0	0.6243215	0.1475202	0.05111189	0.161616
FAM230B	0	0	0	0	0	0	0	0	0	0.02149725	0	0.05070064	0	0	0	0	0	0	0	0	0.02399624	0	0	0	0	0	0.02453062	0.133583	0	0	0
LINC00189	1.47621	0.06019283	0.1184363	0.4030412	0.8345733	0	0.4318125	0.552202	0.5089331	0.9047647	0.1285685	0.7112871	0.9867591	0.4622506	0	0.08529814	0.8288726	0.3586525	0.3664901	1.149511	0.4208087	1.150274	0.8731657	1.739076	1.582227	0.2584493	0	0.03904285	0.5535233	0.1598178	0.9096199
AC114730.1	0	0	0	0.1171552	0	0.0659424	0	0	0	0	0	0	0	0	0	0.06198572	0	0	0.06658162	0	0	0	0	0	0	0.0626046	0	0.05674448	0.04469362	0	0
ARHGAP27P1-BPTFP1-KPNA2P3	1.318594	0.8602558	1.786688	2.112048	1.561927	1.54003	2.267493	2.031691	1.990111	1.290815	0.7783678	1.310394	0.7051216	1.123994	1.779618	0.9777817	0.9734536	1.032267	0.6956392	0.6274747	2.180096	1.598268	2.612789	0.9915274	0.9085445	1.154272	1.818779	0.9532284	0.7599467	1.08493	0.6419746
LINC01139	0.5600379	0.4029826	0.07048128	0	0.1241634	0.02025036	0.2452905	0.1056262	0.8631665	0.03365152	0.6312153	0.01984153	0.3875646	4.831175	1.785462	0.1522824	1.870281	0.01778613	0	0.3933417	1.126902	0.03802924	0	0.08257353	0.0336279	0.01922535	0.05759988	0.3310895	0.2470507	0.6990391	0.2556203
AP002761.1	0.483149	0.7880206	0	0.1055291	0.1040562	1.18797	0.9250556	0.5163721	0.7106934	0.8883615	0.7854784	0.1163986	0.3100382	1.0086	0.6161327	0.7816825	1.085127	0.7303855	0	0.5016314	0.4407248	1.338571	0.4572455	0.4844103	0.1972751	0.3383516	0	0.4089068	0.08051675	0.1673817	1.234943
LINC01356	0	0.07535088	0.02471025	0.02522685	0.02487475	0.02839855	0.04914123	0.09875146	0.0212365	0	0.1072968	0.02782521	0.04940998	0.09644279	0.02945744	0.08008374	0.02882231	0.09977112	0	0	0.3950841	0.1066623	0	0	0	0.1348055	0.1884784	0.07331221	0.01924762	0.08002555	0.02108676
LY86-AS1	0.7702532	0	0.04336658	0.04427322	1.375142	0.09967914	0.9055522	0.0433273	0.1118104	0	0.4707659	0.610417	0.3251802	0.02115718	0.05169793	0.1405473	0.1011665	0.2188734	0.02516135	3.346191	0.2080122	0.701973	0.02397885	1.788401	0.3310558	0.02365842	0.141763	0.02144387	0.1520084	3.160016	0.1480294
AC009403.1	4.285089	7.167313	6.267782	5.205009	5.603221	42.14482	5.906793	7.196747	5.185668	5.538493	5.534589	4.898391	5.003806	4.655238	7.973758	5.709966	4.419222	9.679005	2.985248	4.585206	5.284892	3.93711	5.845083	4.734672	5.132901	8.931156	23.13937	5.36593	3.279076	3.597694	7.424286
AC073316.1	0	0	0.04621575	0.09436391	0	0.8498242	0	0.04617389	0	0	0	0.0520417	0	0	0	0	0	0	0	0	0.0492619	0	0	0	0	0	0	0	0	0	0
AC073263.1	0.05485809	0	0	0.3894173	0.05907417	0.3372136	0.2917594	0.7621944	0	0.1400931	0	0.06608112	0	1.173823	0	0	0	0.2961786	0.06809647	0.08543495	0.2814813	0.221645	0.03244809	0.3575085	0.02799896	0.1280579	0	0	0	0.3563435	0
AC099552.1	0	0	0	0	0	0	0	0	0	0	0	0	0	0	0	0	0	0	0	0	0	0	0	0.03828522	0	0	0	0	0	0	0
RBM38-AS1	0.09863769	0.02681317	0.140688	0	0.01770307	0.08084366	0	0.01757006	0.1057964	0	0.1145429	0.05940864	0.01758225	0.1372744	0.08385807	0.1519858	0.0205125	0.2130178	0.0612205	0.2901645	0.09372557	0.01897758	0.1944778	0.0988952	0.06712479	0.0191879	0.07665023	0.06956726	0.136983	0.2847662	0.225108
LINC01644	0.2793601	0.3986841	3.063116	1.144081	0.6768677	4.765316	0.4085839	1.343565	2.825129	0.998777	0.4866097	0.6309607	0.2987771	0.4738334	1.692198	0.5649678	0.2178569	1.055785	1.300408	0.688861	2.189946	0.040311	0.7022661	0.4201341	0.6416204	0.163031	3.093497	0.5541392	0.4073592	1.360986	0.6056698
AC110619.1	0.1522064	0.2620419	0.05427341	0.1108161	0.473501	0.5197864	0.05396673	0.8133637	0.0155479	0.1036521	0.07855533	0.4889208	0.05426187	0.1941741	0.9058016	0.2149832	0.2110171	0.5478414	0.125958	0.03511755	0.2699697	0.2733177	0.0600192	0	0	0.9672138	0.07885194	0.1968052	0.08455065	0.05858918	0.8954194
LINC00339	17.29423	14.33265	10.45228	8.386636	15.3626	30.0886	13.81335	15.11372	14.2636	10.17228	18.01661	13.12362	10.88409	19.97377	22.33303	17.49664	11.6853	13.281	10.19134	10.20953	12.99214	10.19828	14.77168	13.77135	10.32447	18.21786	15.86499	20.01324	12.64163	10.8148	11.31332
MIF-AS1	0.5831831	0.1818427	0.3853191	0	0.01847068	0.23196	0	0	0.3469204	0.3153804	0.6174657	0.3925693	1.302469	0.10742	0	0	0.4922445	0.0185212	0.1916251	0.2671289	0.3324845	0.5346123	0.08116418	0.0687889	0.647827	0	0.05998036	0.03629186	0.08575361	0.01485569	0.4697375
FAM138C	0	0.1459091	0	0	0	0	0	0	0	0	0	0	0	0	0	0.1378434	0	0	0	0	0	0	0	0	0.1217576	0	0	0	0	0	0.05444307
AC011298.1	0	0	0	0	0	0.6872083	0.04954811	0.04978454	0	0	0	0	0	0	0.178208	0	0.01453048	0	0.02891124	0	0	0	0	0	0	0.4349493	0	0	0	0	0.1594601
AC125494.1	0	0.03246248	0.3406595	0.3912541	0.2143296	0.04893838	0	0.04254387	0.3293662	0.1219868	0.2773522	0.383603	0.04257338	0	0.1015263	0.1380059	0.6456923	0.2149158	0.2470639	0.330635	0.408502	0.275712	0.1883622	0.1995527	0.04063372	0.7433804	0.0463999	0	0	0.2068585	0.5087346
ZNF433-AS1	2.732793	3.511105	2.895779	3.406806	2.970582	4.373955	2.221264	2.424741	2.204271	3.976619	2.754316	2.546545	3.005455	3.444441	2.137014	2.055755	2.573463	2.895191	1.760141	1.793409	5.320787	1.904715	4.330795	2.22296	1.605321	3.58083	3.756407	2.672885	1.954868	1.607682	2.40054
LINC02076	0.02706254	0.01103482	0.04342453	0.1182197	0.01457121	0.2495308	0.1439305	0.07230866	0.02487997	0.01382212	0.0471395	0.09779723	0.1157741	0	0.103534	0.03127446	0.03376724	0	0.05038993	0	0.0308578	0	0.03201452	0.0135666	0.01381242	0.04738007	0	0.08589009	0.04509971	0.0117194	0.1605794
Z85994.1	0	0	0	0.0456248	0	0.05136107	0	0	0	0.04267523	0	0	0.04468097	0	0	0	0	0.04511104	0	0	0	0	0	0	0	0	1.120029	0.04419702	0	0	0
LINC02531	0	0	0	0	0	0	0	0	0	0	0.09915458	0	0	0	0	0.04933771	0.213081	0	0	0	0	0	0.2020208	0.1712182	0.2179009	0	0	0	0	0.184882	0.07794632
IGBP1-AS2	0	0	0	0	0	0	0	0.05274445	0.2722247	0.05041168	0	0	0	0	0.06293442	0	0	0	0	0.05123876	0	0	0	0	0	0.05760111	0	0	0	0	0
RNU6ATAC35P	0	0.07562689	0.4960152	0	0.3994539	0	1.479637	0	0	0.09472964	0	0	0	0	0	0.1071695	0	0.2002732	0	0.1925677	0	0.5352651	0.1097054	0.929784	0.09466316	0.2164789	0	0.09810767	0	0.08031869	0
PPP3CB-AS1	5.233124	7.843227	3.842982	1.946216	6.88422	4.347041	5.205347	5.653438	4.629036	6.039094	7.2595	4.906689	5.74812	6.672763	5.735611	7.714764	4.729564	7.086314	2.3526	8.605193	6.031528	5.845095	4.082513	7.03353	5.919356	5.975906	4.616142	5.745711	6.717526	6.712847	5.551825
GAS8-AS1	0.3311077	0.353103	0.1089836	0.1668931	0.02742729	0.4696903	0	0.1361061	0.5853926	0.05203459	0.1183072	0.06136104	0	0	0.4547233	0.2649048	0.2542395	0.3025253	0.1580811	0.1322208	0.2323338	0.4410283	0.1506518	0.1276816	0.2339913	0.4161883	0.2078193	0.1886155	0.1910045	0.1764749	0.1162529
C7orf65	0	0	0	0	0	0	0	0	0.007995606	0	0	0	0	0	0	0.01005059	0.06511011	0	0.04318313	0	0	0	0	0	0.00887772	0	0	0	0	0	0.0317569
ARIH2OS	0.9664189	1.279079	0.4236926	0.4498525	1.586629	1.636098	1.061672	1.066738	0.480652	0.6311555	1.030264	0.9351222	1.118311	2.728522	1.757713	1.757633	0.4941999	0.9751098	0.7473141	1.003388	1.174209	0.3291981	1.555579	1.048363	0.3396145	0.8690991	0.4616761	1.17324	0.8316705	1.221216	0.8099003
LINC01465	0.4510156	0.3187646	0.2573153	0.2626948	0.3237854	0.27724	0.2398699	0.3374204	0.1658566	0.383925	0.3317027	0.03621904	0.1607878	0.141228	0.07668731	0.2258577	0.3376524	0.2922038	0.2426038	0.1248717	0.9428213	0.4685794	1.013733	0.1658041	0.5064254	0.4211312	1.366868	0.2544741	0.4133894	0.1171871	0.2882024
C1orf229	0.0896971	0.2103017	0.2158918	0.09795793	0.446732	0.09648967	0.2623768	0.3355275	0.4844707	0.2519691	0.3255019	0.4051785	0.3597432	0.6436638	0.2430696	0.9588296	0.2937885	0.2663509	0.097425	0.2095389	0.3451824	0.09060156	0.2387478	0.3934493	0.1602314	0.8637105	0.07841542	0.6286625	0.4297555	0.3301674	0.307056
EXOC3-AS1	1.882305	2.161833	1.208138	3.237664	2.026969	4.011128	1.968816	2.062033	1.788182	2.131065	1.493646	1.228171	2.063464	2.963435	4.58076	2.700949	2.329071	1.151757	1.77188	1.384304	0.8763979	1.810748	2.282403	1.525502	1.024755	19.64465	2.267213	1.626253	1.372377	1.63026	1.474871
AC092675.1	0	0.07347381	0.385515	0	0	0.05538223	0	0	0	0.04601636	0	0	0	0	0.9766033	0.05205918	0	0	0	0	0	0.2080105	0	0	0	0	0.315057	0.2382864	0	0.1560641	0.08224585
AC106876.1	0	0.1402115	0	0	0	0	0	0	0.07903296	0	0.1497419	0	0	0.08972945	0	0	0	0.5569566	0	0	0	0	0	0.1292857	0	0	0	0	0	0.2605925	0
LINC02860	0.02588651	0.01055529	0	0.01413529	0	0.03182496	0.02753517	0	0	0	0.03006067	0	0.02768576	0	0.06602322	0	0.01614993	0.06988059	0	0	0	0	0	0.03893114	0.02642438	0.01510704	0	0	0.1294196	0.01121012	0
LINC01118	0.154372	0.1978289	0	0.02408417	0.02374802	0.05422441	0.04691533	0.0235696	0.1216474	0	0.1024367	0.02656484	0.02358595	0.04603715	0	0	0.02751677	0.02381297	0	0.04579353	0.02514588	0.2545773	0.07826546	0.08844286	0.02251136	0	0	0.1633134	0.1102546	0	0.08052643
AC064874.1	0	0	0	0	0	0.08550772	0	0	0.2557715	0	0	0.08378141	0	0	0	0	0	0	0	0	0	0.08028976	0	0	0	0.1623592	0	0	0	0	0
AC005481.1	0.01465104	0.011948	0.007836352	0	0.02366556	0.1170783	0.03896035	0.007829253	0	0	0.008506751	0.2294292	0.05484279	0.01529243	0.07473462	0	0	0.03164038	0.3455463	0	0.05011715	0.03382578	0	0.03672324	0.02991093	0	0.03415548	0.04649895	0.05493591	0	0.09362129
AC011997.1	0.02453198	0.1000298	0.2886693	0	0	0.2111179	0.05218875	0	0	0	0.05697545	0	0.07871125	0.1024237	0.2502741	0.3969008	0.03060974	0.05297924	0.06090411	0.3311156	0	0.1699155	0.1160837	0.1475762	0.05008342	0.2290649	0	0.1038116	0.04088253	0.1699768	0.02239446
HDAC4-AS1	0.908505	2.074493	1.490182	0.2645802	1.500102	3.201835	2.705825	4.2723	3.340939	1.979804	2.039667	2.699445	1.878525	6.068974	5.02045	2.659751	3.627474	3.597012	1.729211	1.446331	2.693377	1.678018	2.292791	3.400607	1.916589	2.686306	1.835571	3.331906	1.665425	2.727761	1.326952
AC112721.1	0.08611227	0	0.04605856	0.04702147	0	0.6352002	0.04579829	0.4141515	0.07916737	0.2199081	0.04999887	0	0	0	0.1647212	0.199029	1.235634	0.04649199	0.6413576	0	0.04909435	0	0.2546733	0.2158427	0	0	0.05018765	0	0	0	0.1572183
LINC01793	0	0	0	0	0	0	0	0	0	0	0	0	0	0	0	0	0	0	0	0	0	0	0	0.08727	0	0	0	0	0	0.01076965	0
AC112721.2	0.6551536	0	0.5506594	0.102213	0	0.28766	0	0.5501606	0.1720903	0.2868154	0.4347406	0	0	0	0.5370946	0	0.9926383	0	1.103704	0	0.4802353	0	0.9411145	0.09383772	0.04776902	0.05461991	0	0	0.03899332	0.0405305	0.8116647
LINC01124	0.08371235	0.1755458	0.383785	0.1436631	0.5666321	8.012764	0.4070575	0.6134999	3.320318	0.8429014	0.6249268	0.5330034	0.332543	0.2246839	2.180825	0.6219068	0	1.420454	0.6680177	0.1365802	0.7227096	0.5522055	0.1273246	0.6114966	0.1831108	1.228316	0.7527436	0.6452306	0.2391541	0.4557336	0.9934382
KIAA2012-AS1	0	0	0.1193059	0	0	0	0	0	0	0	0	0	0	0.0831508	0.02031803	0	0	0	0	0.03308431	0	0.01839237	0	0	0.01626372	0.01859621	0	0	0.01327589	0.01379924	0.02908884
CYTOR	17.87323	9.772729	27.03868	37.51994	8.500334	19.45929	14.00851	45.63562	26.35852	29.37063	8.691564	19.01716	12.46664	9.519947	27.38257	10.96556	26.74115	5.167145	35.13272	12.14483	32.87814	12.65336	57.33482	14.47534	14.86288	25.25302	24.07548	16.52869	14.38167	12.53984	24.6792
AP001341.1	0	0	0	0	0	0	0	0	0	0	0	0	0	0	0	0	0.2898097	0	0	0	0	0	0	0	0	0	0	0	0.02764795	0	0
AC079305.1	0.2536774	0.2068752	0.1628202	0.4986726	0.05463473	0.1247487	0.1619002	0.3253455	0.2332185	0.1036521	0	0.2444604	0.2170475	0.3177394	0.1941003	0.7622132	0.2532205	0.5478414	0.188937	0.158029	0.2892533	0	0.5401728	0.4069435	0.5178966	0.8290404	0.1774169	0.2146965	0.5073039	0.6151864	0.3242036
AL031587.1	0	0	0	0.1310361	0	0.02950219	0	0	0	0	0	0	0	0	0	0	0	0	0	0.02491515	0.1094501	0	0	0	0.02449578	0	0	0	0	0	0
C10orf55	0.1350517	0.1186073	0.03333906	0.2269071	0.05593502	0.03831532	0.2099543	0.4108093	0.1146092	0.1167309	0.1327011	0.01251393	0.1111066	0.1192772	0.02649598	0.1320599	0.9462518	0.06730559	0.1805381	0.258864	0.1776824	0.1319164	0.1106058	0.03124715	0.08483559	0.03637592	0.2058579	0.06594188	0.1125318	0.1439606	0.07586733
AL158817.1	0.2170804	0	0	0.02963411	0	0	0	0	0	0	0.06302108	0	0	0	0	0	0	0	0	0	0	0	0	0	0	0	0	0	0.0904411	0	0
AC137630.1	0.2913722	0.1320086	0.1385291	0.1060689	0.06972565	0.2786108	0.1721828	0.1038027	0.1785822	0.2645646	0.1879753	0.311984	0.4501237	0.4730876	0.4128562	0	0.1615819	0.209749	0.4018737	0.2016789	0.3691493	0.2989818	0.1914935	0.3895105	0	0.2267215	0.301896	0.9247464	0.1079048	0.1401982	0.4433072
AL359081.1	0	0	0	0	0	0	0	0	0	0	0	0	0	0	0.05389876	0	0	0	0	0	0	0	0	0	0	0	0	0	0	0	0
AL590666.1	0.2338753	0.6675426	0.06254603	0.06385364	0.06296242	0.07188178	0	0.6248938	0	0.1194512	0.06789684	0.2817223	0.2501309	0.4271992	0.4473721	0.1351375	0.1459088	0.1262692	0.07257858	0.06070551	0.4000112	0	0	0.2931074	0.1790511	0	0.0681532	0.2474217	0	0	0.1067487
AC108066.1	0	0	0	0	0	0	0	0	0.03905236	0	0	0	0	0	0	0	0	0	0	0	0	0.1471081	0	0	0	0	0	0	0	0	0
AC005104.1	0.4009481	0.6072394	1.654357	0.7506414	0.4317627	0.6337631	0.6701886	1.285556	1.053177	0.8776422	0.7981719	1.586919	0.4288161	0.4782864	1.314788	0.661929	2.57288	1.422529	0.2844029	0.7731025	0.5224882	1.256299	1.287426	1.148557	0.1169368	0.8022453	0.2670619	0.5453632	0.6681797	0.496086	1.150325
LINC01778	0.5213283	0.1062864	0.6273922	0.3558382	0	0.4005767	0.207949	0.313412	0.02995522	0	0.07567396	0.6279832	0	0.3060848	0.3324104	0.2259248	0	0	0.2426759	0	0.2972198	0.03761322	0.03854515	0.03266808	0.03326003	0	0	0.1723513	0.1085992	0.05644016	0.08923199
LINC02068	0.01850658	0.1660143	0.07918839	0.08084394	0.1395023	0.5915534	0.05905569	0.01977917	0.3572949	0.07561752	0.08596296	0.156049	0.01979289	0	0.2596045	0.02138689	0.02309156	0.1398838	2.458069	0	0.1055098	0.2990911	0	0.3525431	0.1511289	0.2808054	0	0.117471	0.03084121	0.1121996	0
AL445685.1	0	0	0	0	0	0.04084621	0	0	0.03054489	0	0	0	0.2132021	0	0	0	0.1658229	0.1076271	0.04124216	0	0	0	0	0.1998669	0.03391475	0	0.1161824	0	0.02768424	0.02877559	0
CLDN10-AS1	0	0	17.42959	0	0	0	0	0.3325552	0	0.1444759	0.03284842	0	0	0.177153	1.478994	0	0.07059051	0.03054446	16.50331	0	2.419062	0	0.03346322	0	0	0.2311124	12.9252	0.1795535	0.0707108	0.02449944	0.9037854
AL118511.1	0.0318854	0.3640377	0.6139594	0.7312609	0.2403515	0.8232003	0.2713289	0.06815592	0.6155911	0.3257077	0.3702687	0.4609033	0.341016	0.1331251	0.4066166	0.3316314	0.1193549	0.2754387	0.8707601	0.1324206	0	0	0.03771988	0.3196864	0.03254791	1.190907	0.3716667	0.4722513	0.1859795	0.1933111	0.2328573
AP006748.1	0	0	0	0	0	0.3598244	0.07783063	0	0	0	0	0	0	0	0	0	0	0	0	0	0	0	0.08655949	0	0.2987635	0	0	0	0	0.380237	0.2003851
MEG9	1.492796	0.1316089	0.1510574	3.12837	0.1737863	0.02480065	0.5793575	0.3449613	0	0.2678849	0	0	0.02157504	0.2526724	0.05145077	0.2331256	0.9313167	0.0217827	0.1001642	0.1675569	0.04600394	0.04657446	2.171643	0.1011279	0.1029603	0	0	0	0.08404537	0.03494343	0.2393977
AC011243.1	0	0	0	0	0	0	0	0	0	0	0	0	0	0	0	0	0	0	0	0	0	0	0	0	0	0.2136099	0	0	0	0	0
AC011625.1	0	0.03925122	0	0	0.3109817	0	0.05119657	0	0.04424944	0.04916576	0.3912459	0	0.05147656	0	0	0.2781108	0	0	0	0.1998896	0	0	0.05693837	0.0965137	0.04913126	0	0	0.101838	0.1203159	0.1667453	0.1757497
TH2LCRR	1.600841	0.628571	0.1268498	0.4532562	1.085401	0.7289183	0.504532	0.2534698	0.1090174	0.1816946	0.2065527	1.428404	0.5072913	0.123772	1.285365	0.6166636	0.2219386	0.8963045	0.2207952	0.06155852	0.8112639	0	0.3506977	0.0594452	0.2420894	0.1384045	0.5528869	0.1881737	0.345826	0.05135129	0.05412432
AL451065.1	0	0	0	0	0	0	0	0	0	0	0	0	0	0	0	0	0	0.1148626	0	0	0	0	0	0.1066517	0	0	0	0	0	0	0
LMO7DN-IT1	0.7292965	0	0	0.4551214	0.1121923	0.2561713	0	0.7794457	0.6704792	0.2128493	0.1209849	1.380497	1.33712	0.4349848	0	0.3612007	0	0.3374974	0.1293273	0.1081707	0.2375924	0.9621555	0.6162466	0.1044572	0.4253999	0	0.4857669	0.1102197	0.1736246	0.3609383	0.09510734
AC004471.1	0.1305	0.3547447	0.6980008	0.09501246	0.09368635	0.5882696	0.7865975	0.4184211	0.03999177	0	0.05051432	0.05239937	0.186094	0.272426	0.3883118	0.05027021	0.3256624	0.4697128	0	0	0	0.05021559	0.2058391	0.3489086	0.310827	0.05077211	0	0.5062154	0.2537246	0.03767526	0.1985488
AL353801.1	0.416986	0.1457375	0.06372337	0	0.1282952	0.1464697	0	0.2546626	0	0.1216997	0.2075247	0.215269	0.1274196	0	0.3798277	0.2065218	0.1486553	0	0	0.0618482	0.2716939	0.3438291	0	0	0	0.1390559	0.1388722	0.1260395	0.04963621	0	0.05437902
LINC01825	0.08935414	0	0.03186168	0.06505559	0	0.256322	0	0.1273313	0.0273826	0.03042493	0.03458745	0	0	0.03108862	0.4557933	0	0.1486553	0	0.1109171	0.1236964	0.2037704	0	0.07046961	0	0	0.1042919	0.03471804	0	0.04963621	0	0.108758
AC099681.1	0	0	0.09812475	0	0	0	0	0	0	0	0.05325966	0	0	0	0	0	0	0	0	0.2380932	0	0	0	0	0	0.1070629	0	0	0	0	0.04186791
AL441992.1	2.140776	1.176526	2.041139	4.472572	3.858879	2.116945	3.564185	3.431976	1.754198	2.139253	2.323844	2.634802	2.389118	3.448893	2.017835	2.527741	2.322739	3.366909	3.408391	2.22267	3.077782	1.020743	6.276199	1.399803	1.472673	3.422078	3.037829	0.9846836	1.745023	2.458726	4.205877
NUTM2A-AS1	17.16739	17.88266	13.81084	7.70736	17.00905	17.18062	9.979367	13.31943	14.95896	13.24528	19.96813	16.73256	18.39057	12.80342	13.107	19.70981	11.56642	19.80744	10.35963	16.28304	12.39002	13.06094	15.76991	16.76296	20.81165	14.05556	15.53863	19.43574	20.25531	21.78147	17.53784
LINC01615	0.5671009	0.03303383	0.4766508	0.3539024	0.1744815	0.5477967	0	1.385364	0.03724033	1.158581	0.04703893	0.0487943	0.04332267	0.3805247	0.2582828	0.04681162	2.173341	0	0.5531068	0	0.5080676	0.4676076	1.150064	0	0.04134887	0.189116	0.04721654	0.08570686	0	0	0.7395547
AC092198.1	0	0.04603376	0	0	0.0911797	0.05783131	0	0.01005496	0	0	0.01092506	0	0.02012387	0	0.05998766	0.02174453	0.01173885	0.01015878	0.01167838	0.01953585	0	0.1846277	0	0	0.009603509	0	0	0.05971771	0.07055314	0.04074136	0
AL731537.1	0.2405416	0.5884886	0.1929864	0	0.3237854	0	0.5756878	0.1285411	0.1658566	0.06142801	0	0.1448762	0.06431513	0.3138399	0	0	0.07503386	0	0	0	0	0.2082575	0	0.7235088	0.1227698	0.07018853	0	0.2544741	0.1002156	0.1562494	0
AL646090.1	0	0	0	0	0	0	0	0	0	0	0	0	0	0.05371001	0	0	0	0	0	0.3205547	0	0	0	0	0	0	0	0	0	0.1337012	0
AL683807.1	0.1223044	0.2992194	0.130833	0.4007047	1.31704	0.9021684	0.06504685	0.261429	1.349287	0.6871331	0.4260773	0.2209887	0.1308052	0.1276586	1.091775	0	1.068236	0.5282568	0.9868232	0.5714236	1.743205	0.988301	0.6510779	0.4291829	0.1248456	0.7851282	0	0.1293884	0.4585954	0.5826015	1.00483
AL683807.1	0.1223044	0.2992194	0.130833	0.4007047	1.31704	0.9021684	0.06504685	0.261429	1.349287	0.6871331	0.4260773	0.2209887	0.1308052	0.1276586	1.091775	0	1.068236	0.5282568	0.9868232	0.5714236	1.743205	0.988301	0.6510779	0.4291829	0.1248456	0.7851282	0	0.1293884	0.4585954	0.5826015	1.00483
AC093690.1	0.1679801	0.1859131	0.0513411	0.01310361	0.142128	0.08850657	0.01276275	0.0256473	0.03309271	0.03676947	0.02786667	0.1300796	0.02566509	0.0250477	0.03060223	0.013866	0.08982727	0.1295606	0.07447043	0.02491515	0.02736254	0.01385093	0.1135529	0.04811962	0.1347268	0.1400444	0.09790159	0.03808066	0.01999563	0.05195972	0.0547656
AC092598.1	0	0	0	0	0.03420669	0	0	0.03394969	0	0	0	0	0	0	0.0810172	0.03670923	0	0.06860047	0	0	0	0.1466774	0	0	0.0324254	0	0	0.03360526	0	0.05502384	0
RABGAP1L-IT1	0	0	0.2204811	0	0	0.1689271	0	0.07342714	0.1894861	0	0.03989055	0.04137915	0	0	0.04380645	0	0	0	0.04264114	0	0.1566756	0.2379279	0	0	0	0.2004706	0	0	0	0.1190068	0
AL359094.1	0	0.0293269	0	0	0.03872547	0	0	0.03843452	0.03306137	0	0.04176042	0.216594	0.03846118	0	0.04585988	0	0	0	0	0	0	0.08302691	0.1276261	0	0	0.2938148	0.04191809	0.03804459	0	0	0.03282824
HLA-DQB1-AS1	7.384127	0.03740243	0.2453119	0.2504404	0.444501	0.3383132	0.09757028	0.04901793	3.078062	0.2342499	0.479337	0.3867302	0.1962078	1.484031	1.111271	1.272055	6.008826	11.63816	0.1707963	1.761889	2.457919	0	0.05425649	1.471484	0.3277197	4.443112	4.116478	2.523073	3.477682	1.27113	0.460547
AL109947.1	0	0.4864274	0	0.0723786	0.1427368	0.4888714	0.0704958	0	0.06092986	0.06769945	0	0.0798336	0.07088134	0.5534099	0	0.6127175	0.08269438	0.07156358	0	0.06881017	0	0	0	0.2657916	0.1353039	0	0	0.0701136	0.1656706	0.4018037	0.1815007
AL024497.1	0.04012204	0	0	0	0.3024391	0.04932617	0	0.4288098	0	0.4098446	0	0.04833033	0.04291073	0.7538127	0	0.3245655	0	0.04332375	0	0.04165687	0	0.370529	0	0.04022679	0.1638228	0	0	0	0.3677484	0	0.07325225
LINC00630	1.228374	1.731831	2.360804	1.296029	1.995381	2.278049	1.328753	1.312842	1.416419	0.5316857	1.474802	1.42952	1.246952	0.7171346	2.548844	1.275193	1.013142	1.19151	2.377665	1.556377	1.56682	1.466081	1.280739	0.9810903	1.636443	2.57585	1.965738	1.497756	1.14498	1.298309	1.710524
CCR5AS	2.70151	2.801077	2.311915	1.433008	2.451983	2.751889	2.914615	1.484885	1.703064	1.143254	1.568562	2.13847	2.228872	1.409888	1.033525	1.293385	2.504026	6.917667	0.7665006	1.442496	2.728328	0.6682654	3.789353	1.702525	3.269775	1.486477	1.889381	2.204731	1.800826	2.640599	2.959346
AC005165.1	1.258744	4.702088	0.4995156	0.1773769	6.208994	18.74477	1.8572	4.838742	0.989243	2.094611	6.813478	2.274393	3.061596	1.737672	4.116577	2.815454	0.0759966	2.630693	0.2268153	2.571635	0.5787385	5.413861	3.050198	2.768325	4.434973	2.511815	0.2366507	2.512957	1.674774	4.308031	1.223201
AP001599.1	0	0	0	0	0.07552002	0	0	0	0.06447426	0	0	0	0.07500463	0	0	0	0	0	0	0	0	0.08095699	0	0	0	0	0	0	0	0	0
DHRSX-IT1	0.2333365	0.190287	0.5408166	0.08494201	0.544417	0.1912431	0.3722958	0.6234539	0	0.07945066	0	0.2342276	0.3743319	0.2029595	0.1487804	0.08988406	0.2911452	0.1259783	0	0	0.1330298	0	0.184022	0.03899094	0.1984873	0.2723444	0.4533078	0.1645677	0.03240459	0.1684101	0.0710018
DHRSX-IT1	0.2333365	0.190287	0.5408166	0.08494201	0.544417	0.1912431	0.3722958	0.6234539	0	0.07945066	0	0.2342276	0.3743319	0.2029595	0.1487804	0.08988406	0.2911452	0.1259783	0	0	0.1330298	0	0.184022	0.03899094	0.1984873	0.2723444	0.4533078	0.1645677	0.03240459	0.1684101	0.0710018
AL355001.1	0.1140406	0.1395009	0.2439859	0.1245434	0.06140254	0	0.1819554	0	0.05242164	0.5242133	0	0	0.06098349	0.238066	0	0.06589473	0.2134409	0.1847114	0.07078046	0	0	0	0.7419942	0.2858457	0.1164101	0.1331053	0	0.06032296	0.1425364	0	0.05205199
LINC01312	0.1913124	0	0	0	0	0	0	0	0	0	0	0	0	0	0	0	0	0.06885967	0	0	0	0	0	0	0	0	0	0	0	0	0
AL138733.1	0	0	0.03174963	0	0	0	0	0	0.1637178	0	0	0.03575197	0.03174287	0	0	0	0.03703312	0	0	0	0	0	0	0	0	0	0.1383838	0	0	0	0
AL133268.2	0	0	0	0	0	0	0	0	0	0	0	0	0	0	0	0	0	0	0	0	0	0	0	0	0.0601001	0	0	0	0	0	0
LINC01120	0	0	0	0	0	0	0	0	0	0	0	0	0	0	0	0	0	0.05875827	0	0	0	0	0	0	0	0	0	0	0	0	0
AC012506.2	0	0	0	0	0	0	0	0	0	0	0	0	0	0	0	0	0	0	0	0	0	0.05483203	0	0	0	0	0	0	0	0	0
AL121990.1	0	0	0	0	0	0	0	0	0.03938275	0.04375836	0	0	0	0	0	0	0	0	0	0	0	0	0	0	0	0	0	0	0	0	0
TTTY17C	0	0	0	0	0	0	0	0	0	0	0.3542088	0	0	0	0	0	0	0	0	0	0	0	0	0	0	0	0	0	0	0	0
AC008277.1	0.03318087	0.02705916	0.07098933	0	0	0.2855487	0	0.1063875	0.1220194	0.03389409	0.03853124	0.1199073	0.07097424	0	0.08462741	0.03834503	0	0	0.1647524	0.1378007	0.03783417	0.2298202	0	0.0332675	0.03387031	0.03872788	0	0.03510274	0.1658877	0.1436894	0.09086927
BX284668.1	0	0	0	0.08573217	0	0	0	0	0.07217119	0	0	0	0	0	0.1501644	0	0	0	0.1461699	0	0.1790231	0	0	0	0	0	0	0	0	0	0
LINC01946	0	0	0	0	0	0	0.06442439	0	0	0	0	0.2188739	0	0	0	0	0	0	0.07518307	0	0	0	0	0	0	0	0	0	0	0	0
AC106786.1	0.5345974	0.1868429	1.021208	0.417023	0.7401646	1.267526	0	0.3264905	0.03510589	0.1950316	0.3547431	0.2759858	0.4900755	0.4782864	0.09739172	0.6178004	0.3811675	0	6.82567	0.3964628	0.2177034	0.132242	0.5420739	0.03828522	0.1169368	0.04456918	0.1780412	0.2423837	0.4772712	0.7606652	0.104575
AL078459.1	0.02097515	0.102632	0.2019402	0.2519759	0.06776155	0.5415253	0.04462203	0.2017573	0.6170726	0.2785381	0.04871472	0.1515979	0.2691964	0.3284009	0.2407359	0.1939172	0.1046868	0.3170854	0.1301844	0.1742203	0.1195836	0.2179199	0.3721986	0.231329	0.4496304	0.02448166	0.2200439	0.1331403	0.1223428	0.1998318	0.1531803
AC245052.1	0	0.05035644	0.06605471	0	0.06649446	0	0	0	0	0	0	0	0	0	0	0	0	0	0	0	0	0	0	0	0.06303181	0	0	0	0	0.05348049	0
SAMSN1-AS1	0	0	0	0.03291503	0.2921007	0	0	0	0	0.1847228	0	0.07261056	0	0	0	0	0.150425	0.06508878	0.03741253	0	0	0	0.1782713	0	0	0	0	0	0	0.1566214	0
AC000058.1	0	0	0	0	0	0	0	0	0	0	0.329097	0	0	0	0	0	0	0	0	0	0	0	0	0	0	0	0	0	0	0	0
AL357033.2	0	0	0	0	0	0	0.07288064	0	0	0	0	0	0.03663961	0	0	0	0	0	0	0.03556899	0.1171887	0	0	0	0	0	0	0	0	0	0
LINC00571	0.8848662	1.082419	2.156077	0.4831799	0.476436	0.3626192	0.05229009	0.683015	0.8135024	0.8034545	0.8562913	1.184328	1.156673	0.3078678	0.8776602	0.2272409	0	3.928076	0.1220447	1.071835	0.2242134	0.5674849	0.6978544	1.084327	0.5018067	0.688529	0.9741276	0.3640461	1.187896	0.5960738	1.705284
DIP2A-IT1	0.05915188	0	0	0.06459959	0	0.07272152	0	0	0.05438133	0	0.2060701	0.07125335	0	0.06174141	0	0.06835808	0.44284	0.1916165	0.07342646	0.06141469	0.06744737	0.06828382	0	0.05930631	0.06038094	0.06904058	0.06894939	0.06257802	0	0	0.05399786
FO393418.1	0.1985648	0.2428958	0	0.4337039	0.160369	0.2441162	0	0	0.3651013	0	0.05764575	0	0.05309151	0	0.3798277	0.2868359	0.06193971	0.05360252	0.06162063	0	0.5660289	0	0.05872467	0.1990832	0.2026905	0	0.1157268	0.05251646	0.08272701	0	0.0906317
AF230666.1	0.2771935	0.6530409	0.5930459	0.0672716	0.5969941	0.3786473	0.6879773	0.1316686	0.5663068	0.314613	0.6795466	0.3339026	0.4611598	0.160738	0.5891488	0.1779639	0.5380165	0.3990845	0.4587814	0.2877973	0.7023717	0.6044198	0.2914801	0.5249547	0.282953	2.013096	0.03590065	0.1954992	0.4619428	0.2400767	0.7028919
RAET1E-AS1	0	0	0	0	0	0	0	0	0.1005409	0	0	0.06586703	0	0	0	0	0	0	0	0.2838605	0	0	0	0	0	0	0.06373723	0.0578475	0.04556239	0	0
LINC01422	0.1256843	0.1161623	0.08066916	0.09608161	0.1218093	0.06695723	0.09358221	0.02686536	0.1116963	0.05563387	0.07297534	0.17663	0.07617134	0.004372882	0.1282225	0.05325664	0.04704671	0.1673804	0.05200484	0.1087435	0.1910804	0.05319878	0.04460471	0.121812	0.03848873	0.02444925	0.04883392	0.1063713	0.05585408	0.03991346	0.09561097
AC069213.1	0.2943838	0	0	0.2143304	0.3698432	0.3619164	0.05218875	0	0.7668189	0.4510673	0.2279018	0	0	0	0.4379796	0.3402007	0.122439	0.1589377	0	0.5094087	0.1678342	0.2265541	0.2321673	0.04919206	0.2003337	0.05726622	0	0.2076232	0.1226476	0.1699768	0.3583114
LINC02601	0	0.07417775	0	0.529794	0.03264997	0.03727522	0.3225077	0.06480934	0.0278745	0	0	0	0	0.2215297	0.2319906	0.03503863	0	0	0	0.3462759	0.1037155	0.1050017	0.1434711	0	0.03094975	0.3184962	0	0.03207592	0.02526394	0	0.05535589
LINC01208	0	0	0.1408099	0.4312611	0	0.3236549	0	0.09378821	1.411841	0	0	0	0	0	0	0	0	0	0	0	0	0	0	0	0	0.1536362	0.2045777	0	0	0	0
AL135785.1	0	0.05174471	0	0	0	0	0	0	0	0	0	0	0	0	0	0	0	0	0	0	0	0.2929872	0	0	0	0	0	0	0	0	0
AC009226.1	0	0.1709118	0.9416077	0.4577587	0.3159588	0.360718	0.1337553	0.04479785	0.7321671	0.04281654	0.04867439	0.1514724	0.2689736	0	0.8552412	0.09687835	0.4707008	0.1810416	0.3642147	0.4787092	0.09558767	0.4354789	0.5950248	0.126075	0.256719	0.6359964	0.09771635	0.3547469	0.1047784	0.2904239	0.3826338
AL020994.1	0.1752042	0	0	0	0	0	0.04659065	0	0	0	0	0	0	0	0	0.1012362	0	0	0	0	0	0	0.05181589	0	0	0	0	0	0	0	0
AC034195.1	0.04005855	0.06533589	0.0857039	0	0	0	0	0	0	0	0	0	0.08568567	0	0	0	0	0	0	0	0	0.3236999	0	0.04016314	0	0	0	0.08475758	0	0.03469462	0
LAPTM4A-DT	0	0	0	0	0.2854736	0	0.3759776	0.1888859	0	0	0	0	0	0.18447	0	0.05105979	0.05512959	0	0	0	0	0	0	0	0	0.1547087	0	0	0	0.03826702	0.04033348
AC112495.1	0	0	0	0	0	0	0	0	0	0	0	0	0	0.03495413	0	0	0	0	0	0	0	0	0	0	0	0	0	0	0	0	0
CCDC18-AS1	21.67318	18.78892	14.98263	11.275	24.31983	51.05029	14.33274	38.21371	47.03895	17.09863	16.44071	18.56305	19.9726	12.6382	45.74162	26.05519	45.08691	37.33773	12.2031	20.3348	30.55538	32.07353	10.77646	20.96865	14.21949	26.40393	24.02416	18.79255	18.72334	21.82838	20.72028
MIR503HG	3.318709	0.8892532	5.832359	2.951258	2.55269	15.44583	0.3530071	11.55281	5.491903	3.874336	0.770769	11.479	0.9126968	1.187655	13.7243	0.6026777	5.856435	1.484609	6.944438	0.5906851	4.000362	3.174302	2.2995	1.09328	1.403461	6.750979	0.4973652	1.003123	1.659188	2.05309	2.683309
AC116609.1	0	0	0	0	0	0	0	0	0	0	0	0	0	0	0	0	0	0.4598796	0	0	0	0	0	0	0	0	0	0	0	0	0
AC008073.1	0	0.03802236	0	0	0.1506228	0	0	0	0.0428641	0	0	0.1684886	0	0.09733084	0.05945738	0	0	0	0	0	0.05316294	0.05382224	0	0	0.09518616	0.05441873	0	0.1972994	0	0	0
AL138767.2	0	0	0	0	0	0	0	0	0	0	0	0	0	0	0	0	0	0	0	0	0.3436604	0	0	0	0	0	0	0	0	0	0
LINC02593	3.470781	0.662443	0.9479509	0.228501	0.1192827	1.255887	0.4189308	1.788952	0.4752352	2.401307	0.214385	1.40844	1.145197	2.492228	1.914834	0.6116005	0.5067795	1.674525	0.1680563	0.7283776	1.206905	1.051378	1.74718	0.1357385	0.5653558	0.02873055	1.764595	1.028628	0.4717491	0.3944089	1.471829
LINC01626	0	0	0	0	0	0	0	0	0	0	0	0	0	0	0	0	0	0	0	0	0	0	0	0.0561573	0	0	0	0	0	0	0
LINC00205	2.329674	1.706906	3.601905	12.44288	2.351925	8.211938	2.071492	3.793164	1.589608	1.803404	1.416071	0.7673438	2.180149	3.058575	2.994113	2.587091	4.178593	1.65085	8.336727	1.814095	1.867773	3.08853	3.10046	2.135027	1.876454	3.271461	1.888152	2.811197	2.259678	2.427576	2.242988
CACNA2D1-AS1	0	0	0	0	0	0	0	0.01506565	0	0	0	0	0	0	0	0	0	0	0	0	0	0	0	0	0	0	0.01643115	0.0149128	0	0	0
AL513217.1	0.1851335	0.1132329	0.04951084	0.05054593	0.1993618	0.5690093	0	0.7914559	0.127652	0.1418347	0.0537465	0.05575217	0.04950031	0	0.2360904	0.05348676	0.05775001	0.04997676	0.05745251	0.2883234	0.3694192	0.160286	0.9855439	0.04640421	0.0944901	0.05402079	0.05394943	0.04896416	0.1156968	0	0.1690024
LGALS8-AS1	0.01764251	0	0.2076005	0.1541387	0.2469794	0.02168976	0	0.1508454	0.09731794	0.1081304	0.02048734	0.2337706	0.1132126	0.03682972	0.134991	0.2038833	0.04402684	0.01905038	0.5037004	0.01831741	0	0.06109855	0	0	0	0.5765731	0	0.09332193	0.1617068	0.04584042	0.112737
LINC01983	0.202536	0	0.2708243	1.21654	0	0.2489985	0.1077176	1.298779	0.4655042	0.2586119	0.2351947	0.7319144	0	0	0.6457071	0.05851452	0.1895355	0	0.1257061	0	0.2309398	0.1169019	0	0	0.3101165	0.4136912	0.05902067	0	0.04219077	0	0.7395547
LINP1	0.6902128	0	1.033681	0.9346864	0	0.033942	0	0.02950698	0.4061105	0	0	0.06651349	0.02952745	0.1152686	0.5281138	0	0.03444848	0.2086816	0.3769812	0	0	0	0	0	0	0	0.160907	0	0	0	0
AL357507.1	0.03784306	0	0	0	0.2445088	0	0	0	0	0	0	0	0.0809467	0	0	0	0	0	0	0	0	0.1310559	0	0	0	0	0	0.08006994	0	0	0
UBE2E1-AS1	0	0.2122996	0.2436723	0.2132285	0.3153786	0.1600247	0.03461362	0.03477879	0.1196669	0.166203	0.1511534	0	0.2088175	0.3056914	0.2074894	0.3760573	0	0.1054137	0.2827579	0	0.1484189	0.1502595	0.192478	0.2936349	0.1660864	0.1519248	0	0.06885191	0.2711489	0.1127352	0.2376461
AL669970.1	0	0	0	0.06144139	0	0.06916625	0	0.06012867	0	0	0	0	0	0	0	0	0.1403967	0	1.396734	0	0	0	0.06655463	0	0	0	0	0	0	0	0
ENTPD3-AS1	2.177807	4.298756	1.508992	0.7837831	4.796961	4.71588	4.711986	4.81382	2.707478	2.603815	4.971735	2.593538	3.467296	7.387725	2.871913	4.461518	1.451315	4.462685	2.273277	2.492368	2.934719	4.970902	3.366766	4.366985	3.486158	4.015017	3.317389	5.079158	4.330431	3.279405	2.28174
IL10RB-DT	0.7499652	0.6023335	0.5105306	1.191323	0.6730027	0.3352762	0.7010346	0.8136801	0.5327808	0.5107237	0.6597696	0.5338245	0.5225749	0.2846534	0.5361572	0.4727385	0.4820622	0.5889541	0.7757894	0.3185405	0.7903573	1.049389	0.9006383	1.093706	1.275913	0.4244075	0.6092798	0.4207445	0.8616159	0.7578003	0.8298414
LINC00114	0.0230364	0.1315041	0.1724996	0	0.0496137	0	0.07351064	0	0.02117853	0.1176578	0.05350197	0.02774926	0	0.02404488	0.02937703	0.1597303	0	0.07462408	0	0.1435058	0.1050682	0.1063712	0.2725167	0.04619309	0.02351505	0	0	0.0243707	0.1151705	0.03990355	0
AL589684.1	0	0	0	0	0.05377264	0	0	0	0	0.2040331	0	0	0	0	0	0	0	0	0.06198525	0	0	0	0	0	0	0	0	0	0	0	0
AC073365.1	0.03627078	0	0	0	0.03905835	0	0	0	0	0	0	0	0	0	0	0	0.8146226	0	0	0.2259497	0	0	0	0	0	0	0	0	0	0	0
AC007255.1	0.6480081	0.1822254	0.04780659	2.220675	0.04812485	6.45572	0	0	0.7395477	0.1141271	0.05189644	0.02691654	0.2150839	0.06996997	0.4844228	0	0.1672864	0	2.579582	0.0231999	0.3567031	0.4385111	0.05286776	0	0	0.1564839	0.05209239	0.4727872	0.2048096	0	0.5303514
AL603910.1	0.4789704	0	0.2195873	0.07472602	0.2947322	0.3364844	0	0.07312946	0.1887179	0.06989511	0	0.824228	0.07318019	0.357099	0.1745154	0.1581474	0.2561291	0.3694228	0.08493655	0.2841674	0.5461414	0.07898777	0.08094482	0.6174268	0.3492303	0.07986316	0	0.07238755	0.05701456	0.1185243	0.2498496
LINC01342	0	0	0.4346563	0	0.05048653	0	0.06649234	0	0.01436741	0.0159637	0.09073868	0.03764992	0	0.03262386	0	0.01806004	0	0.03374974	0	0.01622561	0	0	0.1478992	0	0.03190499	0	0.07286503	0	0	0	0.0142661
LINC01870	0	0	0	0	0	0	0	0	0	0	0	0.07819599	0.2082821	0	0	0	0	0	0	0	0	0	0	0	0	0	0	0	0	0	0
AC004870.2	0	0	0.03787753	1.082743	0	0.7835617	0	0	0.1627637	0.0361695	0	0	0	0	0	0	0	0	1.670221	0	0.4037409	0	0.2513252	0	0.03614412	0.1239834	0	0	0	0	0.06464639
AC005006.1	0	0	0	0	0	0	0	0	0	0	0	0	0	0.3183774	0.1296601	0.117499	0.5074579	0.2195766	0	0	0.3478009	0	0	0	0	0	0	0	0.08472043	0	0
AL161935.1	0	0	0	0	0.1295142	0	0	0.06427055	0	0	0.06983214	0	0	0	0	0	0.2251016	0	0	0	0.2057065	0	0	0.4823392	0	0	0	0	0	0.2083326	0
AC007091.1	0	0	0	0.293095	0	0	0	0	0	0	0	0	0	0	0	0	0.3348684	0	0	0	0	0	0	0	0	0	0	0	0	0	0
AL360093.1	0.04496804	0.03667165	0.02405189	0.02455473	0.02421201	0.08292579	0	0	0	0.1607712	0.2088763	0.1083355	0	0	0.2293809	0	0	0.04855646	0.02790988	0.02334413	0.02563719	0	0	0.06762816	0	0.2099422	0	0	0.03746961	0.01947336	0.04104988
EFCAB6-AS1	0	0	0.01130319	0	0.04551374	0.02598064	0	0	0	0	0	0	0	0.01102893	0	0	0	0	0	0	0.01204819	0.09758088	0.01249983	0	0	0	0	0	0	0.03660601	0
HRAT92	0.02166315	0.1413313	0.2780854	0.04731653	0.388801	0.6036757	0.2150665	0.7408894	0.1726057	0.05163387	0.3438028	0.4784096	0.2548574	0.2939497	0.2025892	0.2420024	0.1802011	0.3508779	0.07170912	0.1799349	0.1646747	0.1917244	0.2050171	0.2895961	0.1916483	0.1264234	0.1178393	0.175704	0.198559	0.231403	0.1647967
AC007403.1	0.1786032	0	0	0	0	0.05489385	0	0	0	0	0	0	0	0	0	0	0	0	0	0	0	0.1030881	0	0	0	0	0	0	0	0.1160159	0.1630412
LINC01805	0	0.03609465	0	0	0	0	0	0	0.04069092	0	0	0	0	0	0	0	0	0	0	0	0	0.4087479	0	0	0	0	0	0	0.03688005	0	0
AC006372.1	0	0	0	0	0	0	0	0	0	0	0.05384493	0	0.09918194	0	0	0.1607542	0	0	0	0	0	0	0	0	0	0.1082394	0	0.04905384	0	0	0
AL157402.1	0	0	0.2238217	0	0	0	0	0	0	0.07124295	0	0	0	0	0	0.08059851	0.08702274	0.1506187	0	0	0.07952473	0	0	0	0	0.1628064	0	0	0	0	0
ABCC5-AS1	0	0	0	0	0	0.0663642	0	0.05769275	0.04962731	0.05514113	0	0	0.05773277	0.05634397	0	0.06238222	0	0	0.06700751	0	0	0	0	0	0	0.2520202	0	0	0.179918	0	0.04927736
AC068481.1	0	0	0	0	0.0502076	0.2866005	0	0	0	0	0.2165697	0.1123257	0	0	0	0	0.1163508	0.3020695	0	0.04840789	0.05316294	0	0.05515577	0	0	0	0	0.1479746	0.1165491	0	0.04256185
OSER1-DT	4.085911	5.388722	3.848006	2.284481	6.799893	14.589	5.053161	5.808569	7.315065	5.451819	8.71764	5.133763	8.049821	16.50818	11.86705	10.43773	4.390784	6.290743	4.950587	6.860613	8.158684	5.822527	7.978847	6.977903	4.290544	9.948668	3.304246	5.625547	4.398266	9.854451	4.675756
AP001469.1	0	0.07865196	0.5674414	0	0	0	0	0	0.04433373	0	0.05599873	0	0	0.2516698	0	0	0	0	0.1795801	0	0	0.2783378	0	0	0	0.05628451	0	0.05101599	0	0	0
ZNF32-AS3	0	0.04274563	0	0	0	0	0	0	0	0	0	0.0157849	0	0	0	0	0	0	0	0	0	0	0	0	0	0	0	0	0	0	0
AC009480.1	0	0	0.06573406	0	0	0	0.06536261	0.131349	0.05649322	0.1255398	0	0	0	0	0	0	0.07667295	0	0	0	0	0	0	0	0	0	0	0	0	0	0
LINC02471	2.802076	3.92878	3.05006	1.073733	1.746932	0.1208731	1.882443	2.942218	0.09038916	9.792102	5.53735	0.8290293	1.629858	1.282783	2.06877	3.976715	0.1226767	8.705466	0.3661342	3.215506	0.05605335	2.496934	2.44249	6.062372	3.613008	0	0.6876195	1.300165	2.744448	7.110309	5.78899
AC010136.1	0.04457219	0.3634884	0.143041	0.2920629	0.6239709	0.1643916	0.2844655	0.2858229	0.4917298	0.7740145	0.2587969	0.2147636	0.476702	0.3721877	1.193649	0.5150926	0	0.3850322	0.2766419	0.2776636	0.05082302	0.7203462	0.1054563	0.2234428	0.3639865	0.5722589	0.1558645	1.037385	0.2599784	0.3474349	0.1627541
AC117453.1	0.9123246	0.2325016	0	0	0.5219216	0	0.06065179	0.2437649	0.05242164	0.1747378	0.03310736	0.1030285	0.2134422	0.2678242	0.03635738	0.0988421	0	0.523349	0	1.15443	0.03250842	0.09873471	0.3709971	0.1429229	0.2619227	0.06655263	0.03323236	0.2111304	0.4038531	0.02469257	0.4424419
LGALSL-DT	0.1050498	0.1998935	0.2996673	0.1529661	0.7918635	1.291486	0.297974	0.4490938	0.2897329	0.1788464	0.2033149	0.2952629	0.1123513	0.8406396	0.312583	0.1618659	0	0.2268655	0.08693367	0.3999175	0.1597094	0.6871826	0.2071202	0.4212963	0.786372	0.08174099	0.2448991	0.03704481	0.2334206	0.151639	0.1917932
LINC01014	0	0	0	0	0	0.1969925	0	0	0	0.6001542	0	0	0	0.7804948	0.06811257	0.1851725	0	0	0	0.1663638	0	0.7398854	0	0	0	0	0	0.2260202	0	0	0
AL590302.1	0	0	0	0	0	0	0	0	0	0	0	0	0	0	0	0	0	0	0	0	0	0.244224	0	0	0	0	0	0	0	0	0
AL513008.1	0	0	0	0	0	0.1933218	0	0	0.1445665	0	0	0	0	0	0	0	0	0.3395936	0.1951958	0	0.1793011	0	0	0	0	0.3670729	0	0	0.1310273	0	0
AC016738.1	0.02905826	0	0.03885571	0.07140248	0.01564576	0.1428973	0.03090892	0	0.04007209	0.01484143	0.05905175	0.03500308	0.01553898	0	0.06484864	0.07555677	0.03625739	0.0549099	0.08115888	0.007542464	0.1076836	0.06708861	0	0.02185059	0.01483101	0.01695803	0.008467816	0.04611201	0	0.09437734	0.08621064
ROR1-AS1	0.05380873	0.0548516	0.2878048	0.4848059	0.04345812	0.1653816	0.07154462	0.5032022	0.6925673	0.6458427	0	0.01620427	0.01438718	0.1965752	0.2401674	0.0466375	1.544214	0.02905132	1.185591	0.01396678	0.1533872	0.03105789	0.6524617	0	0.09612184	0.04710314	0	0.01423135	0.01120903	0.03495271	0.2947216
LINC01767	0.1858129	0.1894141	1.639854	0.7102399	0.2501168	0.2855487	0	0.1985901	0.8968429	0.1423552	0.05394373	0.6155244	0.04968197	0.2424342	1.125545	0.05368305	0.1159239	1.003203	0.2883167	0.04823025	0.5296784	0.2681236	0	0.372596	0.331929	0.7590664	0.1082948	0.09828769	0	0.1609321	0.3392453
CHROMR	22.66098	18.2958	16.23132	11.29397	18.92569	33.83434	15.809	17.15278	8.286598	12.64197	15.48715	19.8431	19.82399	16.72228	21.0071	17.4368	12.19853	31.91384	17.25653	15.95905	16.1413	16.73289	15.27562	18.5274	13.29648	16.19279	9.320787	19.96798	17.68151	17.47308	15.94046
AC002456.1	1.000178	0.05097812	0.0668702	0.2730728	0.06731538	0.4611083	0	0.7349059	0.1724089	0.4469836	0.5807276	0.07529984	0.2674239	1.696441	0.1594339	0.3612007	0.07799816	0	0.1551927	1.038439	0	1.010263	0.7394959	0.188023	0.7019098	0.364807	1.16584	0.6613184	0.3125243	0.8662519	0.8559661
AP001048.1	0	0	0.09672297	0.1974902	0.1947338	0	0.09617642	0.2899061	0.08312574	0	0	0.1089158	0	0.09437616	0.2306097	0	0.4512751	0.09763317	0.1122376	0.1877535	0	0.1043767	0	0	0.2768897	0	0	0.19131	0.3013627	0.07831072	0
SMCR2	0.2244415	0.03660663	0.0480185	0.1960895	0	0.05518584	0	0	0.0412681	0	0	0.2162868	0	0.1874136	0	0	0	0	0	0.04660547	0	0	0	0	0.091642	0	0.05232329	0.332418	0	0.07775532	0
AC104809.1	0	0.05282595	0.02309802	0	0	0	0	0	0.009925462	0	0	0.05201951	0.01154656	0.06761277	0	0.01247644	0	0	0.0134015	0	0	0.1994062	0.05108671	0.01082435	0.01102049	0	0	0.2741158	0.0179918	0.140258	0.03942189
AC244250.1	0	0	0	0	0	0.4140773	0	0	0.051608	0	0	0.06761959	0	0	0	0	0	0	0	0	0	0	0	0	0	0	0.2617325	0	0	0	0
Z97198.1	0	0	0	0	0	0	0	0	0	0	0	0.04634717	0.04114996	0.04016007	0	0	0	0	0	0	0	0	0	0	0	0	0	0	0.03205986	0	0
AC063976.1	0	0	0	0	0	0	0.07068083	0.07101811	0	0	0	0	0	0	0	0.07679071	0	0	0	0	0	0	0.1572157	0	0	0	0	0	0	0	0
LINC01449	0.02075164	0	0	0.02266281	0	0.1020486	0	0	0.01907804	0	0	0.09998831	0	0	0.02646341	0.07194408	0.02589283	0	0.1287972	0	0.09464746	0.02395531	0.1718419	0.02080582	0	0	0.0241888	0	0.0172913	0	0
MIR181A2HG	0.5736482	0.6237505	1.06366	0.08353059	0.8648298	1.034359	0.6101827	1.839283	0.2812714	1.289153	0.4885086	1.428081	0.4908158	1.916036	1.414313	0.5745383	0.09543581	1.23885	0.6646092	0.8735358	0.479671	1.324417	0.4976517	0.3067444	0.4294161	0.5802746	0.2674653	0.6473328	0.2549292	0.4968354	1.012419
EDRF1-DT	0.08601474	0.1169091	0.2146965	0.09393644	0.1852507	0.2467426	0.03049762	0.03064315	0.1581554	0.02928787	0.1331793	0.1726865	0.2453153	0.119707	0.4387591	0.09940179	0.3219743	0.1238382	0.3559063	0.4465258	0.2942325	0.2978814	0.101754	0.4024501	0.1170693	0.267718	0.3342054	0.3943195	0.1672341	0.3973183	0.2093869
AL450344.1	0	0	0	0	0	0	0	0	0	0	0	0.04772525	0	0	0.05052481	0	0	0.04278136	0	0	0	0	0	0	0	0	0	0	0	0	0
TCEAL3-AS1	0	0.05719153	0.07502059	0	0	0.08621831	0	0.2998105	0	0	0.3257544	0	0.07500463	0	0.08943312	0	0	0	0	0	0	0	0	0	0	0	0.2452383	0.07419223	0	0.2429585	0.06401962
EPB41L4A-AS1	13.55296	15.4291	11.54435	6.5193	17.73543	20.58254	17.41517	22.17418	8.848869	15.41343	14.29322	12.69514	19.2157	35.86294	15.39878	19.77449	12.2281	9.826306	7.796288	18.00818	17.00565	14.29848	18.51722	14.38766	16.21641	4.107862	27.01714	16.97104	11.04996	17.78411	14.62637
LINC02561	1.024388	0.5072029	0.03913646	0.03995466	0.6303521	0	0	0.7429192	0.06726939	0.07474333	0.8921763	0.08813999	0.4304095	0.1527475	0.1866206	0.1268378	0.1825968	0.03950475	0.4541405	0.4558177	0.04171601	0.2534001	0.3029582	0.8069772	0.8589451	0	0	0.4257476	0.8840553	0.1901185	0.5677579
BX005214.1	0	0	0	0	0	0	0	0	0.0488975	0	0	0	0	0	0	0	0	0	0	0	0	0	0	0	0	0	0	0.05626764	0	0	0
CCNT2-AS1	0.8224451	1.283093	0.2677641	0.3124138	0.7701336	0.879232	0.4944663	1.834434	1.610855	0.9497048	1.287259	1.206074	0.7648777	0.4478868	1.18562	1.115743	0.223088	0.9652997	0.9321426	1.33655	1.630931	1.89883	0.25381	0.8245923	0.5840236	1.544247	0.9169879	1.399697	0.8342809	1.083962	0.7507838
AC005076.1	0.7768756	0.7080806	0.7332788	0.5988872	0.8365819	3.483282	0.8749623	1.221024	1.008312	1.167021	0.6368087	0.2752386	0.7819977	1.001682	0.9324291	0.9505969	0.8553047	1.381668	0.4538126	1.470849	0.5731809	1.899128	1.243394	1.053811	0.9796099	1.386793	1.012087	0.9185641	1.218506	1.38528	0.9177687
LINC02612	0	0	0	0	0	0	0	0.08974428	0	0	0	0	0	0	0	0	0	0	0	0	0	0	0	0	0	0	0	0	0	0	0
AC108681.1	0	0	0.04521274	0	0	0.2078452	0	0	0.03885678	0.2590437	0.04908069	0	0	0	0.05389876	0.04884351	0	0.04563821	0	0.4388228	0.04819278	0.5854853	0.04999931	0.1695032	0	0	0.04926601	1.877968	0	0.109818	0
EGFR-AS1	0.02706736	0.09565211	0.009651615	0.1773611	0.1554539	0.9539322	0.1919415	0.09642872	0.4645088	0.08294751	0.2200235	0.184761	0.1350939	0.04708718	0.1265641	0.04170671	0.03377326	0.1461366	0.5263887	0.1311464	0.08230214	0.2916298	0.05336704	0.09046009	0.01841985	0.08424624	0.08413496	0.6776981	0.1202873	0.1484722	0.05765417
AC007319.1	0.2830975	0.4617348	1.081567	0.2208357	0.3048548	0.2486007	0.08603641	0.3457879	0.7436169	0.1239354	0.1408914	0.4384471	0.04325347	0.4221298	0.1547222	0.2336842	0.3532345	0.1746792	0.1004042	0.2939272	0.2305709	1.073779	0.04784278	0.8515098	0.9082219	0.8968658	6.458333	0.4706347	0.7413715	0.665516	0.7014546
AL049795.1	0	0.1156647	0.3034446	0.1161707	0.07636619	0.6974748	0.4148787	0	0.09779499	0.07244031	0.1235266	0	0.07584502	0.03701026	0.1808703	0.08195311	0.3539412	0.03828752	0.176059	0.3681441	0	0.3683883	0	0.1777528	0.1085842	0.248314	0.08266201	0.150047	0.1477268	0.09213026	0
LINC00691	0	0.007946936	0	0	0	0	0	0	0	0.009954269	0	0	0.01042212	0.01017141	0	0	0	0.04208974	0.01209643	0.04047034	0	0.08999376	0	0	0.009947284	0	0	0	0.04059928	0.008439954	0
AP000936.1	0	0	0	0	0	0	0	0	0	0	0	0.06313962	0.1121187	0	0.06684339	0.1211481	0	0	0	0	0	0	0	0	0	0	0.06109801	0	0.04367575	0	0
SNHG14	23.59241	31.08172	13.98398	11.97856	32.79699	19.16678	27.82827	27.73988	29.31598	20.76999	22.3499	35.23294	35.72719	46.26232	30.6359	32.06739	10.15676	28.19391	17.78981	36.07987	21.67027	42.58398	23.66588	23.49839	26.17752	14.63378	27.01764	39.91966	32.62025	28.12571	23.92973
AC091729.1	0.2039345	0.0237585	0	0	0.2196077	0.07163363	0.03098895	0	0.0535678	0.02975971	0	0	0.03115843	0	0	0.03366773	0	0	0	0.03024797	0.03321919	0	0	0	0.1486941	0	0	0	0	0.1513947	0
PPM1F-AS1	1.537547	1.090328	0.3269098	0.4067508	2.283035	1.79634	1.117402	0.9492209	0.7111625	1.13161	1.763295	0.4601499	2.492157	2.023516	0.8037848	2.317625	0.5838829	1.103391	0.2963648	1.546788	0.8820315	0.9039943	0.8924998	1.273464	1.2283	0.1894905	0.3562168	1.091138	1.241373	1.141428	1.10717
AC097468.1	0.01270934	0.01036453	0.2583164	0	0.01368611	0.2031238	0.09463141	0.190166	0.408952	0.0519301	0.2361392	0.1377851	0.1087417	0.2653145	0.1458676	0	0.06343224	0.09606476	0.1577637	0	0.1014419	0.05868569	0.09020959	0.08919765	0.01297342	0.4746887	0.4444328	0.01344548	0.06354032	0.01100753	0.1160195
AC104389.2	0	0	0	0	0	0.05962608	0	0	0	0	0	0	0	0	0	0	0	0	0	0	0	0	0	0	0	0	0	0	0	0	0
BCAR3-AS1	1.01268	1.051076	3.052929	1.307026	0.4461174	7.469955	0.4406628	1.67267	9.352402	1.034448	0.4276267	2.994195	0.1969212	0.9128748	6.985377	0.4255602	0.6317851	5.02012	1.428478	1.481546	3.149179	0.9033328	0.3267227	0.9230219	0.4698735	2.417676	7.458067	1.16873	0.613684	0.7176109	1.386665
LINC01935	0	0	0	0	0	0	0	0	0	0	0	0	0	0	0	0	0	0	0	0.06014986	0	0	0	0	0	0	0	0	0	0	0
AP001630.1	0	0	0	0	0	0	0	0	0	0	0	0	0	0.06046985	0	0.06695025	0	0	0	0	0	0	0	0.0580849	0	0	0	0.2451569	0.0482732	0	0
ELMO1-AS1	0	0	0	0	0	0	0	0	0	0	0	0	0	0	0.366879	0	0	0	0	0	0	0	0	0	0	0.05596471	0	0	0	0	0
INHBA-AS1	0.3492731	0.2157832	0.01132209	0.1387055	0.2279492	0.1821686	0.1688716	0.07918282	0.009730438	0.1081153	0.1351976	0.1019948	0.04527871	0.1546633	0.09448056	0.207932	0.2641242	0.1371436	0.2364872	0.4065899	0	0.5131563	0.2253731	0.25468	0.421354	0.02470683	0.04934839	0.04478828	0.1322871	0.1925029	0.1352655
POU6F2-AS1	0	0	0	0	0	0.08169242	0	0	0	0	0	0	0	0	0	0	0	0	0	0	0	0	0	0	0	0	0	0	0	0	0
AC099786.1	0	0	0	0	0	0	0	0	0	0	0	0	0	0	0	0.04366755	0	0	0	0	0	0	0	0	0	0	0	0	0	0	0
AC112715.1	0	0.05898897	0	0.4739764	0.07789351	0	0.6155291	0.3092331	0.06650059	0	0.08399809	0.1742653	0.6188953	0.8305102	0.3689755	0.1671843	0.6317851	0	0	0	0	0.3340054	0	0.07252315	0	0.08442677	0	0	0	0	0.3301583
LINC01857	2.675781	0.9651651	1.541277	1.40491	1.052829	1.771331	1.80624	2.144834	1.229991	6.728115	1.314604	2.975262	0.7704744	0.8593601	3.01855	0.4757278	5.008053	1.055708	1.788501	0.9616641	4.635225	1.485034	14.97479	1.805708	1.523269	0.6005969	2.459195	0.272189	0.7717825	1.693549	4.603427
AC000123.1	0.5397036	3.481035	1.364619	0.3750783	1.743547	0.301597	1.774418	2.097512	4.375378	1.653913	0.3988282	1.83215	1.364328	2.304534	0.9385278	0.8505018	2.020243	1.642356	0.6090411	1.630108	0.5035025	2.152264	1.393004	2.361219	1.101835	1.775253	0.2859529	0.4671522	0.9402983	1.359814	0.8062006
MIR548XHG	0	0	0	0	0	0	0	0	0	0	0	0	0	0	0	0	0	0	0	0	0	0	0	0	0	0	0	0	0	0	0.06473693
AMMECR1-IT1	0	0	0	0.04928454	0	0	0.19201	0.04823155	0.08297757	0	0	0.1087217	0	0	0	0	0	0.04872957	0	0	0.05145718	0	0	0	0	0.2106907	0	0	0	0	0
AC009506.1	1.220097	2.252557	1.667727	0.8698028	2.043792	2.958315	1.171627	1.684327	1.729283	1.765623	2.125253	1.041043	1.522383	2.529332	1.836851	1.997484	0.8880513	1.482142	0.6310547	1.636245	1.004758	1.54539	1.623773	1.665023	2.058449	2.867911	1.264164	1.703094	1.89209	2.040062	1.577865
LINC02054	0.03468083	0	0	0	0.07469241	0	0	0.03706562	0	0	0	0	0	0.07239815	0	0.04007844	0	0	0	0	0	0	0	0	0.03540143	0	0	0	0.02889779	0	0
HCG14	0	0.1999626	0	0.06694583	0.1320229	0.5275392	0	0	0	0.3130895	0	0	0.1311219	0.6398383	0.07817277	0.4250449	0	0.2647679	0	0.254581	0.1397941	0.7784024	0.1450343	0.4302221	0.06257395	0	0.2143608	0.6485083	0	0.05309201	0.05595904
LINC02828	0.06627489	0.2702374	0.1417928	0.2171358	0.1427368	0.2444357	0	0.4249932	0.2437195	0.2030984	0.6926544	0	0.7796947	0.1383525	0	0.07658969	0.1653888	0	0	0.3440509	0.6801238	0	0.2352062	0.6644791	0	0.07735437	0	0	0.1656706	0	0.1815007
DNAJC27-AS1	0.6551536	0.9349916	0.901079	0.2810858	1.360617	2.30128	0.8710988	1.325387	0.5377821	1.242867	2.010675	1.240151	1.126109	3.370328	1.641123	1.243839	0.2627572	0.7579655	0.4647175	0.9960304	0.2934771	0.8373287	0.8303951	0.9618366	0.9076115	2.867545	0.4636559	1.188173	1.150303	1.013263	0.7689455
LINC01357	0	0.03830453	0	0.05129615	0	0	0	0	0	0	0	0	0	0	0.05989862	0	0.1758215	0.1014371	0	0	0.05355747	0	0	0	0	0	0	0	0	0	0
AL137802.1	0.4645322	0.06313804	0.08282089	0.3382095	0.08337226	0.3807316	0.3294116	0.1654917	0	0	0.1798124	0	0.2484098	0.4040569	0	0	0.09660323	0	0.2883167	0	0	0.3574982	0.09158894	0	0.1580614	0	0.09024568	0.1638128	0	0.06705505	0.0706761
LINC00570	0.07813891	0.03186133	0.04179388	0	0.2103606	0.1921285	0.5402502	0	0.03591853	0.07981849	0	0.1882496	0.04178499	0.2446789	0.04982308	0.3612007	0.04874885	0.04218717	0	0.1622561	0.04454857	0.3157073	0	0.03917145	0.03988124	0.04560088	0	0	0	0.2707037	0.3923178
MIR3681HG	0	0.3069021	0	0.149452	0	0.4206056	0.03639108	0.1462589	0.09435895	0.2096853	0	0	0.1463604	0.2499693	0.305402	0.03953684	0.04268818	0.03694228	0.2123414	0.4262511	0.1560404	0.2369633	0.3237793	0.03430149	0	0.3194526	0.1993942	0.03619378	0.02850728	0.02963108	0.06246239
C5orf66	2.086045	0.5026214	2.409018	1.268523	0.8679146	3.322311	0.02521479	0.2026809	1.460149	0.4358628	0.4954944	0.7424226	0.4563484	0.2969138	1.571946	0.7670443	0.9464945	1.561399	2.942558	0.7629682	0.8108841	0.6567522	0.02804268	1.212114	0.3871617	0.6640308	1.657884	0.3761713	1.224639	0.5543343	1.320015
LINC01991	0	0	0	0	0	0	0	0	0	0	0.1807336	0	0	0	0	0	0	0.02800952	0.03219931	0	0.02957733	0	0	0	0	0	0	0	0	0	0
HAGLR	12.51598	45.05381	195.7031	18.67768	34.26677	136.0954	28.96908	34.23087	95.57844	24.37887	42.48911	41.14053	29.59865	19.393	143.0866	30.24548	3.233291	171.8024	39.40378	38.17718	104.3898	33.38345	34.54778	47.93431	79.30137	98.9919	205.636	17.9287	20.31808	35.81934	60.55719
AC008278.1	0	0	0.1907213	0.04867716	0	0	0	0.04763715	0	0	0.1035188	0	0	0	0.05684042	0	0	0	0	0	0	0	0	0	0	0	0	0	0	0	0
AC022400.1	0.7395979	0.5567499	1.156329	0.06213174	0.9802329	1.748585	0.7867015	0.3040213	0.8368614	0.5811504	0.3963955	0.8223758	0.7301574	0.237531	0.798065	1.38068	1.064806	1.290074	0.0706214	0.3544111	0.713578	1.970257	0.06730243	0.4563254	0.696891	1.128852	0.3978922	0.2407496	0.2844322	0.7391124	0.1558051
PHEX-AS1	0	0	0	0	0	0.1959589	0	0	0	0	0	1.360019	0.01420602	0	0	0	0	0.3872543	0	0	0	0	0	0	0	0.1240267	0	0.01405215	0.01106788	0.0115042	0.04850175
LINC00466	0	0	0.06349925	0	0	0.03648864	0	0	0	0	0	0	0	0	0	0	0	0	0.5157929	0	0	0	0	0	0	0	0.06919188	0	0	0	0
AL606469.1	0.6244105	5.80962	0.03036147	0.06199243	15.64856	0.03489329	3.13975	4.550095	0.4696791	0.6668244	8.865942	1.435931	3.490826	2.073736	0.07238869	6.133529	0.03541396	0.09194155	0	4.567545	0.1294506	1.343323	2.249576	6.488057	2.781314	0	0	5.674957	4.067721	11.92219	0.6218229
AC234781.1	0.7646076	0.3695059	0.333229	0.5876106	0.6099044	0.5570436	0.7831815	0.3934594	0.1041396	0.4339126	0.5919329	0.7163592	0.9086131	1.684836	0.8306076	0.7527036	0.3180126	0.4281007	0.843665	0.3822274	0.7426755	0.1961441	0.770515	0.6530328	0.3757937	0.8593776	0.03300933	0.4793449	1.038252	0.1962148	0.4911752
AC107072.1	0.9206184	0.1876922	0.2462039	0	0	0	0.4896254	0	0	0.4702035	0.5345333	0.5544806	0.2461516	0.4804604	0.2935032	0.2659751	0	0	0	0	0	0	0	0	0.2349368	0.2686306	0.2682758	0.7304562	0	0	0.4202015
DTNB-AS1	0.1223044	0.09973981	0.130833	0.1335682	0.065852	0.2255421	0	0.4575007	0.2811015	0	0	0.2946515	0.06540259	0	0.7018556	0	0.1526051	1.056514	0.9109137	0.126983	1.394564	0	0.8681039	0	0	0.7851282	0.356405	0.1293884	0.05095504	0.1059275	1.395597
LINC02636	0	0	0	0	0	0.0593985	0.102784	0	0	0.04935342	0	0.0581993	0	0	0	0.05583447	0	0	0	0	0	0	0	0	0	0	0	0	0.1207751	0	0
AL031599.1	0.1253317	0.1788651	0	0.06843719	0.134964	0	0.06665692	0.1674375	0	0.2560514	0.2183119	0.03774311	0.2010644	0.7195014	0	0.3620948	0.07819123	0	0	0.1951893	0	0.9765938	0.1853316	0.06282946	0	0	0	0.0994433	0.6004875	0.02713738	0
LINC01832	0	0	0	0	0	0.2814178	0	0	0	0	0	0	0	0	0	0	0	0	0	0	0	0	0	0.04590073	0	0	0	0	0	0	0
WARS2-IT1	0.09831847	0.0200448	0.01314681	0.120795	0.1852807	0.03021826	0.05229009	0.03940471	0.01129864	0.01255398	0.09990065	0.02960819	0.3154564	0.3463513	0.06269001	0.1846332	0.03066918	0.06635264	0.01525559	0.2934787	0.02802668	0.08512274	0.0436159	0.02464379	0.1379968	0.02868871	0	0.1040132	0.1331262	0.03193253	0.04487589
AC090044.1	0	0.1661661	0.2179673	0	0	0.06262537	0.1625517	0.05444246	0	0.1561038	0.2957679	0.4908883	0.05448022	0.159509	0.1948814	0.2354709	0.1271197	0.4950414	0	0.0528883	0.05808345	0	0.06026073	0	0.05199807	0	0	0.1077803	0.3395636	0.08823743	0.2325059
SOX1-OT	0	0	0	0	0	0	0	0	0	0	0.05394373	0	0	0	0.05923918	0	0	0	0	0.04823025	0	0	0	0	0	0	0	0	0	0	0
AC025947.1	0	0	0	0	0	0	0	0	0	0	0	0	0	0	0	0	0	0	0	0	0	0	0	0	0	0	0	0	0	0	0.1545892
AL391427.1	0.1391044	0.5672017	0.2232069	0.2278733	0.8238737	0	1.701583	1.115023	0.06394288	0.2841889	0.2423022	0.08378141	0.1487729	0	0.2660881	0.1607542	0.520702	1.051434	0	0.3610644	0	0.2408693	0.1645582	0.348669	0.07099737	7.306163	0	0.1471615	0.2897718	0.120478	0.126984
VWC2L-IT1	0	0	0	0	0	0	0	0	0.04983985	0	0	0	0	0	0	0	0	0	0	0	0	0	0	0	0	0	0	0	0	0	0
LINC01133	0.6335851	0.1937594	0.1412014	0.7784285	0.3411395	6.783197	2.611506	0.6207235	2.888165	0.1078673	0.7357497	8.140863	0.4235141	4.767029	0.4039878	1.159308	0.3623376	0	5.407066	1.809012	1.986708	2.95607	5.402792	0.1852781	0.4042186	0.03081269	0.123088	0.4468554	0.24197	0.2515089	0.4096855
AL023754.1	0	0	0.03601387	0	0	0	0	0	0	0	0	0	0	0	0	0	0.04200699	0	0	0	0	0	0	0	0	0	0	0	0	0.02915825	0
LINC02633	0.3237469	0.3168206	3.255433	0.2121378	0	0.0796031	0.1377463	0.346009	0	0.2645646	0	0.077996	0.0692498	0.06758395	0.1651425	0	0.3231637	0.209749	0.4018737	0	0	0	0	0.1947553	0.264379	0.453443	0.301896	0	0.0539524	0.1682379	0.650184
AP000697.1	0	0	0	0	0	1.377204	0	0	0	0	0	0	0	0	0	0	0	0	0	0	0	0	0	0.07487641	0	0.3486651	0	0	0	0	0
AL117329.1	0	0	0	0	0	0.06139016	0	0	0	0	0	0	0	0	0	0	0.1869187	0	0.5578673	0	0	0	0	0	0	0.7868175	0	0	0	0	0
AC131097.2	0.1932596	0	0	0	0.1189214	0	0.1174674	0.1770419	0	0	0	0.03325674	0	0.1152686	0.03520759	0	0.2411393	0	0.2741681	0	0	0.03187075	0	0	0	0.1933437	0	0	0.2300478	0.04782334	0.05040585
ARHGEF2-AS1	2.335983	2.522845	1.283207	0.06894919	3.739277	2.328539	1.880357	0.9446648	1.276944	1.805769	1.466301	1.368917	3.106052	0.06589856	0.1610242	2.699548	0.3151048	2.999603	0	1.114347	0.3599436	2.623733	0.07468724	1.455889	2.771199	1.031649	0.7359186	2.003745	2.104278	2.02319	1.90191
SLC25A5-AS1	0.4559056	0.6854937	0.8077484	0.6534847	1.181334	0.805707	0.621331	0.3197613	0.4322352	0.509365	0.4632422	0.4290438	0.8532884	1.353238	1.562488	0.5762544	0.5155253	0.7384298	1.114165	1.109404	0.6822926	0.7894332	0.4550584	0.2571164	0.6980676	0.8646974	0.2989229	1.175636	0.4985967	0.6786635	0.6372781
LINC01142	0.02742904	0	0	0	0.02953708	0.03372136	0	0	0	0	0	0	0	0	0	0	0	0	0	0	0	0	0	0	0	0	0	0	0	0	0.0250391
AF196972.1	0.0775406	0.2529389	0.08294772	0.08468186	0.5844995	0.571972	0.08247901	0.3314904	0.356435	0	0.04502195	0.09340409	0.2902553	0.6474811	0.7416238	0.04480438	0.2902535	0.3349132	0	0	0.2652448	0.2237785	0.3669168	0.3109722	0.07915174	1.85532	0.2711516	0.04101592	0.2907481	0.1343155	0
AL590502.1	0	0	0	0	0	0	0	0	0	0	0	0	0	0	0	0	0	0	0	0	0	0	0	0	0	0.1170272	0	0	0	0	0
AL161785.1	7.990273	8.995059	8.222282	5.453846	14.49648	5.498895	7.29819	9.514356	5.988476	5.189982	9.934251	11.61271	9.381625	12.23814	7.697538	8.882565	7.314836	14.6299	0.8624775	5.680911	17.18184	4.712169	5.753608	8.49006	5.540961	2.787676	11.03474	7.626147	8.10526	9.064163	6.858006
LINC01527	0	0	0.06780779	0	0	0	0	0	0	0	0	0	0	0.01323251	0.01616693	0	0	0.01368918	0	0	0	0.01463469	0	0	0	0	0	0	0	0	0
AL590640.1	0	0	0	0.145903	0	0	0	0	0	0	0	0	0	0	0	0	0	0	0	0	0	0	0	0	0	0	0	0	0	0	0
CHL1-AS2	0	0	0	0	0.04749604	0	0	0.0471392	0	0	0	0	0.3773752	0.04603715	0	0.1019417	0	0.04762594	0.1095001	0	0	0.1527464	0	0	0	0	0.05141174	0	0.03675155	0	0.04026321
AC004009.1	0	0	0	0	0	0.3293631	0	0	0	0	0	0	0	0	0	0	0	0	0	0	0	0	0	0	0	0	0	0	0	0	0
MDC1-AS1	0	0	0	0	0	0	0	0	0	0	0	0	0	0	0	0	0.04280387	0	0.08516673	0	0	0	0	0	0	0	0	0	0.05716907	0	0
AC005019.2	0	0	0.3017541	0	0	0	0	0	0	0	0	0	0	0	0	0	0	0	0.08753906	0	0	0	0.08342502	0	0	0	0	0	0	0	0
AC007879.1	0	0	0	0	0	0	0	0	0	0	0	0	0	0	0.05827682	0.05281094	0	0	0	0	0	0.1055071	0	0	0	0.2666911	0	0	0	0	0
SCEL-AS1	0	0.08748365	0.2868902	0	0.05776002	0	0	0	0.1479356	0	0.06228672	0.3230555	0	0	0	0	0.1338528	0.05791798	0	0	0	0.06191838	0	0	0	0	0	0	0.1340809	0	0.04896416
FAM135A-AS1	0	0	0	0	0	0	0	0	0.06669114	0	0	0	0	0	0.5550491	0	0	0	0.09004734	0	0	0	0	0	0	0.08466868	0	0	0	0	0
AL356966.1	0.2468447	0.02516288	0.01650361	0	0.03322697	0.3414056	0	0.049466	0.0283671	0.06303764	0	0.05575217	0	0.01610318	0.07869679	0.01782892	0.01925	0.0832946	0.01915084	0.06407187	0	0.0712382	0.01825081	0.01546807	0.0314967	0	0.07193257	0.03264277	0.1671176	0.01336197	0.01408354
TMCO1-AS1	0.03532606	0.0864257	0.02519296	0.01285983	0.1141231	0.5645896	0	0.1258507	0.0974311	0.1202846	0.09571876	0.08510633	0.0377814	0.1229085	0.1801973	0.06804014	0.1469268	0.05086007	0.08770192	0.03667742	0.02685346	0	0.04179012	0.08264266	0.0601001	0.4398046	0.01372574	0.1370313	0.01962362	0.0101986	0.06449605
AC011239.1	0	0	0	0	0	0	0	0	0.03985481	0	0.05034132	0	0	0	0	0	0	0	0	0	0	0	0	0	0	0	0	0	0	0	0.03957377
FP700111.1	0	0	0	0	0	0	0.02476266	0	0	0	0	0	0	0	0	0	0	0	0	0	0	0	0	0	0	0	0	0	0.03879611	0	0
AL391361.2	0	0	0	0	0	0	0	0	0	0	0	0	0	0.3532797	0.08632448	0	0	0	0	0	0	0	0	0	0	0	0	0.07161335	0	0	0
AC009276.1	0	0	0	0	0	0	0	0	0	0	0	0	0	0	0	0	0	0	0	0	0	0	0	0	0.1021464	0	0	0	0	0	0
AC017104.1	0.1519628	0.5700615	0.84531	0.7965991	1.112764	0.4483766	1.034503	0.5197196	0.1397071	0.403596	1.341146	1.647466	0.4550701	2.252339	0.3100634	0.3863504	0	1.279897	0.3772692	0.5364385	1.802051	0.5964382	1.76174	1.127461	1.427107	0.6030484	0.2125595	0.3536823	0.9876592	0.9476255	0.8600764
LINC00703	0	0	0.01661499	0	0	0	0	0.06639976	0	0	0	0	0	0	0.01980697	0	0	0	0	0	0.01771011	0	0.07349591	0	0.03170925	0	0	0.01643153	0	0	0
AL033379.1	0	0	0	0	0	0	0	0	0	0	0	0	0	0	0	0	0	0	0	0.1092952	0	0	0	0	0	0.0614332	0	0	0	0	0
AL139246.1	0.3338506	0	0.05952183	0	0	0	0	0	0.1023086	0.3410267	0	0	0	0.1161553	0	0.2572067	0.06942693	0	0.06906928	0	0.063445	0	0	0	0	0.194831	0.06485788	0	0	0	0
BACE2-IT1	0	0	0	0	0	0	0.1409916	0	0.2437195	0.06769945	0	0.2395008	0	0	0	0	0	0	0	0	0	0	0.6272164	0	0	0	0	0.0701136	0	0	0
LINC01280	0	0	0.02287367	0.02335188	0	0	0	0	0	0	0	0	0	0	0	0	0	0	0.02654267	0	0	0	0	0	0	0	0	0	0	0	0
GPC6-AS2	0	0	0	0	0	0	0.1835053	0	0	0	0	0	0	0	0	0	0	0	0	0	0	0	0	0	0	0	0	0	0	0.03735435	0
PELATON	80.69353	68.88461	16.58263	19.17109	91.29076	9.48538	70.19713	24.96488	8.850219	21.59518	72.82705	20.57728	44.05952	32.28667	12.60724	52.07956	45.42611	13.27374	9.782347	55.19217	10.54618	48.10083	34.58298	70.16429	59.24873	4.984563	10.396	13.82852	84.04733	22.35614	22.09876
AC010880.1	0	0	0	0	0	0.0829995	0	0	0	0	0	0	0	0	0	0	0	0	0	0	0	0	0	0	0	0	0	0	0	0	0
LINC00572	0	0.03590633	0	0	0	0	0	0	0	0	0	0	0	0	0	0	0	0	0	0	0	0	0	0	0	0	0	0	0	0	0
AC114489.2	0	0	0.1371262	0	0	0	0	0	0	0	0	0	0	0	0	0	0	0	0	0	0	0	0	0	0	0	0	0	0	0	0
AP001476.1	0.0115182	0.0187863	0.08624978	0	0.0496137	0	0	0.01231024	0	0.04706313	0	0	0.01231878	0.1562917	0	0.07986513	0.07185909	0.02487469	0	0.01195882	0.05253408	0.01329639	0	0.01154827	0	0	0	0.1340388	0.009597538	0.03990355	0
AL606970.1	0	0.00806805	0.1269985	0	0	0.02432576	0	0.01057362	0	0	0.0114886	0.3694371	0	0	0	0	0	0.0427312	0.04912313	0	0	0	0	0	0	0	0.01153198	0	0	0.01713716	0
STK24-AS1	0.1584789	0.04846512	0.1695301	0.4543201	0.4266468	0.6088578	0.1685721	0.2328927	0.07284885	0.1821211	0.3680668	0.07158788	0.4661086	0.7030211	0.4041985	0.3433951	0.07415318	0.1925161	0.1967231	0.2468121	0.04517602	0.2744176	0.1406084	0.1588927	0.2022147	0.3930667	0.04618206	0.4820173	0.2310919	0.308831	0.1808379
PRKAR2A-AS1	0.3651491	0.326141	0.8370257	1.139366	0.3183148	1.090223	0.3329184	0.7619326	1.166958	0.8703286	0.5855636	0.5236338	0.3905289	0.4718808	1.396963	0.7233938	0.9546203	0.9012293	0.7554453	0.3249579	1.288727	0.7426803	0.7405117	0.7496383	0.2839895	2.232439	0.7499193	0.5150653	0.3911919	0.3915536	0.7142849
LINC00539	0.8248649	0.6209366	0.4751304	0.7622428	1.366553	0.5850528	0.60743	0.71205	0.6708393	0.6805577	0.6263016	0.8407538	0.9839893	0.5960599	0.8091568	1.099897	0.7521251	1.712863	0.1575264	0.6917233	1.772564	1.794547	2.32691	0.79521	0.4533867	1.407113	0.4067841	0.5705736	0.2643532	0.6045038	0.8688378
LINC01708	0.05727829	0.1868429	0	0	0	0	0.3655574	0	0	0.2925474	0	0.06899646	0.06125944	0	0	0	0	0	0	0	0.06531103	0	0	0	0	0	0	0.2423837	0	0	0.05228752
SLC25A34-AS1	0	0.03231008	0.04238252	0	0.2133234	0	0.08428606	0	0	0.04047135	0.04600835	0.190901	0	0.04135418	0	0	0.04943545	0	0.04918079	0	0.04517602	0	0	0.03972316	0.04044295	0	0	0.04191454	0	0	0
AC009313.1	0	0	0	0	0	0	0	0	0	0	0	0.0606291	0	0	0	0	0.0628017	0	0	0	0	0	0	0	0	0	0	0	0	0	0
LAMC1-AS1	0.3699771	0.8189492	1.18733	0.05772156	0.5691593	2.53417	0	0.05648831	0.3401387	0.8638394	0.3682589	0.8276694	0.22611	0	0.3370079	0.5497189	0.3297417	0.5136442	0.5904775	0.6036333	0.3615968	0.8541892	0.06252523	0.2649593	1.025089	1.233794	0.06160822	0.1677457	0.7486881	0.4577662	0.8202264
AL356417.1	0.02996095	0.07329991	0.03205021	0.03272027	0.03226358	0.07366819	0.03186911	0	0.1377231	0	0	0.03609046	0.0320434	0.09381772	0.1910376	0	0.03738373	0.03235182	0.0743823	0.2177496	0.2391388	0.06917272	0.03544329	0.06007835	0	0	0.03492348	0	0	0	0
AC245100.1	0	0.01551175	0	0	0	0.04676906	0.1618596	0	0.1573831	0	0	0.04582485	0.0203431	0	0	0.02198141	0.0949339	0.02053891	0.09444485	0	0	0	0	0.0953535	0	0	0	0	0	0	0.0173637
TTC21B-AS1	0.02246407	0.05495867	0.1441833	0.02453294	0.02419053	0.0828522	0	0	0.06195708	0.04589386	0.1304318	0.1352992	0.07207632	0	0.1432358	0	0	0.09702675	0	0	0.02561444	0.0259321	0	0.02252272	0.04586166	0.07865848	0	0.09506085	0.05615454	0.03891216	0.08202692
AC138150.1	0.2029419	0.2482502	0.2170936	0.3324484	0.3824431	0.6861181	0.1079335	0.1626727	0.2798622	0.8810426	0	0.2444604	0.4340949	0	0.4529008	0.5276861	0	0.383489	0.062979	0.2107053	0.1157013	0	0	0.3560756	0	0.6513889	0.1774169	0.1610224	0.4227533	0.1318257	0.3705184
MRPS9-AS2	0.05363772	0	0.2295121	0.0585776	0.05776002	0.1318848	0	0.1719782	0.09862376	0.328744	0.1245734	0.3230555	0.4589266	0	0.1368024	0	0	0.05791798	0.2663265	0.1113792	0.1223198	0.06191838	0.06345251	0.1075555	0	0	0	0.05674448	0	0	0.04896416
LINC00365	0.1144087	0.8663648	1.346254	0.03569868	0.5104062	0.2210284	0.1390802	0.1048079	0.2253894	0.03339082	0.1897956	0.216566	0.2272413	0.8700397	0.06252813	0.07555135	0	0.6706371	0	0.5599878	0.0186362	0.3962137	0.3480261	0.1802544	0.06673478	0.07630567	0	0.6224675	0.2315181	0.2406449	0.16412
AC109309.1	0.05820001	0.1423872	0	0	0	0	0.06190666	0	0.05350623	0	0.06758467	0.1402135	0	0	0.1484384	0.3362904	0	0.5027547	0	0.06042641	0.6636201	0	0	0	0	0.06792958	0	0	0.2909709	0	0.05312893
LINC00620	0	0	0	0	0	0	0	0.03564941	0	0	0	0	0	0	0	0	0	0	0	0	0	0	0	0	0	0	0	0.03528774	0	0	0
AL590385.1	0	0	0	0	0	0	0	0	0	0	0	0	0	0	0	0	0	0	0	0	0	0	0	0	0	0	0	0	0.04566101	0	0
HTR2A-AS1	0	0	0	0	0	0	0	0	0	0	0.07967299	0.08264616	0	0	0	0	0	0	0	0	0	0	0	0	0	0	0	0	0	0	0
AC098483.1	0	0	0	0	0	0	0	0	0	0	0	0	0	0	0	0	0	0	0	0	0	0	0.1869901	0	0	0	0	0	0	0	0
AL591686.1	0.2313565	0.02695319	0.07071131	0.03609481	0.2491372	0	0.281247	0.5298544	0.2734685	0.101284	1.304931	0.03981258	0.1767407	3.691266	0	1.145846	0	0.2855069	0	0.7549356	0.113058	0.8012206	0.2736907	0.629607	0.4385895	0.0385762	0.03852524	0.06993053	0.1101587	0.5725066	0.1508556
TMLHE-AS1	0.1053997	0.01719079	0.0225499	0.04604267	0.02270002	0.02591575	0.04484496	0	0	0	0.02447905	0.05078507	0.0225451	0.02200277	0.1075282	0	0.05260492	0.02276211	0.02616696	0.02188633	0.0480724	0.04866857	0	0.04226995	0.02151794	0.09841588	0.1720003	0.3122128	0.0351297	0	0
LINC02771	0	0	0	0	0	0	0	0	0	0	0	0	0	0	0	0	0	0	0	0	0	0	0	0	0.07198619	0	0	0	0	0	0
AC096677.1	0.4467707	0.9715831	1.752393	2.276946	0.320738	2.288589	1.267266	1.512059	4.038933	0.228187	0.3458745	0.896954	0.5574609	0.6217723	1.994096	1.11866	1.300734	1.768883	3.235083	0.618482	1.443374	1.117445	0.9689571	0.7465618	1.292152	1.564378	0.8679511	1.33917	0.3102263	0.3869471	1.495423
AP001439.1	0	0	0.06908783	0.352661	0.2781911	0	0	0.2070758	0	0.2638897	0.2999932	0.07779703	0.4144388	0.1348231	0	0.07463587	0	0	0	0	0	0	0.076402	0.06475281	0	0.6784294	0	0	0.05381477	0	0
AC017067.1	0	0.09237647	0.1211742	0.3092687	0.06099044	0.06963045	0	0.06053222	0	0.2314201	0.2630813	0	0.1817226	0.5911706	0.2166802	0.1963575	0	0	0.1406108	0.1176084	0	0.1307627	0	0	0.05781441	0	0.1320373	0	0.04719326	0	0
LINC01087	0	0	0.007702625	0	0.03876952	0	0	0	0	0	0	0	0	0	0	0.008321178	0	0	0	0.02990385	0	0	0.03407234	0	0	0	0	0	0	0	0
LPP-AS1	0	0	0	0	0	0.06300569	0	0	0	0	0	0	0	0	0	0	0.06394586	0	0	0	0	0	0	0	0	0	0	0	0	0	0
LINC01754	0	0.02752819	0	0.1105945	0	0	0	0	0.06206722	0.03448159	0	0	0	0	0.1721886	0	0	0.1457989	0	0.1401893	0.1539599	0	0.07986556	0	0	0	0.1180413	0	0.02812718	0.029236	0.03081478
LINC01886	0	0	0	0	0	0	0	0	0	0	0	0	0	0.0997182	0	0	0	0	0	0.02479763	0	0.0275712	0	0	0	0	0	0	0	0	0
COL18A1-AS2	0.2751849	0.03740243	0	0	0	0	0	0	0	0	0	0	0	0	0	0.05300228	0.05722691	0	0.1138642	0	0	0	0	0	0	0.2141259	0	0	0.03821628	0	0.04186791
LINC01117	0.1086567	0.1181467	0	0	0.03900247	0.1781105	0	0.07741888	0.5327659	0	0	0	0.4260993	0.07560894	0.04618792	0	0.1355762	0	0.4945519	0	0	0.7525873	0	0	0	0.2113689	0.08443587	0.1149502	0	0	0.06612614
MIR3659HG	0.0434254	0.03541362	0.04645357	0.04742474	0.2338141	0.2669366	0	0	0	0.2217941	0	0.05230949	0.3251058	0	0.05537797	0	0.1625519	0.4689072	0	0	0.04951539	0	0	0	0.04432769	0.2027401	0	0.1837626	0.0361842	0.1128319	0
ZMIZ1-AS1	0.9982864	0.8709055	0.8071334	0.5958209	0.837507	0.9989623	0.5556272	1.104151	0.7897136	1.399184	0.7279065	0.6991388	0.7697174	0.7633175	0.8437713	0.617072	2.114641	0.4010973	0.9510089	0.2892488	0.595615	0.2948007	1.153492	0.5469994	0.6872519	0.149034	0.189429	0.3684098	0.9382176	0.5026823	0.7947416
TGFA-IT1	0	0	0	0	0	0	0	0	0	0	0	0	0	0	0	0	0	0	0	0.1205756	0	0	0	0	0	0	0	0	0	0	0
HSD52	0.2763111	0.1408332	0	0	0	0.04246222	0.4408632	0	0	0	0	0	0.2955162	0.1442037	0	0.1197432	0	0	0.04287384	0.3586015	0	0.1594842	0.04085891	0	0	0.04031292	0.04025967	0	0	0.1196562	0.03152945
AC108879.1	0	0	0	0	0	0	0	0	0	0	0	0.03683144	0	0	0	0	0	0	0	0	0	0	0	0	0	0	0	0	0	0	0
AC095032.1	0	0	0.3256405	0	0	0.06237437	0	0	0.0466437	0	0	0	0	0	0.2588004	0	0	0	0	0	0	0.2342723	0	0.05086794	0.1035793	0	0.05913895	0	0	0	0
TNK2-AS1	0.132866	0.08865232	0.1033681	0.02638228	0.1951054	0.1039474	0.1156319	0.05163721	0.1554642	0.06169177	0.1683168	0.1454983	0.02583652	0	0.1386299	0.04187585	0.09042726	0.2869372	0.05997428	0.1003263	0.2616804	0.05577381	0.01428892	0.1695436	0.03698909	0.3806455	0.08447616	0.1277834	0.08051675	0.1673817	0.1433416
RTCA-AS1	1.556128	2.049971	0.06402466	1.895532	1.869076	5.739327	1.018606	1.855033	1.705748	2.139815	3.683604	1.369816	2.688464	0.9370682	2.213417	3.319973	0.7467909	1.80956	1.783065	2.237063	0.3412231	5.320004	1.345253	1.80022	1.771745	3.213407	2.999869	4.875464	1.196901	2.799192	2.130809
AL451042.1	0	0.4554296	0.846326	0.2541234	0.3508072	0.629362	0.09900513	0	0.7273503	0.3803116	0.05404289	0.2802981	0.5972795	0.3886077	0.4154366	0.05378173	0	0	0.173308	0.1449567	0.1061304	1.181913	0	0.2799607	0.4750559	0.2172748	0.3797286	0.09846836	0.1163349	0.08061397	0.2549017
AC106053.1	0	0	0	0	0	0.08457829	0	0	0	0	0	0.08287075	0	0	0	0	0	0	0	0	0	0	0	0	0	0	0	0	0	0	0
AL391095.1	0.01263324	0.08241972	0.01351419	0.05518688	0	0.4348776	0.2956321	0.04050584	0.03484313	0.1290479	0.02934065	0.1978312	0.05404525	0.01318629	0.01611046	0	0.09457861	0.01364136	0	0.05246604	0.04321478	0.102085	0.1046143	0.07599731	0.06447865	0.2211779	0.1178057	0.0801898	0.02105328	0.09847456	0.01153248
AC064871.2	0	0	0	0	0	0.07685139	0	0	0	0	0	0	0	0	0.07971693	0.07224015	0	0	0	0	0	0	0	0	0	0	0	0	0	0	0
AL135787.1	0	0	0	0.09155174	0	0.1030623	0	0	0	0	0.09734878	0.6058894	0	0.08750107	0.1069052	0	0.1046002	0.2715625	0	0	0.09558767	0.09677309	0.3966832	0	0	0.9784559	0	0	0	0	0.1530535
LINC01627	0	0	0	0	0	0.1280856	0	0	0	0	0	0	0	0	0	0	0	0	0	0	0	0	0	0	0	0	0	0	0	0	0
AF124730.1	0.07742204	0.1262761	0	0.4227619	0	0.09518291	0.08235289	0.4964752	0	0.1581724	0	0	0	0	0	0	0.09660323	0.5016016	0	0	0	0.3574982	0	0.07762416	0	0.09036504	0	0.08190641	0	0.5364404	0
LINC00885	0.0415487	0.5760138	0.266676	0.4688771	0.447419	1.242949	0.0883897	0.2368306	0.5984326	0.1556199	0.5146492	3.853762	0.162934	0.05782347	1.077356	0.2560811	0	1.016923	0.3266433	0.2875874	0.4895469	0.06395071	0.3768274	0.1666287	0.381708	1.260859	0.2098656	0.3516419	0.2077226	0.4078326	0.2402137
LINC01823	0	0	0	0	0.04259801	0	0	0.04227797	0	0	0	0	0	0	0	0	0	0	0	0	0	0	0	0	0	0	0	0.08369811	0	0	0.03611107
AL513164.1	0	0	0	0	0	0	0	0	0	0	0	0	0	0	0	0	0.2031463	0	0	0	0	0	0	0	0	0	0	0	0	0	0.445873
SH3BP5-AS1	5.315356	4.379757	3.333586	1.906802	5.914263	6.792844	3.808435	4.263598	3.748822	6.513273	4.517052	5.377809	5.188415	4.302333	4.255861	5.15929	3.447103	7.243009	1.78326	4.417247	5.695373	6.939615	3.464269	6.171274	4.309054	3.740426	3.00127	5.143908	5.230109	5.398005	3.903968
AC010907.1	0	0	0	0	0	0	0	0	0	0	0	0	0	0.0982354	0	0	0	0	0	0	0	0	0	0	0	0	0	0	0	0	0
ETV7-AS1	0.1587273	0.2588858	0	0.08667281	0.4273155	0.5854196	0	0.339284	0.5107412	0	0	0	0	0	0.4048321	0	0.2970776	0.1713937	1.083673	0.1647993	0.1809873	0.4580795	0	0.07957085	0.3240507	1.018944	0.2775267	0.08396048	0.1322595	0.2749467	0.4346912
AC105940.1	0	0	0	0.03731259	0	0.210019	0	0	0	0	0.03967521	0	0	0	0	0	0	0	0	0	0	0	0	0	0.0697518	0	0.03982502	0	0	0	0
AC009227.1	0.02143692	0.08740957	0	0	0.1962178	0.01317731	0	0.06873302	0	0	0.07468078	0.01291128	0	0.03356307	0.01366865	0.02477329	0	0	0.0266101	0.0890279	0	0.01237319	0	0.08597156	0.03282351	0.02502063	0.01249379	0.01133929	0.05358693	0.09283235	0.00978454
RASAL2-AS1	0.3798377	1.252506	0.3179933	0.1623207	1.084818	0.5684897	0.5445605	0.7060117	0.3036557	0.7591348	0.8438165	0.6166924	0.8124768	0.9308333	0.4422652	0.9542485	1.23637	0.196158	0.2460002	0.394368	0.3389527	0.3050278	0.6642439	0.9603522	0.6068816	0.03855104	0.1925006	1.188044	0.7155644	0.8152897	0.3316659
AL133553.1	0.4303174	0.05848765	0.07672077	0	0.6178522	0.08817227	0	0	0.2637417	0.2197835	0	0.08639217	0	0	0.09145993	0.2486453	0.08948797	0	0	0.7446313	0.1635551	0.1655834	0.08484301	0	0.07320975	0.08370926	0.08359869	0.3793682	0.5378427	0.1242323	0.130941
LAMTOR5-AS1	0.4225904	0.7832375	0.2876738	0.587376	0.2482191	3.353356	0.3677763	1.437066	1.130207	0.1177292	0.2230602	0.6478757	0.4519626	1.764362	1.7147	0.3995681	0.335546	0.9541087	1.001452	0.3190954	0.9637093	0.8426161	0.9089403	0.7703521	0.1568622	0.9864736	0.3134634	0.8128496	0.8002803	0.1330926	0.9468881
E2F3-IT1	0	0	0	0	0	0.4668722	0	0	0	0	0	0	0	0	0	0	0.07897314	0	0.2356989	0	0	0	0	0	0	0	0	0	0	0	0
AC025165.1	0.7059738	0.4957632	0.1048894	0.02141644	0.6757609	0.3616361	0.5423426	0.167671	0.1622594	0.641021	0.3643604	0.4015797	0.6711491	0.4298465	0.5501765	1.110461	0.709596	0.4446809	0.0973711	0.6718986	0.3354083	0.7696871	0.1391925	0.3342469	0.2802499	0.2059987	0.1142926	0.6016409	1.111144	1.256854	0.9845931
LINC02671	0	0	0	0.03224956	0.01059982	0	0	0.01052018	0.09049459	0	0	0	0	0	0	0	0	0.1275457	0	0	0	0	0	0	0	0	0.01147369	0	0	0.01705055	0.03594259
Z82186.1	0	0	0.006205873	0.03167808	0	0.1497757	0	0	0	0.02963015	0	0	0	0	0.01479622	0	0.0289544	0	0	0	0.006614912	0.006696946	0.0274515	0.005816476	0.00592187	0	0	0	0	0	0.02647924
LEMD1-DT	0	0	0.0375493	0.01916716	0	0.05394248	0	0.03751529	0.02420299	0	0	0.1162776	0	0	0.1454799	0	0	0	0.01089308	0	0.05003029	0	0.06228683	0	0	0.07169691	0.03068666	0.01856734	0	0.007600347	0
AC007182.1	0.2814304	0.06693978	0.01254397	0	0.2146672	0	0.1247309	0	0.01078055	0.03593496	0	0	0.07524781	0.06119806	0	0.1084104	0	0	0	0.03652453	0	0.09475605	0.05548788	0.0587844	0.1675788	0	0	0.06202731	0.01954181	0	0.04281813
PCOLCE-AS1	0.01820058	0.1038986	0.07787903	0.07950719	0.09799687	0.2685102	0.07743895	0.07780848	0.3179216	0.09295899	0.2324893	0.02192411	0.07786246	0.1519789	0.1160509	0.1051663	0.06812923	0.1179178	0.02259275	0.01889683	0.04150608	0	0.08612389	0.05474429	0.09289375	0.3186488	0.04243039	0.03850955	0.1819875	0.09458088	0.08307363
LILRB1-AS1	0	0	0	0	0	0	0	0	0	0	0	0	0	0	0	0	0.05702032	0.09869057	0	0	0	0	0	0	0	0	0	0	0	0	0
AL034349.1	0	0.03760681	0.04933048	0.0503618	0	0.05669365	0.04905172	0	0.3391651	0	0	0.2221962	0	0.04813356	0	0	0	0	0	0	0	0	0.05455297	0	0	0	0	0	0	0	0
AC099850.1	0.5676459	1.712796	0.2024098	0.2273056	2.648845	0.5815548	1.247849	1.172913	0.5566567	0.2899237	0.9667942	0.4330585	1.416567	2.369984	0.4102026	2.033576	0.306921	0.5925122	0.2348769	0.9036864	0.453077	1.922154	0.6938992	1.536645	0.5408111	0.7729656	0.4190556	1.721504	1.308608	2.425408	0.7427329
AC016735.1	0.4272912	0.3484581	0	0	0	0	0	0	0	0.2182379	0.1240478	0.1286769	0.1142476	0.3344978	0	0.1234484	0	0	0.2652027	0	0	0.2466285	0	0	0	0	0	0	0	0	0
TEX26-AS1	0.3356951	0.02281342	0.02992534	1.802507	0.03012456	0.7222332	0.05951248	0.1195929	0.6429616	0.1143036	0.2273982	0.03369772	0.02991897	0.08759776	0.249721	0.1293139	0.3839578	0.03020695	0	0.1161789	0	0.7427468	0.2647477	0	0	0	3.521676	0.05918982	0.3496473	0	0.2809082
AC063965.2	0.8117677	0.4551253	0.2170936	0.2770403	0.4917125	0.3742462	0.3238004	0.216897	0.2798622	0.1554781	0.1767495	0.1222302	0.1085237	0.05295656	0.1294002	0.4104225	0.3165256	0.766978	0	0.1053527	0.4049546	0.2928404	0.1800576	0.3560756	0.2071587	0.05921717	0.05913895	0.375719	0.126826	0.2636513	0.0463148
AC015987.1	0	0.3338306	0.1347385	0.3782772	0.03390887	0.1161374	0.2009656	0.06730821	0.6947823	0	0.1828317	0.9482722	0.2020647	0.1643366	0.1606237	0.1091689	0.2750308	0.1020048	0	0.163467	0.4308578	0	0	0.06314204	0.03214309	0.2205177	0	0.06662536	0.1836663	0.08181717	0.229961
LINC01167	0	0	0.1793538	0	0.09027394	0	0	0.04479785	0	0	0	0.1514724	0.08965785	0	0	0	0	0.1810416	0	0	0	0.04838655	0	0.1681	0.2995055	0.3424596	0.04885817	0	0.06985228	0	0
AL353768.1	0	0	0.05561074	0	0.05598096	0	0	0	0.04779303	0	0	0	0	0	0	0	0	0.1122681	0	0	0	0	0	0	0	0	0	0	0	0	0
AL035443.1	0	0	0	0	0	0	0	0	0	0	0	0	0	0	0	0	0	0	0	0	0	0	0	0	0	0.1328062	0	0	0	0	0
AC012363.1	0	0	0	0	0	0	0	0	0	0	0	0	0.09417973	0	0	0	0	0	0	0	0	0	0	0	0.04494442	0	0	0	0	0	0
AP000704.2	0.05780138	0.4713731	0.4328242	0.5681224	0.6846804	1.065918	1.045205	0.4324322	0.9033757	0.7085258	0.4027306	0.1392531	0.1854567	0.2413272	0.8108194	0.9351636	0.4327295	0.8113807	1.004501	0.1800376	0.5931673	0.2001745	0.2051341	0.3477137	0.4130167	0.6746431	0.0673752	0.5503437	0.144489	0.4004932	0.6331804
AL022326.1	0	0	0	0.01555041	0	0	0	0	0	0	0	0	0.01522872	0	0	0	0	0	0	0	0	0	0.01684454	0	0	0.01661944	0.09958494	0.01506378	0	0	0
NTM-AS1	0	0	0	0	0	0	0	0	0	0	0	0	0	0	0	0	0.04493493	0	0	0	0	0.04157251	0	0	0	0	0	0	0	0	0
AL139397.1	0.03931212	0	0.4205346	0.1717306	0.04233343	0.2899827	0.250895	0.336123	0.289133	0.1606285	0.09130228	0.1894189	0	0.2051656	0.6015905	0	0.2943098	0.08489841	0.1463968	0.08163195	0.04482527	0.3630494	0.09301113	0	0	0.3211888	0	0.08317824	0.1637841	0.03404814	0.1435471
LINC00853	0.6128171	0.2498776	0.7784662	0.5019418	0.5361807	2.071848	0.4074039	2.087675	0.8803029	0.1564974	0.4892476	0.3229577	0.3277055	0.6396448	0.6349616	0.3983591	0.6690614	0.2895023	0.1901756	0.1192987	0.2620346	0.1326421	1.313976	0.3072085	0.2345813	0.8046727	0.5357399	0.243117	0.7021158	0.3648971	0.7342402
AL355482.1	0	0.0502951	0	0.01122559	0	0.08845866	0	0	0.009449942	0	0	0.03714547	0	0	0.01310814	0.01187871	0.01282552	0	0.2296701	0	0.01172045	0	0.0121598	0.01030577	0	0.01199731	0	0	0	0	0
TMEM72-AS1	0.00767182	0.02502562	0.03282719	0.05027023	0.03304573	0.009431761	0	0.1557879	0.08463712	0.2037548	0.06236222	0.1108961	0.1476909	0.01601535	0.08805097	0.03546335	0.03829001	0.09940832	0.009523189	0	0.03499088	0.04428102	0.06352942	0.0307674	0.01566245	0	0.09836779	0.08927798	0.03835525	0.07309	0.07003359
AC114812.2	0	0.03114048	0	0	0	0	0	0	0	0	0	0	0	0	0	0	0.04764594	0	0	0	0	0	0	0	0	0	0	0	0	0	0
AC010789.1	0	0	0	0	0	0	0	0.5578948	0.1599671	0	0	0	0	0	0	0	0	0	0	0	0	0	0	0	0	0	0	0.09203916	0	0	0.07941953
AC096677.2	9.440957	7.319367	9.419976	2.912815	12.76516	6.922408	12.02366	15.02211	4.904141	7.049121	6.145346	4.691759	6.429577	8.351816	3.995178	5.871022	6.497455	11.93149	2.102109	6.725216	4.73079	5.669155	11.96982	8.361992	9.464258	4.99078	6.020504	1.746743	5.503145	3.740057	3.516904
AC093843.1	0	0	0	0	0	0	0	0	0	0	0	0	0	0	0.06305734	0	0	0	0	0	0	0	0	0	0	0	0	0	0	0	0
COL4A2-AS2	0.1663404	0.1627817	0.01779398	0.1634938	0.1074746	0.1431496	0	0.08888929	0.01529251	0.3398317	0.231795	0.240445	0.08895096	0.03472447	0.6575861	0.05766871	0.2698162	0	0.02064818	0	0.1517344	0.07680808	0.7084001	0.1334197	0.03395932	0	0.05816755	0.0879875	0.04158092	0.0144067	0.09110809
THRB-IT1	0	0.02354178	0	0	0.01554317	0	0.0921188	0.1079848	0	0.02948824	0	0.08693397	0	0.04519725	0.1104402	0.1167622	0	0	0.01791706	0.01498602	0.01645808	0.01666219	0.01707502	0.04341466	0	0	0	0.06107958	0.01202702	0.01250114	0.06588108
RORB-AS1	0.1719321	0	0	0	0	0	0	0	0	0	0	0	0.09194116	0	0.02740692	0.02483638	0	0	0	0.02231366	0	0	0	0	0	0	0	0	0.1074468	0	0
AL161908.1	0	0	0	0.06023666	0	0.06781005	0	0	0	0	0.06405084	0.06644103	0	0	0	0	0	0	0	0	0.0628921	0.06367206	0.2609985	0	0	0	0.192878	0	0	0	0
LINC00240	0.2058293	0.559516	0.5724742	0.8541852	0.3546371	1.85568	0.3503011	0.9532594	0.8199938	0.5606762	0.1115422	0.9586955	0.3815683	0.7591014	1.95987	0.507443	0.4622818	1.066821	0.8005672	0.4843938	0.3442192	1.045464	0.2921911	0.2338822	0.3781909	1.681671	4.334581	0.3484019	0.2515439	0.4991512	0.488527
AC107079.1	0	0.09258359	0	0.04132829	0.04075146	0	0.2415192	0.04044529	0	0	0.08789038	0	0.1618934	0.03949974	0	0.04373283	0	0	0	0	0	0	0	0	0	0	0	0.04003497	0.03153272	0.03277579	0.06909143
NQO2-AS1	0.2463942	0.05023392	0	0.4036296	0.1326653	0.2271884	0.06552165	0.2633372	0	0.5033809	0	0	0	0	0.07855318	0.07118555	0	0.06651408	0.07646356	0	0	0.1422164	0	0.3705562	0	0	0	0.1954992	0.05132698	0.1067007	0.05623135
AL589843.1	2.144499	1.020162	5.097869	1.561334	1.539542	5.858788	1.774172	1.209647	3.285912	1.277847	2.905346	2.72674	2.484683	4.663292	5.393554	4.061596	3.4934	3.988028	5.028244	1.484357	3.056556	2.888164	2.536906	2.329273	2.614708	3.267813	4.096729	2.58381	1.886176	2.218497	2.175161
LINC00502	0	0	0	0	0	0	0	0	0	0	0	0	0	0	0	0	0	0	0	0.05906851	0	0	0	0	0	0	0	0	0	0	0
LINC00393	0	0	0	0	0	0.1621084	0	0	0	0	0	0	0	0	0.08407645	0	0	0	0	0	0	0	2.027836	0.06610183	0	0	0	0	0	0	1.083332
CDKN2A-DT	0	0	0	0.04592795	0	0	0	0	0	0	0	0	0	0	0	0	0	0	0.05220353	0	0.04795262	0	0.3980011	0	0.04292864	0.1963413	0	0	0	0	0
OPA1-AS1	0.2240443	0.5938049	0	0	0.3015789	0.2754408	0	0	0.2059753	0	0	0.06746999	0.419329	0	0.07142778	0.5825561	0	0	0.3476385	0.05815373	0.1277322	0.517265	0	0.1684719	0.457399	0.3922483	0.06528836	0	0.1866848	0.04851106	0.2556536
LINC01691	0.05942959	0	0.06357378	0.1947086	0	0	0.06321454	0	0	0.06070702	0.06901252	0.07158788	0.06356026	0.06203128	0	0	0	0.06417204	0.5163983	0.123406	0.06776403	0.2744176	0.07030419	0	0.06066442	0.2080941	0.06927309	0.3143591	0	0	0
LINC01398	0	0	0	0.02448948	0	0.02756848	0	0.04793251	0.1030789	0	0.02604015	0.0270119	0.02398288	0	0.02859642	0.02591431	0.05595971	0.02421372	0.02783572	0	0.1022763	0	0	0	0.02289021	0.1046922	0.02613847	0	0	0.01942161	0
AC009518.1	0.0283188	0	0	0.03092687	0	0	0	0	0	0	0	0.06822469	0	0	0	0	0	0	0	0	0.06458048	0.1307627	0.03350065	0	0	0	0.03300933	0	0	0	0
MRPL20-AS1	12.13185	14.0811	19.43657	13.92702	16.00116	24.88135	14.34501	16.20258	16.35836	11.00926	15.90098	15.22556	14.40334	13.15376	28.51953	15.30246	9.129435	14.3998	7.891653	12.51783	14.15493	10.24846	13.46174	12.27667	12.03833	16.70659	13.83434	16.79434	10.34395	14.66144	14.83505
EML4-AS1	4.728631	2.354684	1.432459	0.5484025	4.506236	0.4115678	1.735945	0.7603046	0.3847142	0.2564746	3.304388	0.7057026	0.9398514	1.091956	0.3201853	1.64421	0.887632	0.677784	0.5194467	1.477201	1.145156	1.54581	1.237586	4.447287	1.836778	0.732629	1.463322	1.328102	2.649999	1.051046	0.6494024
Z99716.1	0	0	0	0.1073733	0.2117494	0.06043653	0	0	0	0	0	0	0	0	0	0	0	0.05308211	0	0	0	0	0	0	0	0	0	0	0	0	0
EIPR1-IT1	0.03526045	0.02875507	0.2263156	0.8086645	0.03797037	0.1733973	0	0	0	0.03601837	0.04094615	0	0.03771124	0.2208244	0.3147597	0	0.2199809	0.03807422	0.04376953	0	0.0402054	0.122112	0	0.07070502	0	0	0.04110075	0	0.08814229	0.030539	0.1287526
AC138028.2	0.03342179	0.1362782	0.08938096	0.03649984	0.089976	0.04108886	0.00888759	0.04465	0.09986063	0.02560514	0.04851375	0	0	0.1046547	0.01065523	0.08690275	0.1355315	0.02706662	0.02074358	0.008675078	0.03810888	0.1060991	0.06919046	0.01675452	0.04264528	0.06826587	0	0.03535762	0.1392435	0.05065644	0.1144113
POT1-AS1	1.218397	0.1987217	0.1509153	0.1820831	0.3038399	0.2838129	0.09549431	0.2604357	0.09432709	0.3013209	0.04467984	0.07724528	0.315483	0.3480539	0.4743036	0.2816048	1.2002	0.470855	0.2388034	0.2929487	0.2632293	0.2368833	0.3793007	0.1414459	0.2225591	0.20957	0.1943437	0.05427233	0.2137324	0.1332948	0.7258801
LINC02830	0.04219501	0	0.1805495	0.04608104	0	0	0	0	0	0	0	0	0	0	0	0	0.5264876	0	0	0	0	0	0	0	0	0.04924895	0.04918389	0	0.1406359	0	0.03851847
AL365258.1	0.102498	0.08358761	0	0	0	0	0	0.1095462	0.09423161	0	0	0	0.1096222	0	0	0	0	0	0	0	0	0	0	0	0	0.4785323	0	0	0	0	0
RNF32-AS1	0	0.1669499	0.07299847	0.0372623	0.07348444	0.2936303	0	0.03646617	0.06273641	0.1045601	0	0	0.03649147	0.1068409	0	0.07886054	0.1277194	0	0	0	0.07780991	0.1575497	0	0.06841807	0.0348289	0.1194718	0	0.03609622	0	0	0
AP001347.1	0.2377184	0.1938605	0.1017181	0.3634561	0.1023952	0.1169007	0.02528582	0.2286583	0.1092733	0.121414	0	0.7158788	0.5847544	0.4714377	0.7275573	0.4395457	0.02966127	0.3593634	1.209847	0.3948993	0.1626337	0.2195341	0.05624335	0.2145051	0.04853154	0.3052048	0.05541847	0.05029745	0.2178866	0.1235324	0.1736044
LINC00863	1.917838	2.474773	1.178213	0.8747968	2.280879	2.585054	1.908898	1.662822	1.812733	1.927591	2.710069	1.799911	2.405351	1.913364	2.357312	2.759279	1.258957	1.879594	2.074705	2.047181	1.861851	2.16946	1.138941	2.471126	2.272175	1.312506	1.714778	3.088198	2.939363	2.721697	2.144472
AC066595.1	0	0	0	0	0	0	0	0	0	0.194445	0	0	0	0	0	0	0	0	0	0	0	0	0	0	0	0	0	0	0	0	0
LINC02262	0	0	0.07369369	0	0	0	0	0	0	0	0	0	0	0	0	0	0.04297858	0	0	0	0	0	0	0	0	0	0	0	0	0	0
LINC01034	0	0	0	0	0	0	0	0	0	0	0	0	0	0	0	0	0	0	0	0	0	0.1055071	0	0	0	0	0	0	0	0	0.08343352
AL391684.1	0.4306762	0.2961254	0.343273	0.129113	0.4364947	0.6852026	0.2694736	0.2346582	0.3415975	0.3881767	0.2157389	0.3662014	0.3793263	0.4847875	0.3769138	0.3122856	0.2634194	0.6930066	0.2201324	0.1402828	0.3658986	0.1852181	0.1498478	0.237067	0.2155024	0.1774145	0.403577	0.3394827	0.1196203	0.1609053	0.2004297
LINC00184	0.01115287	0	0.02386117	0.1339801	0	0.06855685	0.07117902	0.02383956	0.09228056	0	0.01295125	0.09404187	0	0	0.2844525	0	0.01391597	0.09634286	0.04153285	0	0	0	0	0	0.0113846	0.01301734	0	0	0	0.03863789	0.09162985
CASC6	0	0	0	0	0	0	0	0	0	0	0	0	0	0	0	0	0	0	0	0	0	0	0	0	0	0.04031292	0	0	0	0	0
AL353150.1	3.251328	3.712063	20.86831	6.202003	6.95573	5.59607	10.23686	8.895748	6.576043	4.605418	2.970138	6.423051	6.769168	16.60633	2.543025	4.508824	3.678201	31.73747	1.291501	3.69077	3.26242	9.25807	5.436055	5.737276	4.336675	2.276921	9.297777	1.880341	2.492435	4.017447	5.698624
AL390066.2	0.176502	0.3508494	0.1298069	0.252994	0.7246303	0.2712402	0.211211	0.3890678	0.2941094	0.2253699	0.307444	0.3720698	0.5545113	0.1496859	0.18288	0.4206926	0.3991671	0.726612	0.4108042	0.5268551	0.5408721	0.1782818	0.2870984	0.3649858	0.6193322	0.3991418	0.4757658	0.4084614	0.4963621	0.6019177	0.2215442
LINC01266	0.5248784	0.3916118	0.0477855	0.06098065	0.4810362	0.04118855	0.2494563	0.3341955	0.04106786	0.5247529	0.5057671	0.09416632	0.3224835	0.2331303	0.4130019	0.4904172	0.2647533	0.4461754	0.05545042	0.7420693	0.2164742	0.3222924	0.2774333	0.2351324	0.170995	0	0.06508676	0.3189906	0.3163843	0.5609908	0.5403121
PGM5-AS1	1.537104	1.622197	0.09672297	0	1.606554	0.05558002	1.298382	0.5314945	0	0.2770842	1.049976	0.4356634	3.336233	8.541042	0.1729573	2.24654	0	0.2928995	0	1.126521	0.4639416	2.400664	0.6952582	1.903733	1.199856	0.1055335	0.05269703	1.386997	0.9794287	1.918613	0.3714281
LINC01752	0	0	0	0	0.1244873	0	0	0.1235521	0	0	0.1342435	0	0.06181888	0	0	0	0	0	0.3587503	0	0	0.06672483	0	0.05795229	0	0	0	0.1222986	0	0	0.2110601
LINC02586	0.2369239	0.08280538	0	0.07392681	0.29158	0	0	0.2893893	0	0.2765903	0.1179118	0.08154127	0.4343851	1.307135	0.3021357	0.1955699	0	0.3289246	0.04201407	0	0.07718576	0.5860723	0.4404351	0.1018039	0.1036486	0.0395045	0	1.468074	0.3102263	0.05862834	0.06179434
LINC01645	2.578107	1.345573	0.551577	0.3378651	1.887847	0.2535626	0.9323824	0.1102155	0.5688442	0	1.975923	1.42855	0.6066057	0.1614582	0	0.8342192	0.1286731	0.5010908	0	3.158541	0.05879323	0.4761788	0.2439885	1.861083	1.263204	0.4814561	0.3005126	0.7091326	1.117067	0.4465784	0.7060413
AL645608.1	0.5912677	0.2191735	0	0.4109138	0.6367092	0.7269064	0.4002246	0.1148955	0.345916	0.109814	0.06241897	0.3884896	0	1.234304	0.4112784	0.1242347	0	0.05804095	0.4003379	0.05580783	0.1838693	0.4343489	0	0.05389194	0	0.06273751	0	0.05686496	0.08957702	0.04655414	0.2453406
AC245427.1	0	0	0	0	0	0	0	0	0	0	0	0	0	0	0	0	0	0	0.260801	0	0	0	0	0	0	0	0	0	0	0	0
AL513412.1	0	0	0	0	0	0	0	0.04892929	0	0	0	0	0	0	0	0	0	0.09886903	0	0.2851952	0	0.05284896	0	0	0	0	0	0.0484329	0.228883	0	0
LARGE-AS1	0	0	0	0	0	0.08112462	0.1403791	0	0.02022173	0	0	0.0264956	0	0	0	0	0	0	0	0	0.05016069	0.02539138	0	0	0	0.02567278	0	0	0.01832788	0	0.02007914
INE1	0.776924	0.7209763	0.9743943	0.4973827	1.125128	1.844433	0.3419606	0.7730829	1.330012	0.6841585	0.3111041	1.323126	1.088797	0.4753762	0.5466304	0.9907221	0.6351279	1.330704	0.5653449	0.8900905	1.77176	1.422616	0.1584634	1.154998	0.8204141	2.407726	0.6870131	1.672191	1.33939	0.4640635	0.6603167
LINC02776	0.1511463	0	0	0.08253321	0	0	0	0	0.06947823	0.3087903	0	0.09103413	0	0.07888156	0.0963742	0	0	0.08160384	0	0	0	0	0	0.07577045	0.3857171	0	0	0	0	0.3927224	0.06898831
AL512363.1	0.04320308	0	0	0	0	0	0	0	0	0	0	0	0	0	0	0	0	0	0	0	0	0	0	0	0	0	0	0.04570545	0	0	0
AL590714.1	0	0	0	0.2188546	0.07193332	0	0	0.07139288	0	0.2729413	0	0	0	0	0	0	0.2500469	0.07213005	0	0	0	0.07711207	0.07902265	0	0	0	0	0	0	0	0
AL445645.1	0.5244578	0.5832243	1.173062	0.3124138	0.4107379	1.113694	0.7100029	0.203826	0.1314984	0.3409197	0.7751237	0.2871604	0.2039674	0.5474173	0.3040052	0.3305905	0.3569407	0.5148265	0.5918366	0.1980074	0.2718218	0.05503856	0.3948156	0.1912098	0.2433432	1.391213	0.5557502	0.4035163	0.07945532	0	0.0435237
LINC01526	0.438179	0.1191123	0	0	0	0.05985541	0.7250222	0.3122065	0	0.04973306	0	0	0	0.6098152	0.1862617	0.1687919	0.06074857	0.05257171	0	0.05054901	0.3330863	0.2248113	0.05759535	0.09762732	0.1987926	0	0	0	0.04056805	0	0.222222
AC010082.1	0	0	0	0	0	0	0	0	0.04262859	0	0	0	0	0	0	0	0	0	0	0	0	0	0	0	0	0	0	0	0	0	0
AC000067.1	0	0	0	0.3853467	0	0	0	0	0	0	0.1024367	0	0	0	0	0	0	0	0	0	0	0	0	0	0	0	0	0	0	0	0.3221057
AL121872.1	0.3432814	0.06998692	0	0	0	0	0.4564304	0.0917217	0	0	0.09965876	0.1033777	0	0	0	0	0	0	0	0	0	0	0	0	0	0	0	0.09079117	0	0	0
AC096541.1	0	0	0.05995004	0	0.03017457	0.03444916	0	0.01497394	0	0	0.01626969	0.01687683	0.01498432	0.02924773	0	0.01619107	0	0	0.01739155	0	0	0	0.1988904	0	0	0	0	0.01482202	0	0.03640343	0.01278975
AL162586.1	3.380842	2.516649	2.565261	1.931969	3.069174	3.334801	2.425318	2.983091	1.264957	2.630292	1.871697	2.296704	3.06925	1.620808	1.579175	2.816693	2.869521	1.634294	3.147532	1.959167	2.353327	2.495964	1.325409	2.148104	2.187028	2.064785	1.787117	2.121045	3.636006	2.723851	2.099376
EIF1AX-AS1	0.1339524	0.2730971	0	0.146289	0	0	0	0	0.06157463	0	0.155552	0.0806784	0.0716314	0	0	0.07740016	0.08356946	0.07232087	0	0.06953832	0	0	0	0.06715106	0.1367357	0.1563459	0	0.07085554	0.0558079	0	0.06114043
LINC01058	0.339067	0.3225959	0.06045185	0.6788725	0	0.2779001	0.240441	0	0.1039072	0.2886294	0	0	0.241756	0.2949255	0.07206553	1.240821	0.2115352	0.1830622	0	1.408151	0.579927	0.9132961	0	0.1133174	0.05768536	0	0.3293564	0	0.09417584	0.489442	0.1547617
AL355592.1	0	0	0.1403235	0	0	0	0	0	0	0	0	0	0	0	0	0	0	0	0	0	0	0	0	0	0	0	0	0	0	0	0
AL121894.1	0	0	0	0	0.1875876	0.07138718	0	0.0620594	0	0.2372586	0	0	0.2484098	0	0	0.06710381	0	0	0	0.2411513	0.1324196	0	0	0	0	0	0	0.0614298	0	0.1508739	0.05300707
AC012485.1	0	0.05216306	0.1368491	0.02794202	0.06888006	0.1258204	0.01360758	0	0.04704438	0.01306781	0	0.07705011	0.013682	0.02670573	0.03262795	0.01478386	0.01596223	0.06906844	0.01588	0.03984662	0	0.08860679	0	0	0.07835182	0.1343832	0	0.0270676	0.01065962	0.08863871	0.1167816
CATIP-AS1	0	0.08176689	0.1072572	0	0.0539856	0	0.2666277	0.05358	0	0.05121028	0	0	0	0	0	0.05793517	0.125106	0.05413324	0.06223074	0.05205047	0	0	0	0.05026357	0	0	0.05843631	0	0.04177305	0	0
AC093422.2	0	0	0	0.04030412	0	0.04537145	0	0	0	0	0	0	0	0	0	0.04264907	0	0	0	0	0	0	0	0	0	0	0	0	0	0	0
LINC01802	0.04840728	0	0	0	0	0	0	0	0	0	0	0	0	0	0	0	0.06040011	0	0	0.05025906	0	0	0.2290599	0	0	0	0	0	0	0.04192543	0
AL603832.1	0	0.459825	0.2412689	0.5542041	0.3035939	0.7625232	0.1799292	0.3615755	0.414703	0.2303892	0	0.6792079	0.3015219	0.05885373	0.3595251	0	0	0.365309	0.4899458	0.1170846	0.1928785	0.455631	0	0.1695976	0.2302276	0.3290576	0.06572458	0.2982561	0.04698305	0.2930111	0.1029447
WWC3-AS1	0	0	0	0	0.0943347	0	0	0	0	0.1789702	0	0.211048	0.04684545	0	0.05585702	0	0	0.04729634	0	0	0	0.0505631	0.2072636	0.0878308	0	0	0	0.0926761	0	0.2276159	0.3198766
LINC00337	0.02075164	0	0.04439743	0.2719537	0.044693	0.4337064	0	0.04435721	0.0953902	0.1907793	0	0.09998831	0	0.1083005	0.02646341	0.02398136	0.2071427	0.06722284	0.1545567	0.02154548	0.02366187	0	0.2209396	0.08322329	0	0.02422079	0	0.0219536	0.0518739	0	0.03788702
GRTP1-AS1	0.1140406	0.4030027	0.3659788	0.5396879	0.4093503	0.7477432	0.1213036	0.7719221	0.2096866	0	1.412581	1.05318	0.9350802	0.6348426	0.7756242	0.5271578	0	0.5746577	0.04718697	0.5920155	0.390101	0.6143493	0.3597548	0.9147064	0.4656404	0.7542632	0.3544785	1.045598	0	1.382784	0.1388053
AL450226.1	0	0	0	0	0	0.04383776	0	0	0.1311279	0	0	0	0	0	0	0	0	0	0	0	0	0	0	0	0	0	0	0	0	0	0.03255082
AL583808.1	0	0	0	0	0	0	0	0	0.0466437	0	0	0	0	0	0	0	0.3798307	0	0	0	0	0	0	0.05086794	0	0	0	0	0.04227533	0	0.0926296
AL355336.1	0.01510561	0.0246374	0	0	0	0.2785633	0	0.06457733	0.05554942	0.1080121	0	0.03639193	0	0	0.1541067	0	0.03769601	0.1631103	0	0	0.06889612	0.0523129	0	0	0.06167791	0.1234162	0	0.03196109	0.01258675	0.01308294	0.01378943
AL445250.1	0.252329	1.303245	0.1799497	0.918559	0.2717215	0	0.08946643	0.3595734	0.07732627	1.632434	0.1953444	3.242146	1.88907	0.790126	0.9653429	0	0	1.271502	0.4176282	0.6986176	0.09590523	0.0970946	0.5970017	0.08432924	0.6868583	0.09817066	0	0.5338883	0	0	0.6910291
LINC01076	0	0	0	0	0	0	0	0	0	0	0	0	0	0	0	0	0	0	0	0	0	0	0	0	0	0	0	0	0.06985228	0	0
AL162457.2	0	0	0	0	0	0	0	0	0	0	0	0	0	0	0	0	0.03909561	0	0	0	0	0	0	0	0	0	0	0	0	0	0
AC092484.1	0.06078513	0	0	0.7965991	0	0.03736472	0	0.06496495	0	0	0	0	0	0	0.03875793	0	3.754305	0	0.07545384	0	0.1386193	0	0.2876311	0	0	0.1064203	0	0.1286117	0	0	0.1109776
AC083900.1	0.05398082	0	0.1154901	0.1179046	0	0.2654568	0.3445125	0.1153855	0.2481365	0.6065525	0.06268514	0.1300488	0.1154655	0.3380638	0.5507097	0.2495289	0.269418	0.4080192	0.2010225	0.3923207	0.06155112	0.1246289	0	0.3247305	0.6612292	0.1260101	0.1887655	0	0.08995901	0	0.4927737
AL157392.1	0	0	0	0	0	0	0	0	0.06240002	0	0	0	0	0	0	0	0	0	0	0	0	0	0	0	0	0	0	0	0	0	0.06196001
AL355310.1	0.849564	0.6235412	0.09088064	0.2319516	0.4116855	0.3655599	0.2259178	0.4085925	0.1562095	0.1301738	0.2959664	0.4093481	0.4997372	0.9754314	0.2708503	0.4418043	0.05300211	0.8714907	0.1581872	0.8379601	0.3390475	0.7355404	0.100502	0.7240147	0.693773	0.3966358	0.148542	0.4943244	0.3893444	0.3311124	0.1938849
CAMTA1-AS1	0.07013021	0	0	0	0.6041602	0	0	0	0	0	0	0.08447766	0	0.219601	0	0	0	0	0	0.07281298	0	0.08095699	0	0	0	0	0	0.5193456	0	0	0
LINC00237	0	0.1122073	0.03679678	0	0.03704175	0	0.1463554	0	0	0.2459624	0	0	0	0.03590397	0.04386597	0.03975171	0	0	0	0.03571398	0.1568885	0.03970852	0.2441542	0	0	0	0	0	0.1146488	0	0
LINC00972	0	0	0	0	0	0	0	0	0	0.04059842	0	0	0	0	0	0	0	0	0	0	0	0	0	0	0	0	0	0	0	0	0
SLC9A3-AS1	2.889562	1.794528	5.135913	11.3119	3.542479	10.76662	1.158508	6.390321	2.145651	3.723648	2.297226	2.275853	2.519866	2.343246	9.183894	3.36497	3.910522	2.160102	1.87621	1.20004	1.723431	3.284338	2.49799	2.562824	2.268924	13.30889	4.015893	2.633661	1.981744	2.906916	3.185637
AL358216.1	0.01527882	0.01245995	0	0	0	0.01878383	0	0.0326589	0.0140466	0	0.01774251	0.01840461	0	0	0.07793689	0.03531353	0.01906413	0.01649806	0	0	0	0	0	0	0.01559628	0.03566611	0	0	0.01273107	0	0
AC073957.1	0	0	0	0	0	0	0	0.3034531	0	0.04833867	0	0	0	0	0	0	0.05904534	0	0	0	0	0	0	0	0	0.1104649	0	0	0	0	0
AL160290.1	0	0	0	0	0	0	0	0.06504303	0	0	0.07067147	0.07330874	0	0	0.07760903	0	0	0	0	0	0	0	0	0	0	0	0	0	0	0	0
LINC00618	0.4725841	0.05505637	0.07221982	0.07372967	0.1454012	0.0829995	0	0	0	0	0	0	0	0	0.5165657	0.6241549	0.08423801	0	0.08380406	0	0.6158395	0.4676076	0.07986556	0	0	0.3939916	0	0	0	0.175416	0
AC012462.1	0	0	0	0	0	0	0	0.03279746	0	0	0	0	0.06564041	0	0	0.03546335	0.07658001	0	0	0	0.03499088	0.2479737	0.07260505	0.0307674	0	0.1432697	0	0.03246472	0	0	0.02801343
AC096631.1	0	0.02356865	0	0.1578118	0	0	0	0	0	0	0	0	0	0	0.03685543	0	0	0	0	0	0	0	0	0.02897614	0	0	0	0	0	0	0
AL662890.1	0	0	0	0	0.03845237	0.219498	0	0.5342886	0.09848466	0	0	0	0	0	0.2276823	0	0	0.03855753	0.1773006	0.1482961	0	0.3297656	0	0	0	0.04167753	0.2497349	0	0	0	0
AL590617.2	1.438466	1.495672	1.000203	3.338257	2.90441	1.458976	0.9180476	4.458404	0.9918413	3.122445	1.96274	1.08297	1.692292	3.828669	1.100637	1.122082	2.737137	0.7766275	1.249919	0.5227227	1.476178	0.3736211	2.127101	1.189833	2.129114	2.602359	0.461099	2.32072	2.547028	1.463876	1.904038
LINC00457	0	0	0	0.5474975	0.202446	0.07704161	0.1333138	0	0	0.2560514	0.2183119	0	0	0	0	0.2896758	0	0	0	0.1301262	0	0.5787223	0	0.1256589	0	0	0	0	0	0.1085495	0.05720565
AL121584.1	0	0	0	0	0	0	0.2075483	0	0	0	0	0	0	0	0	0	0	0	0	0	0	0	0	0.04890771	0	0	0	0	0	0	0
AC073283.1	0	0	0.0314912	0	0.1585042	0.1085749	0	0.1573134	0	0.09021346	0.06837054	0.03546097	0	0	0.07508222	0.06804014	0.1101951	0.349663	0	0.03056452	0.1007005	0.03398311	0	0	0.1202002	0	0.03431435	0.06228696	0.02452952	0.05099303	0.1074934
LINC00092	1.613728	1.618036	0.5093874	0.2600184	2.677844	0.9431761	3.010915	1.668146	0.7053093	0.6485565	2.611226	2.262536	3.70642	10.05101	0.4048321	3.546335	1.089285	0.7712714	0.03283858	2.691722	1.025595	1.679625	0.8762679	1.24661	0.6481014	0.09263125	0.2466904	2.602775	3.791439	1.85589	0.4588408
AC078962.1	0	0	0.09637876	0.1967874	0.09702039	0.1107645	0.7666732	0.9629146	0.08282992	0	0.2092479	0	0.09635826	0.7523224	0	0	0.1124173	0	0.1118382	0.09354266	0.1027312	0	1.811897	0.09033132	0.09196812	0.2103158	0	0.09531457	0.07507255	0	0.08224585
AL139230.1	0	0.04857915	0	0	0	0	0	0	0	0	0	0	0	0	0	0	0	0	0	0	0	0	0	0	0	0	0.06943609	0	0	0	0
AC078883.1	1.822304	1.751472	0.6613961	0.6396854	1.611935	1.800278	1.384545	1.947612	2.423254	1.063699	1.095862	1.685536	1.322511	0.2717257	3.029346	1.015355	0.9338726	1.229827	1.696548	0.7095054	4.08152	0.7888624	2.001772	1.370296	1.328691	1.253379	2.048275	3.132762	0.9761362	1.211904	2.287344
MIR137HG	0.07850235	0	0	0.02143304	0	0	0	0	0	0	0	0.02364065	0	0.1229085	0	0	0.1714146	0	0.02436165	0	0	0	0	0	0	0.09162595	0	0	0	0	0
AC073367.1	0.03632282	0.08886431	0.03885571	0	0.3911439	0.1339662	0	0.3105641	0.06678682	0	0	0.2625231	0.07769489	0.1516518	0.09264091	0	0.4532174	0.2745495	0	0	0.0828335	0	0.2578156	0	0.03707754	0.04239508	0	0	0.1815959	0.03145911	0
AC079790.1	0	0	0	0	0	0	0	0	0	0	0	0	0	0	0	0	0	0	0	0	0	0	0	0	0	0.05828278	0	0	0	0	0
AC007362.1	0.370267	0.1887216	0	0	0.1495214	0.05690093	0	0.049466	0.2553039	0.4255041	0.214986	0.05575217	0.04950031	0	0	0	0.3465001	0.09995352	0.114905	0.2402695	0	0.160286	0	0.2784253	0.1889802	0.3241247	0.4855449	0.09792832	0.3856561	0.1603437	0.2112531
AP001628.1	0.0888316	0.1448852	1.045287	0.9701272	0.0956587	0	0	0.18988	0.0816674	0.8166692	0	0.107005	0.1900117	0.1854409	0	0	0	0.8632828	0	0.09222978	0.3038682	0	0.8406901	0	0.272032	0.207364	0.103545	0.09397682	0.2220567	0.3846842	0.162183
AC008937.1	0	0	0	0	0	0.06810681	0	0	0.02546522	0	0	0	0	0	0.07064629	0	0	0	0.0343835	0.02875874	0.06316734	0.03197535	0	0.02777145	0	0.2909675	0	0	0.09232117	0	0
LINC02470	0.1293003	0.5483142	0.1936435	0.1976919	0	0.0635849	0.1650423	0.1105532	0.2377447	0.4226548	0.03002996	0.3738072	0.4701771	0.3778902	0	0	0.3549354	0.3909316	0.2247045	0.1879453	0.7076807	0.9254236	0.6730243	0.5444792	0.1847817	0.8149469	0	0.1094316	0.3016705	0.1567814	0.4249229
AL592402.1	0	0	0	0	0	0	0	0	0	0	0	0	0	0	0	0	0	0	0	0	0	0	0	0	0	0	0	0	0	0.04983409	0
TRAPPC12-AS1	0.3067038	0.4320228	0.5965293	1.339801	1.381151	0.9255175	0.2076055	0.2979945	0.8202717	0.2563334	0.5180499	0.5709685	1.640107	0.05820556	0.568905	0.3866598	0.3131094	0.2408572	0.3114964	0.4342316	0.2861314	0.6115463	0.4617777	0.8106938	1.053076	0.06508672	0.3250037	0.6489369	0.2323281	0.8693525	0.7890348
INTS6L-AS1	0	0.05187472	0	0.2778756	0	0.3128122	0	0	0.1754413	0.2599115	0.1477353	0	0	0.06639529	0.08111899	0.4410642	0.07936999	0.2747466	0	0.1981318	0	0	0	0.06377664	0.06493227	0.2969786	0	0.4037698	0	0.2203719	0.05806805
AL021026.1	0.1512969	0.2467666	0	0	0.2172329	0	0	0	0.1390949	0	0.2342576	0.06074987	0.2157504	0	0.06431346	0.0582814	0.1887804	0	0.1878079	0.1047231	0	0.2910904	0	0.2022558	0	0.05886329	0	0.1600601	0.3361815	0.2620757	0
PSLNR	0.0442605	0	0	0.193347	0	0	0	0	0	0	0	0	0	0	0	0	0.5522597	0	0	0	0	0	0.1047188	0	0	32.13236	0	0	0	0	0
PCDH9-AS3	0	0	0	0	0	0	0	0	0	0	0.06137648	0	0	0	0	0	0	0	0	0	0	0	0	0	0	0	0	0	0	0	0
TAF1A-AS1	0.5719657	0.7610349	1.255903	1.906802	0.7780089	2.257567	0.2881862	0.6434697	1.300755	0.2767547	0.3845335	2.828445	1.706378	1.225431	2.111409	0.9740824	1.4649	1.365239	2.279451	0.7813759	1.647609	1.251031	0.9971324	0.1810923	0.7989526	2.424383	0.9825082	0.2866237	0.6020087	0.9646838	1.319063
LINC00705	0	0	0	0	0	0	0	0	0	0	0	0	0	0	0	0	0.03620545	0	0	0	0	0	0	0	0	0	0	0	0	0	0.01324417
AL121987.1	0	0	0.04198826	0	0	0	0	0	0	0.04009487	0	0	0	0.08193899	0.1001096	0	0	0	0	0	0	0	0	0	0	0	0.04575246	0	0	0	0.03583114
AC018693.1	0	0	0	0	0	0.3395434	0	0	0	0	0	0	0	0	0	0	0	0.04970416	0	0	0	0	0	0	0	0	0	0	0	0.03986728	0
LINC01770	2.013281	2.791128	4.953447	10.71865	4.17342	30.38227	4.336543	8.284128	4.534732	5.604115	2.396367	4.66844	3.445143	5.778898	13.99246	5.002235	2.323663	4.347879	1.874345	3.030931	3.615608	3.369935	2.738928	4.440781	3.545069	8.459462	4.928168	4.206537	2.180835	2.615547	6.891973
AL158212.1	0.1607429	0.2621732	0	0.1755468	0	0	0	0.0858981	0	0.2462971	0.09333122	0	0	0	0	0	0	0.08678504	0	0	0	0.1855586	0	0	0	0	0	0.08502665	0.2009085	0.1392191	0.07336852
LINC00113	0.6151796	0.03859092	0.3037282	0.310078	0.2038335	0.1745317	0	0.101151	0	0.04833867	0.05495203	0	0	0	0	0.1093729	0.354272	0.6131728	0	0	0	0.3277623	0.3918637	0	1.207619	0.05523247	0.220638	0.3003745	0	0.6147757	0.3887846
AL591623.1	0.03875052	0.08426996	0	0	0.06954778	0	0.04121846	0	0.04750042	0.02638897	0	0.03111881	0.08288777	0	0.01647212	0.01492717	0	0.0139476	0	0	0.0147283	0	0	0	0	0.07538104	0	0.013665	0.01076295	0.01118725	0
AL117341.1	0	0	0	0	0	0	0	0	0	0	0	0	0	0	0	0	0	0	0	0	0	0	0	0	0	0	0	0	0.056556	0	0
AL024474.2	0	0	0.05405675	0	0	0	0.05375129	0.05400779	0.1393725	0	0	0.06087113	0	0	0	0	0	0.05456544	0	0.05246604	0	0	0	0	0	0.05898078	0	0	0	0	0
AL513327.1	0.7837028	0.4168131	1.713155	1.600122	0.6971626	2.345881	0.3624414	0.6555077	1.284365	0.5569032	0.4352526	1.436575	1.056828	0.2845257	2.129182	0.4725264	1.700633	0.4415174	1.015123	0.4952851	1.320988	0.2360065	0.241854	0.8199118	0.4521663	1.391962	0.7943563	0.4686193	0.6530201	0.5312059	1.77299
AL591178.1	0.2230573	0.5002369	0.9544469	0.06090006	0.06005006	0	0.3558951	1.489972	0	0.4557038	0.1942687	0.1343455	0.1789207	0	0.6400181	0.1933299	0	0.4215	0.1384428	0.05789755	0	0	1.12146	0.7827388	0.227692	0	0	0.1179885	0	0.1931894	0.6617711
LINC01594	0.04143536	0	0	0.31676	0	0.05094077	0	0.1771385	0.1904682	0	0	0.09982466	0	0.1297479	0.2113608	0	0	0.04474188	0	0	0	0	0	0	0	0.1934492	0.1931937	0	0	0.03588707	0
LHFPL3-AS2	7.63466	14.67812	1.057907	0.8640196	9.669749	12.59582	7.91051	3.551349	3.163974	8.283663	15.2509	28.25685	10.70375	3.963799	26.38319	10.4229	0.04935821	25.92771	0.1473118	14.70344	3.969278	9.041631	6.972637	10.51019	41.99494	5.863703	37.11847	7.909471	8.306309	7.092014	18.66942
LINC01678	4.995284	2.993536	2.226508	2.314384	1.996822	1.721402	2.173673	1.739148	1.774343	2.126107	2.37304	2.370425	1.659407	2.843981	2.702511	2.230374	4.76908	1.797968	0.6106798	1.375175	4.57392	1.266874	4.432001	2.65593	2.124615	1.766778	2.382	2.161888	2.522617	1.343807	4.145486
LINC02813	0	0	0.06402466	0.3268159	0	0.07358111	0	0	0	0	0	0	0	0	0	0	0.07467909	0	0	0.06214063	0.545957	0	4.035759	0	0	0.3492833	0	0	0	0	0
AC016027.1	0.1819913	0.1649053	0.2379447	0.5962563	0.3919562	1.267864	0.2581092	0.3241761	0.483351	0.4131181	0.4226741	0.1705072	0.4109079	0	0.9025459	0.3738947	0.4541586	0.3930281	0.1255053	0.2939272	0.6917127	0.3968315	0.119607	0.08109617	0.3509039	0.5192381	0.3535584	0.5775972	0.1179455	0.1225951	0.5168613
AL353608.1	0	0	0	0	0	0	0	0	0	0	0	0	0	0	0	0	0	0	0	0.3791176	0	0	0	0	0	0	0	0	0	0	0.111111
LRRK2-DT	4.111309	7.34085	2.73139	0.6144139	3.961251	2.873059	7.457371	3.515214	1.273174	8.929847	6.734206	2.293749	3.656508	1.80686	3.587262	4.751179	0.4319898	14.72008	0.05372055	6.470274	1.184307	3.197317	4.198061	9.328832	9.100285	0.2525587	10.69434	2.701231	4.615743	5.922164	9.007397
FREM2-AS1	0	0	0	0	0	0	0	0	0	0.2224619	0	0	0	0	0	0	0	0	0	0	0	0	0	0	0	0	0	0	0	0	0
PPP1R26-AS1	1.058711	0.9384609	2.314317	1.005405	1.809254	5.857124	0.4161816	1.721866	1.946654	1.29306	1.389787	1.136685	1.723061	1.777704	1.81972	2.313983	1.550745	1.988166	3.599765	1.648817	0.9447537	2.125489	0.6806724	1.084551	0.6813166	1.746099	2.387655	2.970522	0.767105	0.7176109	1.197574
CT62	0.09607972	0.1175302	0	0.01748806	0.03448796	0.09843394	0.06813257	0.1026865	0.5005421	0.03271498	0.0185954	0.07715733	0.1027578	0.217286	0.06126253	0.3145942	0.03996111	0.01729114	0.03975525	0.09975517	0.03651799	0.07394174	0	0.176606	0.1144221	0.0186903	0.01866561	0.2371711	0.1334307	0.2912505	0.05847207
AC078942.1	0.2578982	0.6309517	0.04598036	0.3285915	0.1851459	0.05284348	0.04572054	0.04593871	0.03951648	0.08781389	1.447505	0.2588831	0.5976175	0	0	0.3973821	0	0	0.1600672	0.5355277	0	0.744282	0.3050891	0.689524	0.1755045	0	0	0.2728359	0.7521276	1.19128	0.3531405
TMEM246-AS1	0.1103138	0	0	0	0	0.06781005	0.05866971	0	0.05070852	0	0	0	0	0	0	0	0	0	0	0.1145337	0	0	0	0.05530088	0.05630292	0.06437771	0	0	0.04595945	0	0
NRSN2-AS1	1.841846	4.751889	2.901689	0.9508787	4.868344	5.022787	4.238886	4.330696	4.248649	6.191634	4.744337	2.944762	4.118806	4.6489	6.83288	6.656414	2.590653	4.556215	3.658114	5.667373	3.971187	3.479223	3.129652	4.633423	4.8883	1.915237	2.264021	5.739299	4.911096	4.988683	5.59435
AC015977.1	0.04465081	0.1092388	0	0.04876301	0.09616483	0.71362	0.04749453	0	0.0820995	0.04561057	0	0.0537856	0	0	0	0.1032002	0	0	0	0.04635888	0	0.05154405	0	0	0.04557856	0	0	0.09447405	0.1116158	0.1546878	0.04076029
SFTA1P	36.31886	80.47145	119.2808	10.20587	155.1597	29.45368	103.4251	73.09265	14.87895	49.50943	116.7588	112.6219	85.45506	128.6683	33.15208	108.0948	3.604143	157.9233	1.318227	84.10474	11.52762	91.5993	43.4671	119.2495	100.7705	35.00311	181.2707	53.16234	57.02126	154.9238	53.20203
AC099754.1	0	0	0	0	0	0	0	0	0	0	0	0	0	0	0	0	0	0.06021429	0	0	0	0	0	0	0	0	0	0	0	0	0
NHEG1	0	0.01525953	0	0	0	0	0	0	0	0	0	0	0	0	0	0.02162399	0	0	0	0.01942756	0	0	0	0	0	0	0	0	0	0.01620621	0
BX571846.1	0	0	0	0	0.04929969	0	0	0	0.04208898	0.04676526	0	0	0.04896324	0	0.1167644	0.05290644	0	0	0	0.2851952	0.05220158	0	0	0	0.04673245	0	0.2134563	0.4358961	0	0	0
AC121247.1	0.2475991	0.1009591	0.04414414	0.02253352	0.2444091	0.1014664	0.4608943	0.2205208	0.0189692	0.2950747	0.2635637	0.04970894	0.1986064	0.6460959	0.2104995	0.1907564	0	0.02227978	0	0.2356482	0	0.1429119	0.1220439	0.2068712	0.2316817	0.02408262	0.04810161	0.4802239	0.550165	0	0.301367
AC025188.1	0.16878	0.1720512	0	0.1382431	0.04543788	0.1556241	0	0	0	0.129306	0.1959956	0	0.04512778	0	0	0	0	0.1366864	0.2095102	0.04380914	0.04811246	0	0	0	0	0	0	0	0	0.036545	0
AL136980.1	0.04662432	0.1901118	0.1995023	0	0.3012456	0.2292804	0.04959373	0.09966077	0	0	0.05414242	0.1123257	0.1495949	0.09733084	0	0.1616423	0.2327017	0.2013796	0.05787573	0	0.2126518	0.2152889	0.05515577	0	0	0	0	0.2959491	0.0388497	0	0
CR786580.1	0.07037389	0.07173781	0.009410157	0.009606889	0.1042008	0	0	0.0282049	0	0	0	0.0105964	0.02822447	0.03672734	0.01121798	0.05082915	0.02195223	0.03799484	0	0.05479949	0.02006079	0	0.02081277	0.0176394	0.01795903	0.3285545	0.02050753	0.02791876	0.05863902	0.05333183	0.0963631
AL049648.1	0	0	0	0	0	0	0	0	0	0	0	0.1081434	0	0.2811205	0	0	0	0	0.1114416	0	0	0.1036364	0	0	0	0	0	0	0	0	0
AC104134.1	0.04347511	0	0	0	0	0.01781615	0	0	0.01332296	0	0	0.01745646	0	0	0.03696091	0.03349429	0	0.01564813	0	0.03009214	0	0	0	0	0	0	0	0.01533108	0	0	0.01322901
LINC01671	1.155311	1.465585	2.670099	2.539001	0.8294013	5.032575	1.608178	2.957314	1.625986	2.79738	1.672863	4.278091	1.26612	1.161225	2.637395	1.466984	0.4271223	11.9514	1.770508	1.554916	0.666798	1.662971	0.5061901	2.302355	4.455195	5.726751	9.526436	1.539102	1.28355	2.050638	5.637803
LINC01504	3.301228	4.307468	6.600125	0.5470052	5.099503	2.295175	3.051352	3.114578	2.344266	1.093054	4.970391	9.406724	4.212468	3.018	2.874326	4.183367	1.505603	9.218959	0.8760991	3.663894	2.907515	6.123683	2.208512	6.482735	3.927585	1.488098	2.998802	3.805554	3.452662	4.27892	4.011186
BOLA3-AS1	1.279968	1.995538	0.4631196	0.6372546	2.189126	1.527314	1.481617	1.448453	0.9517743	1.269025	1.85795	0.5895222	2.274843	2.436238	1.056175	2.240519	1.197808	1.056906	0.6775979	1.719794	1.116066	1.521028	1.358308	1.679625	1.863773	0.6590937	0.6143416	1.792197	1.725273	3.912625	1.821394
MPRIP-AS1	0	0	0.05119552	0	0	0.02941854	0	0	0.06599776	0.2444347	0	0.05764921	0	0	0.03051546	0	0.05971504	0.02583865	0	0	0.02728495	0.02762332	0	0	0.07327895	0.02792946	0.05578514	0.1265756	0.01993893	0	0.1310648
AL021707.1	0	0	0.2166594	0.05529725	0.3816782	0.06224962	0.4847291	0.1082316	0	0.4655014	0.529188	0.2439715	0.05415334	0.1057013	0	0	0.4422496	0.05467458	0	0	0.1154699	0.4091566	0.05989917	0.1522986	0.1033722	0.05909874	0	0.1071336	0.04219077	0.175416	0.3697773
AC073346.1	0	0.103576	0	0	0	0	0	0	0	0	0	0	0	0	0	0	0	0	0	0	0	0	0	0	0	0	0	0	0	0	0.1545892
RFPL1S	0.05616017	0.04579889	0	0.07359883	0.2902864	0.1242783	0.1433686	0.1560571	0.06195708	0.06884079	0.28695	0	0.2282417	0	0.1862066	0.1947023	0.2522656	0.04851338	0.08365534	0.06997024	0.4098311	0.03889815	0.4517683	0.07882951	0.06879248	0.1179877	0.09164701	0.02376521	0.1871818	0.009728039	0.1230404
JPX	14.68773	19.77932	32.69876	16.0756	20.63782	26.92732	17.0964	27.43657	20.55088	22.20904	18.44004	17.34339	31.41721	28.00546	24.43993	18.9465	16.83956	42.36236	32.46608	29.83035	30.63037	27.32916	21.83347	17.89089	16.1108	41.42927	28.75944	34.07557	27.83196	18.16091	17.52444
AL136366.1	0.2304164	0.5402289	0.5853995	1.006548	0.9304686	0.1416374	0.5208188	0.83113	0.2912711	0.2647904	0.4348024	1.491862	0.4312553	1.142392	0.3672964	0.9985413	0.07187544	0.3732053	0.03575259	1.046635	0.9195555	1.36319	0.4770127	0.231018	0.235204	0.2689362	0.06714525	1.00552	0.3599896	0.4240717	0.2103398
ATP13A4-AS1	0.4680455	0.3122946	0.09103338	1.765795	0.8247548	0.6800379	0.2262974	1.455215	0.430298	9.605585	0.691749	5.843014	0	0	1.410789	0.1475156	0	2.389141	0.1056354	1.502028	0.3396174	1.57179	4.580525	0.8532135	2.779756	8.095037	0.09919441	0.04501411	0.3899988	2.542795	3.923058
NUTM2B-AS1	3.216317	5.845368	6.832047	2.358413	4.106727	6.32664	1.270716	3.437483	3.548308	4.881241	3.254736	4.483142	3.145022	2.349983	3.750023	3.239007	3.325185	6.300972	1.99624	4.579685	3.824548	3.553733	5.109366	1.796626	4.361893	6.167291	3.481256	4.180348	3.828564	1.910156	3.103848
AL354707.1	0.1077319	0.1098199	0.1152444	3.029583	0	4.138938	0	0.259065	0.02476086	0.3301429	0.03127589	0.7461894	0.3168547	0.2530084	0.7899608	0	0.06721118	0.3199044	0.5349195	0	1.443374	0.03109093	0.1593063	0	0.3574038	0.251484	0.2511518	0.05698595	0.0224419	0	0.2704489
LINC01107	0.01281874	0.03136123	0	0	0	0.0157594	0	0	0	0.02618855	0.01488574	0	0.06854853	0	0	0	0	0	0.01591216	0.02661821	0	0	0	0	0.01308508	0.01496171	0	0.02712242	0.08544967	0	0.187229
KCNMA1-AS2	0	0	0	0	0	0	0	0.0753702	0	0	0	0	0	0	0	0	0	0	0	0	0	0	0	0	0	0	0	0	0	0	0
AC002064.1	0	0	0.1477895	0	0.03719335	0.2972356	0	0.03691392	0.03175335	0.3175317	0.1203247	0	0	0.03605092	0.2202275	0	0.3878626	0.2237704	0.08574767	0.07172029	0	0.3189683	0.1225767	0.03462906	0.03525654	0	0	0.2557759	0	0.02991405	0.1261178
CYP4A22-AS1	0	0.02241709	0.2058382	0.6304247	0.02960123	0.81107	0.1754358	0.05875765	0.1010867	0.08423841	0.0319211	0.09933692	0	0	0.1402187	0.03176684	0.1028966	0.1484109	0.204733	0	0.4388107	0.06346465	0.6828895	0.1102415	0.1964183	0.06416801	0.1602081	0.02908078	0.2061439	0.02380782	0.3011216
LINC01703	0.3979097	0.6895568	1.649421	0.651834	0.6427362	2.812851	0.8465036	2.870583	1.417547	0.2032314	0.115518	1.378031	0.3191749	1.245988	2.093157	0.1724396	1.799781	0.2148313	0.6174169	0.6713386	1.304424	0.9186789	0.9414407	0.34908	0.1015444	6.269807	1.623358	0.2104785	0.2901134	0.6031002	0.771883
AC005237.1	0	0.03693406	0.581376	0	0.09754107	0.05567945	0	0.2904247	0.08327445	0.04626331	0.1051854	0	0.04843769	0.04727249	0	0.05233857	0.1130206	0.04890391	0.05621918	0.2351117	0.2582064	0.3136902	0.05357707	0.3178564	0	1.004361	0.0527913	0.04791305	0.3019018	0.0392254	0.2480617
AL450384.1	0.06130026	0.04999066	0	0.06694583	0.1320229	0.2260882	0	0.0655155	0	0.1252358	0	0.1476825	0.2622438	0.06398384	0	0.07084082	0.0764873	0.06619198	0	0	0	0.1415277	0.2175515	0.0614603	0.1877219	0.5723849	0.0714536	0	0.05107842	0.05309201	0.2238362
AL731684.1	0.05766972	0.04702993	0.987059	0	0	0	0	0.06163531	0	0	0	0.2084039	0	0	0.07354295	0	0	0	0	0	0.2630294	0.06657283	0.06822229	0	0	0	0.2016652	0	0	0	0
LINC01393	0.2379977	0	1.813982	0.227427	0.06407222	0	0.3164441	0.1271817	0.2461538	0	0	0.250852	0.06363495	0.372625	0.07587628	0.1375194	0.1113605	0	0.1477157	0.3088776	0.3731401	0.03434251	0.3167406	0.1491369	0.06073571	0.2430618	0.1040317	0	0.1735226	0	0.05431512
LINC01821	0	0.023896	0	0	0	0	0	0	0	0	0.03402701	0	0	0	0	0	0	0	0	0	0	0	0	0	0	0.03420066	0	0	0	0	0
ZNF385D-AS1	0	0	0	0	0.07734107	0	0	0	0	0	0	0	0	0	0	0	0.04480745	0	0	0	0	0	0	0	0	0	0	0	0	0	0
AL162399.1	0	0	0	0	0	0	0	0	0.1790401	0	0	0	0	0	0	0	0	0	0	0	0	0	0	0	0	0	0	0	0	0	0
LINC02476	0	0	0	0	0	0	0	0	0	0	0	0	0	0	0	0	1.035228	0	0	0	0	0	0	0	0	0.2766795	0	0	0	0	0
LINC01980	0	0	0	0	0	0	0	0	0	0	0	0	0	0	0.425741	0	0	0	0	0	0	0	0	0	0	0	0	0	0	0	0.253968
NAALADL2-AS1	0	0	0	0	0	0	0	0	0.05789853	0	0	0	0	0	0	0	0	0	0	0	0	0	0.03725073	0	0	0	0	0	0	0	0
AP000320.1	0	0	0	0	0	0.0660824	0	0	0	0.05490699	0	0	0	0	0	0	0	0	0	0	0	0	0.3815234	0	0	0	0	0.05686496	0	0	0
AC083867.2	0	0	0	0	0	0	0	0	0	0	0	0	0	0	0	0	0	0	0	0	0	0	0	0	0	0	0	0	0	0	0.0505713
LINC01710	0	0	0	0	0	0	0	0	0	0	0	0	0	0	0.08278296	0	0	0.07009561	0	0	0	0	0	0	0	0	0	0	0	0	0
AC006076.1	0	0	0	0	0	0	0	0	0	0	0	0	0	0	0	0	0	0.158477	0	0	0	0	0	0	0	0	0	0	0	0	0
DOCK4-AS1	0	0.06622659	0.01085903	0.0776024	0.01093133	0.01247988	0.01079767	0.0216984	0.03732992	0.02073873	0	0.01222792	0.01085672	0.08476447	0.05178084	0.05865529	0.0126661	0.07672855	0	0.01053949	0.01157477	0.01171831	0	0.01017767	0.02072417	0.02369637	0	0.01073913	0	0.008791901	0
NCBP2-AS1	0.4504805	0.03673691	0.09637876	0.2951811	0.242551	0.7199689	0.3833366	0.529603	0.3313197	0.1840654	0.3661839	0.05426412	0	0.4702015	0.459578	0.1561775	0.4496691	0.7296429	0.5032717	0.280628	0.05136561	0.5200262	0	0.4968223	0.5058247	0.7886842	0.105019	0.2382864	0	0.07803203	0.9458273
EDNRB-AS1	0.0421248	0	0	0	0	0	0	0.04502146	0.03872747	0.04303027	0	0.05074282	0.0450527	0	0.05371939	0	0	0.04548634	0	0.04373625	0.1921296	0	0	0.04223478	0	0	0	0	0.03510048	0	0.03845438
LINC01623	0	0	0	0	0	0	0	0	0	0	0	0	0	0	0.045281	0	0	0	0	0	0	0	0	0	0	0.08288743	0	0	0	0	0.01620693
AL606519.1	0	0	0	0.04767004	0	0	0	0	0	0	0	0	0	0	0	0	0	0	0	0	0	0	0	0	0	0	0	0	0	0	0
MTOR-AS1	0	0	0	0	0	0.09034778	0	0	0	0	0	0.04426188	0	0.1534126	0	0.04246337	0	0	0	0	0	0	0	0	0	0	0	0	0	0	0
AC005281.1	0	0.02266316	0.3270107	0.4552463	0	0.4099865	0	0.05940264	0.1277454	0	0	0	0	0.02900694	0.1063184	0.03211554	0	0.030008	0	0	0	0.2566452	0.0328755	0.0557258	0.02836778	0.3567981	0.1619667	0.02939999	0.09262519	0.02406916	0.1775824
AC007679.1	0	0	0	0	0	0.07970502	0.03448066	0	0	0	0	0	0	0	0	0	0	0	0	0	0	0	0	0	0	0.0756706	0	0	0	0	0
LINC02158	0.649154	0.06905064	0.1811534	0.277411	0.2735391	0.03469879	0.06004325	0.2714839	0.05189567	0.115323	0.5244028	0	0.1811149	0.353516	0	0.3261679	0.07043312	0.03047635	0	0.1758227	0.09654674	0.2606508	0.1669431	0.3112755	0.3745369	0.03294244	0.06579785	0.1791531	0.8466376	0.02444482	0.02576487
AC099552.2	0	0.04527662	0	0	0	0	0	0	0	0	0	0	0	0	0	0.1283213	0	0	0	0	0.1266117	0	0	0.0556647	0.05667334	0	0	0	0.04626181	0	0
LINCMD1	0.05479871	0	0.2930999	0	0	0.06736972	0	0	0	0	0	0	0	0	0	0	0.06837501	0	0	0	0.1874511	0	0	0	0	0	0	0.3478363	0	0	0
AC104463.1	0	0	0.07419844	0	0.07469241	0.1705469	0	0	0	0	0	0	0	0	0	0	0	0	0	0.07201503	0	0	0	0	0.07080286	0.3238287	0	0	0	0	0.1266361
AGBL4-IT1	0	0	0	0	0	0	0	0	0	0	0	0	0	0	0	0	0	0	0.1222822	0	0	0	0	0	0	0	0	0	0	0	0
C9orf135-DT	0	0	0	0	0	0	0	0	0	0	0	0	0	0	0.03318125	0	0	0	0	0	0	0	0	0	0	0.03036934	0	0	0	0	0
AP001046.1	0	0	0	0	0	0.03315854	0.03825198	0	0	0	0	0	0	0	0.01146497	0	0	0.04853922	0.08927989	0	0	0	0	0	0	0.04197354	0	0	0	0	0.01641412
LINC01729	0	0	0	0	0	0	0.07522178	0	0	0	0	0	0	0	0	0	0	0	0	0	0	0	0	0	0	0	0	0	0	0	0
AL606491.1	0	0.7694214	0.1121426	0.6869224	0.2822229	0.5799654	0.7248078	0.1680615	1.204721	0.321257	0.5478137	0.4419773	0.1681781	0.7659514	0.4010603	0.7874625	0.3924131	0.1131979	0	0.1632639	0.1793011	0.544574	0.1240148	0.4204241	0.05350526	0.9176823	0.06109801	0.2772608	0.6114605	0.4993727	0.5263394
AC005487.1	0	0.03104683	0.2850782	0	0	0	0	0	0.03500031	0	0	0.4127337	0	0	0	0	0	0	0	0	0	0	0	0.03817008	0	0	0.04437645	0	0	0	0
AC064875.1	0.1286433	0.3147277	0.3027508	0.08429459	0.02770602	0.2214163	0	0.1374893	0.141922	0.2365353	0.02987737	0.1859539	0.1651017	0.026855	0.3281032	0.2973299	0.2889261	0.0277818	0	0.05342579	0	0	0.06087314	0.1289792	0.210106	0.03002985	0	0.272189	0.3644528	0.1337012	0.2348687
KCNMA1-AS3	0	0	0	0.03944169	0	0	0	0	0	0	0	0	0	0	0	0	0	0	0	0	0	0	0	0	0	0	0	0	0	0	0
BX255923.1	1.623535	0.5792504	0.1085468	0	0.600982	0.2494975	1.133301	0.3253455	0.1865748	0.2073041	0.706998	0.7333812	0.7054043	0.476609	0.6470011	0.820845	0.1899154	0.383489	0	0.316058	0.6363572	0.9956574	0.7802497	1.169963	1.5019	0.2368687	0.7096674	0.2146965	0.3382026	1.889501	0.6020924
AL118511.2	0	0.0663863	0	0	0	0	0	0.08700289	0.1496798	0	0	0	0	0	0.1038114	0	0	0.08790125	0	0.08451925	0	0	0	0	0	0.09501405	0	0	0	0	0
LINC01716	0	0	0	0	0	0	0	0	0	0	0.05903481	0	0	0	0	0	0	0	0	0.0527821	0	0	0	0.05097008	0	0	0	0	0	0	0
CADM3-AS1	1.310404	0.9083447	0.2242851	0.04293265	0.3668897	0.01611015	0.05575444	0.08403075	0.03614163	0.08031426	0.5173796	0.2525585	1.191261	0.1778102	0.6015905	0.711745	0.08175273	0.268845	0	0.6938715	0.3586022	0.5748282	0.5580668	1.05106	1.136987	0.152947	0.06109801	1.59425	0.3057303	1.46407	0.2870942
LINC01771	0	0.03641295	0.1432933	0	0.09616483	0.2195754	0.04749453	0.04772116	0.1231493	0.04561057	0	0.2151424	0	0	0.1138813	0.1032002	0	0.04821391	0.3325558	0.09271776	0.1018253	0	0.3169268	0	0.1823142	0.364807	0.05204645	0.04723703	0	0.03867196	0.04076029
AC002378.1	0	0	0	0.8350256	0	0.1044457	0	0	0	0	0	0	0	0.08867558	0	0	0	0	0	0	0	0	0	0	0	0	0	0	0	0	0
AL163953.1	0	0	0.1492145	0.03808351	0	0.04287164	0	0	0	0	0	0.04200611	0	0	0.04447019	0	0.08702274	0.03765467	0.04328722	0	0	0	0	0	0	0	0	0	0	0	0
PACRG-AS3	0	0	0	0.02444618	1.277564	0	0.3809641	0.191391	0.06173795	0.1371946	0.6498526	0	0.2394047	0	0	1.241687	0	0	0	0.2788911	0	0.1808827	0.2912868	0.6284057	0.251347	0	0	0.2841739	0	1.008138	0.1226052
FAM225B	0.1945965	0.07299942	0.1956763	0.08075694	0.1299223	0.02870851	0.0165592	0.1247866	0.02504634	0.007951173	0.01355849	0.07501045	0.0832488	0.1503055	0.06948424	0.004497657	0.2719444	0.01681002	0.06280473	0.02828569	0.05325284	0.01797108	0.04604087	0.02731464	0.02383678	0.05451075	0.01814625	0.02882149	0.05188719	0.01685396	0.2131691
AL008633.1	0	0	0	0	0.05667927	0	0	0.05625343	0	0	0	0.06340215	0	0	0	0	0	0	0.06533581	0.2185903	0	0	0	0	0	0	0	0	0	0	0
AC114737.2	0	0	0.1793538	0	0.06018262	0	0	0.1791914	0.1027603	0.1141774	0	0	0.0597719	0	0	0	0.2092004	0.1206944	0.4162453	0	0	0	0	0	0	0.0652304	0	0	0	0	0.05101785
PTPRD-AS1	0.6001275	0.7625642	0.1194374	0.4420122	0.661279	0.1201068	0.6977297	0.8353045	0.4747424	0.7128222	0.5834487	0.3530458	1.164267	2.243385	0.4093513	1.467702	0.1741414	0.2109824	0.01732443	1.391073	0.1273097	0.5477762	0.7924917	0.7696089	1.324919	0.03257924	0.1138767	2.096605	1.348988	0.9670122	0.5478372
AL592166.1	0	0	0.04969253	0.1521943	0.05002336	0.2855487	0	0.04964752	0.2562408	0	0	0.05595676	0	0	0.1184784	0.1073661	0.05796193	0	0	0.0964605	0.05296784	0	0	0	0	0.1084381	0	0.04914384	0.03870713	0	0.04240566
FAM66E	0.05753865	0.04692305	0.01538774	0	0.03098037	0.05305365	0.01530079	0	0.0264491	0.05877544	0.03340833	0.03465504	0.03076894	0.01501439	0	0.01662344	0.03589688	0.1087278	0	0.01493493	0.04920592	0	0.01701681	0.1153777	0	0.06715766	0.03353447	0.06087135	0.03595805	0.2117949	0.0131313
ADGRF5-AS1	0	0.05287104	0.03467661	0.03540157	0.03490746	0.2789676	0	0.0346452	0.8046487	0	0	0.1561917	0	0	0.08267697	0	0	0.1050088	0	0	0	0.1871029	0	0.03250077	0.03308968	0.2270118	0.03778532	0.1714686	0.02701074	0.02807555	0
PDE9A-AS1	0.01443387	0.02354178	0	0	0.01554317	0	0	0	0	0	0.01676131	0.06954717	0	0.01506575	0.0184067	0.01668031	0	0.0935141	0	0.01498602	0.01645808	0.04998656	0	0.01447155	0	0	0.06729837	0.01526989	0	0.07500685	0.01317622
FGD5-AS1	108.9732	107.7912	49.18419	44.89275	97.12943	83.855	72.69995	68.20592	45.86414	69.11827	115.7314	59.19448	120.6069	99.86422	62.06985	118.3596	58.00046	79.38879	70.70575	101.188	78.33603	94.97914	88.00777	98.98268	91.80027	55.51028	75.8774	112.4073	92.80495	110.9828	76.29776
LINC02036	0.1152519	0.125318	0.6164438	5.663982	0.1654794	5.384262	0.6538245	0.3284722	1.977863	0.07848616	0.1784482	1.064367	0.04108751	0.5613878	1.224786	0.488361	0	1.24449	8.536188	0	4.030057	0.2217411	0	0.192588	0.1960777	0.7174354	0.9403901	0	0.1600561	0.03327314	0.5961888
AC017002.1	0	0	0.03419499	0.03490988	0.03442264	0	0	0	0	0	0	0	0	0	0	0	0.3988542	0	0.03967995	0	0.07289767	0	0	0	0	0	0	0	0	0.05537122	0
MEG8	0.04116586	0	0	1.753327	0.04432964	0	0.1751505	0.2639795	0.03784587	0.58871	0.04780379	0	0.04402711	0	0	0	0.8731989	0	0	0.2137031	0.1877559	0.3326477	0.8765732	0.04127334	0	0	0.04798429	0	0.2058087	0.03565366	0.225474
AL357500.1	0	0.0740005	0	0	0	0	0	0.1939634	0	0	0	0	0	0	0	0.1048647	0	0.09798311	0	0	0	0	0	0	0.3705096	0	0	0.09599783	0.07561071	0	0
AC087501.1	0.0354084	0	0.1136326	0	0.07625938	0	0	0	0	0	0	0.04265236	0	0	0	0	0	0	0	0	0.04037409	0	0	0	0	0	0	0	0	0	0
AL023581.1	0.4451342	0	0	0	0	0	0	0	0	0	0	0	0	0	0	0	0.06942693	0	0	0	0	0.06423181	0	0	0.0567979	0	0	0.2354584	0	0	0
DBH-AS1	0.8876931	0.482612	0.3291927	0.1680375	0.5480586	0.2910221	0.4784091	0.8854853	0.6746437	1.269483	0.2336553	0.4562347	0.202537	1.420716	1.011276	0.6291884	0.694107	0.9201892	0.5289176	0.3317944	1.282099	0.273263	1.176141	0.2373362	0.3382913	1.533417	0.3587044	0.438251	0.4733888	0.58431	0.5726449
AL596247.1	0	0.1868429	0	0.06255345	0	0	0.1218525	0	0	0	0	0	0	0	0	0	0.0714689	0	0.2844029	0	0.06531103	0.132242	0.271037	0	0	0	0	0	0	0.248043	0.104575
LINC01389	0.314497	0.6839301	0.8410693	0.6296788	0.6773349	1.739896	0.2230178	0.2801025	0.6746437	0.4818856	0.06086818	0.2525585	0.1121187	1.203638	0.4679037	0.9086106	0.6540218	0.7357862	1.301305	0.0544213	0.4183692	0.06050823	0.3100371	0.157659	0.3210316	1.651828	0	0.1663565	0.1310273	0.1361926	0.4306413
P3H2-AS1	0.06936166	0.7919068	0	0.1136245	0.4108082	1.151192	0.3688958	0.4447874	1.147818	0.2125577	0.3624575	0.4177594	0.03709133	0.03619907	0.4422652	0.4007844	0	0.7115184	0	0.9361954	0.1977224	0.2001745	0	0.5215706	0.8142329	0.6476574	1.131903	0.07337916	0.6646492	1.051295	0.6015214
FAF1-AS1	0.05033202	0	0	0	0	0.2475134	0	0	0.1388183	0	0	0.1212582	0	0	0.1283712	0.1163311	0	0.1630455	0	0	0	0	0	0	0	0.05874626	0	0	0	0	0
LINC02620	0	0	0	0	0.02691286	0	0	0	0	0	0	0	0	0.0260862	0	0	0	0	0	0	0	0	0	0	0	0	0	0	0	0	0
AL137220.1	0	0	0	0	0	0	0	0	0	0	0	0	0	0	0	0	0	0	0	0	0.08734486	0	0	0	0	0	0	0	0	0	0
PROSER2-AS1	0.2240443	0.06851595	0.1198338	0.04587714	0.1658684	0.1893656	0.2234187	0.1346909	0.09011419	0.04291127	0.1626069	0.168675	0.1797124	0.1607735	0.08928472	0.03236423	0.08735967	0.4082449	0.0695277	0.07269216	0.1277322	0.08082266	0	0.07019663	0.100056	0.01634368	0.06528836	0.04444147	0.08167462	0.06063883	0
MIAT	7.951476	3.082642	3.49273	4.105675	7.009782	3.735484	2.574617	3.478558	2.632428	7.880404	4.186235	2.245669	4.538482	0.8278071	7.985963	5.201555	9.227455	7.718502	4.743385	5.528721	12.98919	4.280379	5.7511	5.607414	5.751076	16.57794	3.829861	4.609185	5.630014	6.244467	12.84367
AC007953.1	0.2260447	0	0	0.04937255	0	0	0	0.04831768	0.1662515	0.0461807	0.1049976	0	0	0	0.2306097	0	0.05640938	0.09763317	0.05611879	0	0	0.156565	0	0	0.1384449	0.2110669	0	0	0	0	0.206349
TRAM2-AS1	7.70891	9.701409	6.891204	4.244615	9.966273	15.7604	5.98431	7.114461	9.475912	5.637257	9.72497	10.68281	11.55179	9.592908	11.50114	11.19171	4.581648	10.99056	9.809127	10.07722	6.366025	8.403253	5.232921	7.836683	6.09361	6.441211	3.879646	8.087268	7.7475	9.150199	6.998013
AC004540.2	4.566103	6.378183	1.64429	0.8887058	9.201171	5.947062	3.895145	5.556533	2.867838	3.694456	6.877344	3.757596	10.68561	3.255977	1.844877	11.91188	1.015369	1.415681	0.3928315	7.463201	1.185628	7.25418	2.192737	6.527083	8.398989	0.7387342	0.6850614	12.96125	6.667649	7.635295	3.177774
TMEM30A-DT	1.803206	0.9117241	0.6944213	1.890504	1.281581	4.034698	0.3452487	0.5010722	1.392534	1.142018	0.5025527	2.302437	0.9642689	0.6775724	0.689858	1.542049	0.8099809	0.7788401	0.4924384	1.31053	0.6168264	1.373847	0.4692955	0.9039566	0.5522018	1.683725	2.185951	1.564272	0.6310586	1.155697	0.427983
AC073321.1	0	0	0	0	0	0	0	0	0	0	0	0	0	0	0	0	0	0	0	0	0	0	0	0.03881208	0	0	0	0	0	0	0
AC025918.1	0	0.2156255	0.2121339	0.07218962	0	0.7313924	0	0	0.1215416	0.9453177	0.07676066	0.1592503	0	0	0	0.534728	0.08247847	0.5710138	0.4923215	0	0.829092	0.3052269	0	0.1988233	0	0.2314572	0.154101	0.2097916	0	0.05725065	0.3620535
AL121917.1	0.3723089	0.4385618	1.239065	1.174615	0.757298	2.492019	0.1760091	0.8400328	0.9127533	0.0845137	0.1441144	0.9467847	0.4424293	0.3454291	1.635369	0.5736718	0.6710136	0.5360252	1.181062	0.04295014	0.5188598	0.04775404	0.8808701	0.4147566	0.1266816	1.400215	1.205488	0.5689283	0.2412871	0.4299412	0.6042114
UBXN7-AS1	0.02115038	0.1379859	0.02262526	0.1154913	0.2733106	0.1040094	0.3599585	0.02260476	0.1750016	0.02160501	0.2210476	0.05095478	0.1583431	0.1324578	0.02697189	0.02444216	0.02639036	0	0.05250881	0.02195947	0.07234956	0.122078	0.02502054	0	0.1079492	0.2221757	0.02465358	0.2685052	0.08811774	0.1648647	0.05792252
LINC00626	0	0	0	0.1158058	0	0.2933228	0	0	0	0	0	0	0.02835254	0	0	0	0	0	0.1974441	0	0	0	0	0	0	0	0	0	0	0	0.1210004
GS1-594A7.3	0	0	0.9908206	0.2408417	0	0.3253465	0	0.3771136	0.04054914	0	0.05121835	0.3187781	0	0	0.3937239	0	0	0.1428778	0	0.04579353	0	0	0	0.1768857	0.04502272	0.5662771	0	0	0	0.03820035	0.2415793
AL157400.1	0	0	0	0	0	0.08457829	0	0	0	0	0	0	0	0	0	0	0	0	0	0	0	0	0	0	0	0	0	0	0	0	0.1256037
TRMT2B-AS1	0	0	0.1321094	0	0	0	0.5254516	0.527959	0.1135376	0	0	0	0	0	0	0	0	0	0	0	0	0	0.1460955	0	0	0	0	0	0	0	0
AL355490.1	0.4116586	0.2014258	0.1761459	0.04495711	0.08865928	0.1518283	0.04378764	0.08799317	0.03784587	0.08410144	0.3824303	0.0495877	0	0.257808	0.3149791	0.4757278	0.4109171	0.1333526	0.1533001	0.08548126	0	0.2376055	0.194794	0.12382	0	0.1441433	0.09596858	0.1306507	0.1372058	0.07130732	0.112737
RUSC1-AS1	2.334974	1.874196	4.956262	2.811044	4.137916	4.45286	2.131666	2.593786	2.991802	1.784178	2.30583	1.993231	2.202315	1.976622	5.111262	3.22956	1.927013	3.49409	3.126677	1.851628	2.18026	2.016282	1.674741	2.506973	1.764158	6.630904	0.9429592	3.773405	2.221373	2.229325	2.702167
LINC02816	0	0	0.9319865	0.1119378	0	0	0	0.2190923	0	0	0	0.1234673	0	0	0.3267749	0.05922522	0.1918376	0.05533864	0	0	0	0	0.3637601	0.0513828	0	0	0.2986876	0	0	0	0
AL022315.1	0	0	0.05438239	0.8883093	0.05474444	0.2499985	0	0	0.1869495	0	0	0	0.2174833	0	0.06483003	0.1762486	0	0.05489415	0.1262109	0	0.4637345	0	0	0	0.155681	0	0.05925771	0	0	0.04403012	0.232039
AL513210.1	0	0	0	0	0	0	0	0	0	0	0	0	0	0	0	0	0	0	0	0	0.06316734	0	0	0	0	0	0	0	0	0	0.1264283
LINC00115	0.5613098	0.8997171	2.29828	1.226009	1.229741	2.022637	0.7205878	0.9929505	1.743861	2.03647	0.8541091	1.981802	0.7245287	0.3636512	2.961959	0.6263022	1.449048	1.483905	0.4324751	0.3014391	2.229063	0.8267145	1.190656	0.485151	0.5927303	2.14617	1.082948	1.290026	0.7096308	1.139936	1.113149
AC009365.2	0	0	0	0	0	0	0	0.1441166	0	0	0	0	0	0	0	0	0	0	0	0	0	0	0	0	0	0	0	0	0	0	0
LINC01456	0	0	0	0	0	0	0	0	0	0	0	0	0	0	0	0	0	0	0.177551	0	0	0	0.04230167	0	0	0	0	0	0	0	0.03264277
AC098872.1	0.04662432	0	0	0	0	0	0	0	0	0	0	0	0	0	0	0.05388077	0	0	0	0	0	0	0	0	0	0	0	0	0	0	0
AC023590.1	0	0	0.4513739	0.2560058	0.1009731	0.1152771	0.04986925	0.3006433	0.6896358	0.1915644	0.05444321	0.1129498	0	0	0.8370277	0	0.2339945	0.1012492	0.2327891	0	1.069166	0.05412125	0.4436975	0.188023	0.04785749	0.9302579	0.05464877	0.09919776	0.1562621	0.9339278	0.3851847
AL445490.1	0.4659572	0.3799903	1.661499	2.374729	0.947784	4.009945	0.4405627	0.8299969	0.7139634	0.2115435	0.3006067	2.120407	0.110743	0	1.84865	0.7778004	0.5813973	3.521982	1.67094	0.7525497	0.8855054	1.553911	0.06124659	1.661062	0.4227901	0.6042816	0.06034834	0.1095435	0.5176782	2.152344	1.559644
AC012368.1	2.893372	2.30057	2.824311	4.581772	3.972569	2.979089	4.577997	6.107355	1.729015	3.916123	3.653917	1.699087	3.365243	9.928372	4.381584	3.218299	3.158925	3.085208	1.526431	4.581185	5.691017	7.306368	5.26257	4.931574	3.24884	1.139761	1.854935	2.946173	4.882075	3.978184	3.466663
DHDDS-AS1	0.1435747	0.3902862	0.102391	0.05226583	0.3607544	0.4118595	0	0.1022983	0.2199925	0.1466608	0.1111506	0.3458953	0.2047385	0.7992537	0.3051546	0.6636808	0.4777203	0.5167729	0.1188148	0	0.6548388	0.773453	0.2264619	0.3838654	0.09770526	0.4468714	0.3347108	0.3544116	0.4785343	0.3315993	0.2621295
AL035404.2	0	0	0	0	0.08968003	0	0	0	0	0.3402788	0	0	0	0	0.1062018	0	0	0.08992529	0	0.08646542	0	0	0	0	0	0	0	0	0.06939272	0	0
AL391244.1	0.1864973	0.6844024	0.1995023	0.4073462	0.6526988	1.490322	0.3471561	1.445081	0.814418	0.476265	0.3248545	0.5054658	0.5983795	0.9733084	1.36752	0.8620924	0.05817542	0.9062084	0.1157515	0.09681579	0.2126518	0.1076445	0.4964019	0.2337302	0.3331516	0.4897686	0.05434684	0.6412231	0.1942485	0.6460995	0.4681803
AL138767.3	0.2045819	0.1668375	0	0.2234232	0.05507622	0.6287841	0	0.4919618	0.1880825	0	0.05939259	0.06160896	0.2735017	0.05338449	0.3261147	0.3546335	0	0.4418147	0.1269759	0	0.05831813	0.4723309	0.4235295	0.6153479	0.2088327	0.1193914	1.430804	0.5410787	0.1704678	0.1328909	0.3735125
TSBP1-AS1	0.03660643	0.05970544	0.007831819	0	0.07095563	0.01800163	0	0.01564945	0.05384663	0.007478656	0.02550549	0.03527639	0.02349046	0	0.009336425	0.02538224	0.03654049	0	0.009088063	0.03800678	0.08348026	0.008451554	0	0.036702	0.02242022	0.1794496	0.008533932	0.06196274	0.01220092	0.09511423	0
AC007879.2	0.04594738	0.3747031	0.1474543	0	0.3463505	0	1.172968	0.6383897	0.2534505	0	0.2134253	0.1106949	0	0	0.05859411	0	0.1146615	0	0.05703543	0	0.4715196	0.05304079	0	0.1842693	0.09380415	0.2681431	0.05355778	0.0486087	0.2679995	0.1193848	0.04194389
AC000036.1	0.04988573	0.02034102	0.0133411	0	0	0	0	0	0.01146562	0	0	0.01502287	0	0.0130174	0	0	0	0	0.01548105	0.05179406	0.01422043	0.02879357	0	0.01250399	0	0	0	0	0	0.01080148	0.01138477
LINC02249	0	0	0	0	0	0	0	0.01161283	0.01997872	0	0.01261774	0.0130886	0	0	0	0.01255676	0	0	0	0	0	0	0	0.01089403	0	0	0	0	0	0.00941073	0
AL731557.1	0.3062541	0.3052521	0.1456045	0.03716213	0.403078	0.1673377	0.2171726	0.254577	0.3128388	0.104279	0.8693351	0.3279187	1.055408	0.4617328	0.5207315	0.6291884	0	0.4041803	0.1689598	0.3179696	0.3492033	0.2356893	0.04025482	0.4094049	0.382088	0.4766027	0.3173155	0.07199837	0.5387263	0.7957379	0.3727594
PCA3	0	0	0.04833682	0	0	0	0	0	0	0	0	0	0	0	0	0	0	0	0	0	0.007360397	0	0	0	0	0	0	0	0	0	0
AL109741.1	1.256427	2.971405	0.8064247	0.205821	0.744144	0.1544656	0.6682232	1.544247	0.5197937	0.7700603	3.574609	0.6053883	2.620323	0.9835728	0.08011255	4.065525	0.4703115	1.560193	0.1559629	3.522125	1.146103	2.465673	2.303814	1.889561	1.987926	0.0733235	0.07322664	4.452822	4.135324	4.135117	1.261647
C5orf67	0.2316589	0.02698842	0	0	0.03563755	0	0.2816146	0.2475886	0	0.03380548	0	0.07972924	0.5309151	0.1727145	0	0.1147344	0	0.1786751	0	0.2061607	0.1132058	0.07640647	0	0.1327221	0.3378176	0	0	0.1400439	0.2757567	0.05732549	0
AL121574.1	0.1208449	0	0	0.06598717	0	0.2228507	0.1928119	0	0.05554942	0.1851637	0	0.07278385	0	0.1892028	0.2311601	0.0698264	0	0.06524412	0.5250254	0	0.2066884	0.6975053	0	0.0605802	0.06167791	0.1410471	0.4225824	0	0.201388	0.1046635	0
LINC02648	0	0.04129228	0.05416486	0.1105945	0.05452546	0	0	0	0.04655042	0.3103343	0	0.1829786	0	0.5285065	0	0	0	0.382722	0	0.1577129	0.2309398	0.1169019	0.2994958	0.3553634	0.2067443	0	0	0	0	0.306978	0
ODF2-AS1	0	0	0.0665416	0	0.2679384	0	0	0	0	0	0	0.1498596	0	0	0	0.07188516	0.2328446	0	0	0	0.07092746	0.07180706	0	0.06236634	0	0.2178086	0	0.06580687	0.2073257	0.2693735	0.170352
AL512444.1	0	0	0	0	0	0	0	0	0.04849002	0	0	0	0	0	0	0	0	0	0.2618877	0	0	0	0	0	0	0	0	0	0	0	0
SATB2-AS1	0.01558929	0	0.1834401	0	0.03357479	0.2874829	0	0.01666127	0.0573281	0.06369751	0	0.01877859	0	0	0.01988014	0.01801555	0.07780605	0	0	0	0	0.01799598	0	0.01562999	0	0.3639085	0.01817139	0	0.01298977	0	0.01423096
AL050320.1	0	0.09258359	0.2428918	0	0.0611272	0	0	0	0	0	0	0.06837766	0.3035501	0	0	0	0	0	0	0.05893607	0.06472528	0	0	0.05691279	0	0	0	0.1201049	0	0	0
AL441989.1	0	0	0	0	0	0	0	0	0	0	0.3078464	0.0798336	0	0	0	0	0	0	0	0	0	0	0	0.1328958	0	0	0	0	0	0.05740053	0
AC009950.1	1.35024	1.559931	1.604885	0.4505702	2.423354	1.844433	0.6782218	0.7616298	0.5861904	0.5746931	0.6533185	1.219857	1.243521	0.5480808	1.243584	1.387011	0.467989	3.158975	1.862312	1.440834	2.651531	0.995831	1.375462	3.083577	0.9571497	1.400859	1.049256	1.587164	1.281349	2.371365	1.540739
NRIR	1.124339	1.07499	1.451585	1.439592	2.546748	1.572923	2.47437	1.698888	1.532671	1.465335	0.5402634	1.961486	0.5390455	0.5260784	0.2966495	0.8960876	0.04837558	4.605056	3.031962	1.167349	1.591469	1.029381	0.8714274	4.35361	1.108124	2.172082	0.6778791	2.173844	3.392061	4.73462	0.637059
AC005550.1	0	0.06617353	0	0	0.08738054	0	0	0	0	0	0	0.19549	0.2603526	0	0	0.1875465	0	0	0	0	0	0.09367139	0.09599225	0.0813561	0	0	0	0	0.1352268	0.1405577	0
LINC01534	0.9098299	2.096874	2.369713	0.9072205	1.363136	3.793336	1.514779	1.352895	0.4000426	1.091019	3.399298	3.287897	2.242287	1.486424	2.370956	2.331438	1.628821	1.836724	1.522222	1.971411	2.616115	1.23295	1.310294	1.269155	1.130633	2.216203	2.628264	1.506566	2.076577	1.062089	1.372221
HAR1A	0.4776794	0.7380944	0.3227301	0.05491286	1.110002	0.0618169	2.67422	0.2149585	0.3467012	0.2311328	0.8466541	0.1211378	0.537769	2.88658	1.058011	0.6972932	0.564654	0.4615034	0.06241613	0.6264664	1.43334	1.393071	1.130173	1.109093	0.3336242	0.4401594	2.022059	1.14368	0.9426936	0.5661391	0.5967112
AC010746.2	0	0	0	0	0	0.2065806	0	0.05986261	0.05149382	0	0	0.06746999	0	0	0.07142778	0	0	0	0	0	0	0	0	0	0	0.06537471	0	0	0	0	0
AC102953.1	0	0.4560392	0.271912	0.1110387	0.6569332	0	0.2163004	0.3259988	0.2336868	0.3115806	0.295174	0	0.2174833	0	0.3889802	0	0.1268645	0	0	0	0.2318673	0	0	0.05097008	0.05189366	0.2373443	0	0.05378192	0.1694409	0.2201506	0.0464078
AL355482.2	0	0	0	0	0	0	0.02351912	0	0	0	0	0	0	0.02307889	0.02819682	0	0.1103555	0	0	0	0.1260588	0	0.1046274	0	0	0	0	0	0.03684784	0.1149013	0.02018435
UBXN10-AS1	0.3971295	0.6477221	3.345477	0.3252779	1.069127	1.525726	1.636885	1.220258	1.095304	0.6592068	0.691749	2.212486	1.114922	3.160676	3.228536	0.975242	0.7432766	0.6968328	2.711308	0.05154017	0.5660289	0.4584388	1.87919	0.2488539	0	0.2317598	2.89317	0.05251646	0.7031796	1.203835	1.268844
LAMP5-AS1	0	0	0	0.01434057	0	0.0645743	0	0	0	0.01341348	0.01524862	0	0.07021958	0	0	0	0	0	0	0	0.01497276	0.06063376	0	0	0	0	0	0	0	0.01137293	0.03596123
LINC02528	0.5301991	0.3603166	0.04726428	0.1930096	0.5233683	0	0.7989524	0.04722147	0.7717783	0.04513297	0.05130774	0.532224	0.8505761	0	0.6197887	0.3063587	0.2205184	0.2862543	0.3290735	0.2293672	1.10835	0.5610475	0.05226803	0.3543889	0.4961143	0.05156958	0.3090088	0.467424	0.2945255	0.6122723	0.3226678
LINC02660	0.04283757	0	0.09164951	0	0.04612983	0	0.04556581	0	0	0	0.04974506	0	0	0.5812677	0	0	0	0	0	0.04447629	0	0.09890177	0.05067611	0.08589882	0	0	0	0	0	0	0
BX005266.2	0.2250401	0.1376409	0.341038	0.06144139	0.1211677	0	0.0398954	0.06012867	0	0.1532515	0	0.2033096	0.1203408	0.07829726	0.02391508	0.3467527	0.02339945	0.2227483	0	0.07788292	0.02138331	0.0216485	0.04436975	0.05640689	0.114858	0	0.1530166	0.1190373	0.09375728	0	0.2054319
KCNIP2-AS1	0	0	0	0.03252779	0.0320738	0.2197045	0	0	0.0273826	0	0	0	0.03185491	0	0.03798277	0	0	0.09648454	0	0	0	0	0	0	0	0	0	0	0.0248181	0	0.1903266
AP001434.1	0.2646377	0.5755022	0.2830916	0.57802	0.3799683	0.7591417	0.09383065	0.3771136	0	0.8109781	0.8194936	0.3187781	0.3773752	0.3682972	0.5624626	0.9174751	3.191946	0.2857556	0	0.6411094	0.3017506	0.5091546	0.2087079	0.5306572	1.800909	0	1.233882	0.3732877	0.4410186	0.8404077	2.657372
PRICKLE2-AS3	0	0.008271691	0.01085033	0	0.01092257	0	0	0	0	0.04144422	0.01177858	0.06109062	0	0	0	0	0	0.04380976	0.01259075	0.01053104	0	0.02341785	0	0.01016951	0	0	0	0	0.01690336	0.03513943	0.04629624
AC092802.1	0.4944062	0.4449	0.1823733	0.0186186	0.2937398	0.985095	0.1088056	0.2004289	0.3291444	0.1567345	0.6137235	0.1848269	0.2370348	0.8719467	0.2391508	0.3546335	0.04254445	0.05522684	0.04232528	0.9027339	0.2138331	1.062745	0.1008403	0.5127899	0.2262354	0.1591885	0.03974456	1.244481	0.2130847	0.1771879	0.2023193
LINC01772	0.3198759	0.3817468	0.559175	0.1107649	0.5712991	0.3261151	0.2489621	0.1751051	0.2438697	0.1992388	0.2355571	0.4792968	0.3170766	0.1791547	0.417869	0.2704831	0.3212467	0.2106108	0.07747679	0.1458055	0.1868157	0.2882019	0.3322604	0.3832888	0.2548466	0.519049	0.3001051	0.5199858	0.3380463	0.1756863	0.1994177
FGF13-AS1	0	0.4319276	0.1133156	0	0.4943033	0.04340978	0.1502337	0.03773766	0.1623097	0.03606861	0.4510358	0.2552003	0.1888192	0.2211324	0.1350852	0.1224153	0.08811508	0.2287639	0.04383058	0.6598867	0.1610459	0.2038039	0.9189551	0.2124109	0.2162598	0.04121251	0.2057904	0.07470961	0.5590131	0.3975607	0.1933982
AL035530.1	0.2294593	0	0.1636401	0.1670612	0.329459	0.09403266	0.4067885	0.08174592	0	0	0	0.09213425	0.2454079	0	0	0.176781	0.09543581	0.08258999	0	0.1588247	0.08721292	0	0.6333749	0.5368028	0	0	0	0	0.5098583	0.06624472	0.279288
AL807761.3	0	0	0	0	0	0	0	0	0	0	0	0	0	0	0	0	0	0	0	0	0	0	0	0	0	0	0	0.325634	0	0	0
ZNF503-AS1	2.727861	4.074238	0.3934494	0.4351479	3.663635	0.7536274	4.173078	2.096496	0.8453465	3.725765	4.947345	3.064412	2.851901	4.638828	1.758887	4.817176	1.98867	1.191456	0.7228861	5.409846	2.656087	2.653645	2.900686	4.363681	5.412647	0.07154811	2.393696	3.599221	4.85245	6.71614	4.784498
LINC01776	0	0	0	0.0744243	0	0	0	0	0	0	0	0	0	0	0	0	0	0	0	0	0	0	0	0	0	0	0	0	0	0	0
AC009531.1	0	0	0	0	0	0	0	0	0	0	0	0	0	0	0	0	0	0	0	0	0	0	0	0	0	0.05094719	0	0	0	0	0
LINC00623	0.2664948	0.7823801	1.881516	0.4656611	1.090509	2.489985	0.6236281	1.025352	2.842025	0.2177785	1.547333	1.155654	1.93812	0.1668968	1.63126	1.786233	0.3325185	0.8632828	1.720189	0.7747301	1.215473	0.984437	1.576294	0.4275049	0.9249089	1.928485	1.056159	1.409652	0.9326382	1.015566	1.167718
AC073283.2	0	0	0	0.04800109	0	0	0	0.2818531	0.04040835	0.0448979	0	0	0	0	0	0	0	0	0	0.04563453	0.1503514	0	0	0	0.08973279	0	0.05123322	0.04649895	0.07324787	0	0
HHLA3-AS1	0.08805915	0.1795317	0	0.04808457	0.09482688	0.1623903	0.2810024	0.1882289	0.323829	0	0	0.1060746	0.09417973	0	0.1122969	0	0.05493783	0	0.3825838	0	0	0	0.05208623	0	0	0.2055608	0.05132233	0	0.03668763	0	0.1205796
AL122017.1	0.04586414	0.1870121	0	0	0.098778	0.05638553	0	0	0.08433046	0	0.05325966	0.331483	0.04905194	0.04787196	0	0	0.2861346	0	0	0	0.2091846	0.529447	0.217026	0.1839355	0.04681711	0	0	0	0.07643256	0.07944566	0
LINC00937	0.996003	0.5477933	0.02477807	1.568358	0.7981769	0.4841004	1.108713	0.4951125	0.3620115	1.112055	0.4572632	0.5301302	0.3220464	0.9187212	0.2067681	0.3212142	1.502874	0.7503373	0.4600406	0.4088319	1.188505	1.577587	0.4932228	0.90571	0.6383917	1.189545	0.3239927	0.2450448	1.022924	0.7422681	0.7189175
AC099342.1	0.03050242	0	0	0.0333116	0	0.03749977	0	0	0	0	0	0.03674269	0.0326225	0	0.1555921	0	0.03805934	0	0	0	0	0	0	0	0	0	0.284437	0	0	0	0.1113787
LINC02097	0	0	0	0	0	0.01508716	0	0	0.03384664	0	0.01425077	0.01478257	0	0	0	0	0.01531229	0	0.01523341	0	0.01399296	0	0	0	0	0.04297048	0	0.01298274	0	0	0.01120266
AP001476.2	0	0	0	0	0	0	0	0	0	0	0	0	0	0	0	0	0	0	0	0	0	0	0	0.2860068	0	0	0	0	0	0	0
LINC01907	0.01940744	0.04748058	0.01038039	0	0.01044949	0.1431574	0	0.01037098	0.08921122	0.0693861	0.02253686	0.01168894	0.03113454	0	0.01237461	0	0.03632341	0.01047807	0.01204543	0	0.0885166	0	0.01147933	0.009729054	0.009905344	0	0	0	0	0.05042622	0.09744037
LINC02794	0.2333365	0	0	0	0	0	0	0	0.03575301	0.07945066	0	0	0	0	0	0	0.0485242	0	0	0	0	0	0	0	0	0	0	0	0	0	0
AL359502.1	0.03658527	0.2685192	0	0	0.118191	0	0	0.1955051	0	0	0	0.04406999	0	0	0	0.04227928	0.04564921	0	0.04541405	0.2279088	0	0	0	0.4034886	0	0	0	0	0.03048466	0.09505925	0
BAIAP2-DT	17.36131	25.69434	28.0709	30.57758	22.56254	40.65621	16.92477	16.82889	23.77939	13.36801	27.0439	24.97631	21.91844	13.542	26.66176	25.55887	12.46698	13.85522	14.05334	18.83663	25.9636	18.68869	10.86894	21.29318	18.49656	9.417217	37.49652	20.24252	15.88727	20.41749	20.27192
AL356124.1	0.3729946	0.4562683	0.4987556	0.05091828	0.502076	0.1146402	0.1983749	0.3986431	0.2571846	0.285759	0.2707121	0.6739544	0.8975692	0.04866542	0.1783721	0.2694039	0.2908771	0.4531042	0.1157515	0	0	0.2152889	0.2206231	0.2337302	0.4283377	0.05441873	0.05434684	0.3945988	0.3496473	0.4038122	0.2128092
AL513185.1	0	0	0	0	0	0	0	0	0.1436741	0	0	0	0	0	0	0	0	0	0	0	0	0	0	0	0.7976248	0	0	0	0	0	0
AP4B1-AS1	0.3504084	0.2143198	0.4997911	0.5421299	0.1415021	0.6282401	0.07765108	0.1092303	0.2013426	0.2684553	0.2882288	0.08793666	0.3435333	0	0.3165231	0.1181089	0.3096986	0.3626053	0.2356083	0.1364299	0.4328457	0.3370874	0.1727196	0.2927693	0.2831706	0.3749055	0.0340373	0.3243664	0.2919777	0.3793599	0.4398303
AL139420.1	0	0	0	0	0	0	0	0	0.142574	0	0	0	0	0	0.04944159	0	0	0	0	0	0	0	0	0	0	0	0.1807678	0	0	0	0
LINC00685	0.7098226	0.4823865	0.1898301	0.8397947	0.5095837	1.090823	1.258383	2.149459	0.8701012	0.8459268	0.8242804	0.7125335	0.1897898	1.049604	2.112126	0.820297	0.5166467	0	0.4405587	0.4913175	1.146605	0.6145544	3.70871	0.5337568	0.6641904	2.485461	0.2757975	1.314139	0.2464414	0.2561566	1.619936
LINC00685	0.7098226	0.4823865	0.1898301	0.8397947	0.5095837	1.090823	1.258383	2.149459	0.8701012	0.8459268	0.8242804	0.7125335	0.1897898	1.049604	2.112126	0.820297	0.5166467	0	0.4405587	0.4913175	1.146605	0.6145544	3.70871	0.5337568	0.6641904	2.485461	0.2757975	1.314139	0.2464414	0.2561566	1.619936
AC010536.1	0.1164	0.2531328	0.2905395	0.01059334	0.1671278	0.1192522	0.2269911	0.1658722	0.1248479	0.07926802	0.1464335	0.07010675	0.09336783	0	0.07421921	0.2466129	0.0968253	0.1361627	0.01204081	0.292061	0.232267	0.201555	0.1376992	0.06807729	0.1386217	0.09057278	0.1356797	0.2668078	0.2424757	0.1848253	0.05312893
AL132671.1	0	0	0	0	0	0.1010546	0	0	0	0	0	0	0	0	0	0	0	0	0	0.08534249	0	0	0	0	0	0	0	0	0	0	0.07503599
AL049548.1	0	0	0	0	0	0	0	0	0	0.06717192	0	0	0	0	0	0	0.4102501	0	0	0	0	0	0	0	0	0	0	0	0	0	0
LINC02519	1.270261	0.6474399	0.9813843	0.7514261	1.975835	1.605043	0.5066855	1.357609	0.5028094	0.5947173	1.495576	1.59389	2.094432	2.375517	2.002367	1.427183	0.1540939	1.085871	0.4818003	1.263901	0.965602	0.5295208	0.5843821	1.450463	0.7203636	0.2471027	0.5552468	0.8958905	0.617426	1.08489	1.997055
AL583785.1	0.4944728	0	0.423163	0	0	0	0.4733683	0.2642373	0.04545939	0.3030608	0.05742057	0	0.5288412	0.4128957	0.3152867	0.05714309	0.06169776	0.05339314	0.1227599	0.4620496	0.1127636	1.369944	0.8189339	0	0.2018988	0.05771361	0	0	0.3708174	0	0.3611107
SGMS1-AS1	1.162341	0.9169179	0.6338874	0.3443115	0.9898845	1.354268	0.8646498	0.8890743	0.7612896	0.5432208	0.7410485	0.608556	1.056254	0.7652044	1.041463	1.4047	0.3933846	1.279705	0.3064852	0.9070761	0.7319735	0.6796622	0.4673303	0.7693003	0.7599754	0.6251254	0.4206275	0.6268882	0.7722843	1.013281	0.9674407
BX470209.1	0	0.1352367	0	0	0	0	0	0	0	0	0.03209534	0	0	0	0	0	0	0	0	0	0	0	0.5558329	0	0	0	0	0	0.0230299	0	0
AL080316.1	0	0	0	0	0	0	0	0.05422425	0	0	0	0	0	0	0	0	0	0	0	0	0	0	0	0	0	0	0	0	0	0	0
LEMD1-AS1	0	0	0.04869189	0.02982592	0	0.0447678	0	0.2724276	0.1841261	0.1115909	0	0.02193199	0.009736307	0.09502094	0	0	0.05679478	0.01966004	0	0	0.0207605	0.08407184	0	0.009127329	0	0.02125089	0.01061141	0	0.06068432	0	0.00831035
GAS1RR	0.1500438	0.2823726	0.05556004	0.006302399	0.3666517	0.02128435	0.460384	0.2405421	0.1963033	0.2593783	0.489207	0.1459825	0.3703215	0.7890853	0.05151527	0.5401956	0.1008091	0.1183972	0.07163557	0.7549513	0.08554301	0.4729903	0.2525951	0.1620075	0.1885064	0.02694267	0.02018031	0.2991535	0.274091	0.3748632	0.252868
AL031658.1	0.3773026	0.4205125	0.09417636	0.01373503	0.28441	0.04638571	0.0936442	0.04032474	0.03468734	0.07708254	0.2336758	0.06059898	0.3093708	0.09189134	0.04811529	0.363354	0	0.01358037	0.01561178	0.195868	0	0.1887388	0.02975617	0.1513151	0.07702844	0	0.01465988	0.6785659	0.272469	0.217854	0.0688855
LINC00381	0	0	0	0	0	0	0	0	0.03201542	0	0	0	0	0	0	0	0	0	0	0	0.03970767	0	0	0	0	0	0.04059194	0	0	0	0
ZNF32-AS1	0.8166776	0.380574	1.060833	0.06370651	0.5025388	1.004026	0	0.4364177	0.3217771	0.476704	0.2032212	0.5621463	0.3743319	1.765747	0.1487804	0.2696522	0.5095041	0.2519566	0.5068794	0.06056564	0.5986343	0.4040388	0.1380165	0.05848641	0.05954618	0.2723444	0.3399808	0.3085645	0.04860688	0.2526152	0.3727594
AL365271.1	0	0	0	0	0	0.0516166	0	0	0	0	0	0	0	0	0	0	0	0	0	0	0	0	0	0	0	0	0	0	0.03498406	0	0
LINC02608	0	0.8378144	1.726996	0	0	0.2706505	0	1.019573	0.3373219	0	0.08521546	1.325932	0.2354493	0.3063806	1.31013	0.1696073	0.2746892	1.267816	0	0	0	0	0	0.5885937	0.2247221	0.1713007	1.283058	0.9315963	0	1.4618	0.8708525
AL135960.1	0.2320935	0.2966987	0.02684086	0.06850502	0.3580091	0.007711797	0.2135135	0.06704138	0.0519021	0.08329918	0.2695182	0.1737904	0.2012637	0.1833273	0.01599869	0.5001861	0.007826872	0.1761074	0.02335966	0.4037909	0.05721997	0.2462007	0.06678549	0.2264102	0.2945441	0.0292858	0.02924711	0.6304317	0.6324435	0.3259713	0.2004182
GRM7-AS3	0	0	0	0	0	0	0	0	0	0	0	0	0	0	0	0	0	0	0	0	0	0.3199869	0	0.04631953	0	0	0	0	0	0	0
ISM1-AS1	0	0	0.2492248	0.04240587	0.083628	0.1432123	0	0.04149985	0	0.0396644	0.045091	0	0.04152864	0	0.1485523	0	0.2906987	0	0.09640038	0	0.1328258	0	0	0	0.1189097	0	0	0	0	0.06726074	0.0708929
AC009961.1	0.9675289	0.7514519	0.961069	0.6541076	0.496137	0.6230626	0.4410638	0.5416504	1.73664	0.3294419	0.8827825	0.8324778	1.10869	0.4328079	1.08695	0.6921645	0.3736673	1.21886	1.830116	0.9567056	1.41842	1.063712	0.5450334	0.762186	0.7995118	0.8335127	0.9666716	0.8529743	1.228485	0.7382157	0.6308758
ARHGAP26-AS1	0	0	0.2011072	0	0	0	0.1333138	0	0	0	0	0	0	0	0	0.03620948	0	0	0.2722595	0	0.03572707	0	0.1482653	0	0	0.036571	0	0.1657388	0	0	0
AC093382.1	0.133599	0.3268518	0.0714576	0.2918061	0.5754666	0	0.7105382	0.2855715	0.4912973	0.4776473	0.0775708	0.4827932	0.5000968	0	0.2555569	0.3859797	0.2500469	1.226211	0	0.1387097	0.07616748	0.07711207	0.5531585	0.8036866	0.06818745	0.3118667	0.3114547	0	0.05566065	0.4628391	0
AC105393.1	0	0	0	0	0	0	0	0	0	0	0.05753294	0	0	0	0	0	0	0	0	0	0	0	0	0	0	0	0	0	0	0	0
AL031123.1	0.4011497	0	0.572164	0.09735432	0.2879866	0.0547972	0.4266982	0.33346	0.1639099	0.2731816	0.05175939	1.073818	0.5720423	0.1395704	0.05684042	0.4635834	0.2224595	0.1443871	0	0	0	0.3601731	1.160019	0.2234428	0	0.3121412	0.3636837	0	0	0.1544155	0.08137706
AL008733.1	0.05398082	1.232605	0.1154901	0.1179046	1.16259	2.123654	1.8374	2.134632	7.890742	0.9373993	0.6895366	1.105414	0.8082588	0.7324717	1.170258	0.6238222	0	1.923519	0.06700751	0.3923207	0	0.3738867	0.8940174	0.9741916	0.1102049	0.9450758	1.635968	0.9137192	0.269877	1.168817	0.6898831
AC091729.2	0.08383115	0.0683647	0.1793538	0	0	0	0	0	0.07707023	0	0.09734878	0	0	0	0	0	0.1046002	0	0.1040613	0	0	0	0	0	0	0	0.1954327	0	0	0.07260596	0.07652677
AC122683.1	0	0	0	0	0	0.04340978	0.3004675	0	0	0	0	0	0	0	0	0.04080511	0.04405754	0	0	0	0	0	0	0	0	0	0	0	0	0.03058159	0.1933982
AL358612.1	0	0	0	0.1724447	0	0	0	0	0	0	0	0	0	0	0	0	0	0	0	0	0	0	0	0	0	0	0	0	0	0	0
AL122058.1	0	0	0	0	0	0.1316988	0.03798222	0.03816347	0	0	0	0	0	0.4099839	0	0	0	0	0	0	0	0	0	0.03580127	0	0	0.1664899	0	0.02975372	0	0
AL022157.1	0.3045655	0.4967492	0.3665291	0.2494613	0.2869761	0.7956719	0.04049533	0.3255086	0.6650059	0	0.04420952	0.5044523	0.0407168	0.119212	0.3883953	0.4839547	0.1425079	0.4933044	0.04725793	0.3162164	0.6511461	0.4834289	0.6755545	0.4198709	0.6217875	0.6665271	0	0.08055156	0.3806686	0.1648647	0.5560562
CFLAR-AS1	1.751252	1.86281	0.5701564	0.6236532	0.6969419	0.5148465	0.6479253	0.7323943	1.925017	0.9333362	0.5747238	1.467498	1.791539	0.1589493	0.9224387	1.49586	1.425079	4.563066	0.661611	1.225338	0.6945558	0.7471174	0.6305175	2.481055	2.448288	1.821841	0.399388	1.53048	1.99851	1.879457	1.320633
LINC01811	0	0	0	0	0	0	0	0	0	0.1499199	0.4260773	0	0	0	0.04679037	0.1272055	0	0	0	0.1523796	0.08367384	0	0	0.1471484	0	0	0	0.1164495	0.03057303	0.09533479	0.03349432
NUP50-DT	2.403655	4.305096	7.665746	4.710325	4.499439	6.15868	3.416951	7.370697	5.679399	6.035043	3.939041	4.654292	4.204452	5.463266	4.75543	3.842125	4.877134	7.568087	5.521252	3.335248	3.534793	2.956259	6.856249	5.495543	3.783587	3.565851	4.058653	5.394703	4.00569	5.389334	4.039826
AL606489.1	0.4688334	0.2973724	1.671755	2.048046	0	1.665113	0.05541028	0	0.5746965	0.05321233	0.1209849	0.1882496	0.1671399	0	0.3985846	0.6020012	1.754959	1.687487	0.9052908	0.9735365	0.3563886	0.4810778	0.1232493	0.261143	0.3190499	1.03362	0.5464877	0.2204395	0.4774676	0.3609383	0.427983
AL354836.1	1.226815	1.97063	1.948662	1.664602	3.44287	5.987298	3.677583	3.218341	2.597527	2.050667	2.0722	2.41822	1.948248	3.337119	2.939342	2.14811	1.252437	2.769857	3.138038	1.775525	2.501	3.433242	2.374857	1.118198	2.542561	4.599461	1.256681	2.713736	2.168395	2.092886	1.968345
AL359182.1	0.1619425	0	0.1732352	0.6484752	0.4069064	0.1327284	0	0.5192348	0.8932916	0.3308468	0.6895366	0	0.4618622	0.1126879	0.6195484	0.2495289	0.4714814	0.1165769	0.06700751	0.1681374	0.1231022	0.3738867	0.3831503	0.865948	0	0.4410354	0.5033746	0	0.2248975	0.561032	0.09855473
TMEM252-DT	0	0	0	0	0	0	0.06194226	0	0.0267685	0.0892278	0.01690588	0	0	0.0303914	0	0	0	0.01572012	0.01807161	0.04534586	0.06640017	0	0	0.02919276	0	0	0	0.04620482	0.02426152	0	0
AC099066.1	0.09482025	0	0.1014323	0	0	0.05828616	0.1008592	0.1013404	0	0	0	0	0	0	0	0	0.05915591	0	0.1765535	0	0.3784126	0	0	0.0950678	0	0	0	0	0	0	0.04327918
PSPC1-AS2	0.875322	1.812028	2.160832	0.8824029	1.450145	1.32446	0.3581037	1.079438	1.052337	1.169256	1.016466	0.3244302	0.9361615	0.07028012	1.030384	0.7781186	0.6721118	1.526817	1.086555	0.5592657	1.305178	1.010455	1.035491	1.485182	0.687315	1.493186	0.4709096	0.9260216	0.8415713	0.8747474	0.9219847
AL353803.1	0	0	0	0	0	0	0	0.03382238	0	0	0	0	0	0	0	0.03657158	0	0	0	0	0	0	0	0	0	0	0	0	0	0	0.1444443
HAGLROS	0.1806744	0.1289233	1.546187	0.02466425	0.04864002	1.471557	0.02402266	0.04827458	0.6436498	0.092279	0.2622599	0.2176374	0.1449242	0	0.8928154	0.02609925	0.3381544	2.901996	0.1682062	0	0.3605215	0.0260709	0	0.02264327	0.04610712	0.316318	7.792203	0.02389241	0	0.05868064	0.5154122
LINC02089	0	0	0	0	0	0	0	0	0.7166853	0	0	0	0	0	0	0	0	0	0	0	0	0	0	0	0	0	0	0	0	0	0
ST7-AS2	0	0.02028108	0.02660357	0.108639	0	0	0.07935971	0.02657947	0.3200913	0	0	0	0	0	0.06342899	0	0	0.05370783	0	0	0	0.08612615	0	0	0	0.1451344	0	0	0.02072238	0.06461788	0
LINC00375	0	0	0	0	0	0	0	0	0	0	0	0	0	0	0	0	0	0.04548634	0	0	0	0	0	0	0	0	0	0	0	0	0
AL022310.1	0.1467653	0.05984388	0.0392499	0	0	0	0	0	0	0	0	0	0	0.07659514	0.04679037	0	0	0.07923851	0	0	0.04183692	0	0	0.0367871	0	0.04282517	0	0.1552661	0	0	0.03349432
AL135923.1	0	0	0	0.1410644	0	0	0	0	0	0	0	0	0	0	0	0	0	0	0	0	0	0	0	0	0.1318523	0	0	0	0	0	0
AC084809.1	0.04283757	0.0698685	0.2749485	0.8420901	0.3229088	0.3686526	0.4100923	0.2289162	2.047903	0.2187918	0.3482155	0.619217	0.09163002	0	0.1092567	0.148514	0	0.2775359	0.319051	0	0.341916	0.1978035	0.2027045	0.1717976	0.3935489	0.1999957	0.04993289	0.09063754	0.1427776	0.2597107	0.3519454
AC016831.1	0.7550122	0.3537093	1.031057	1.333309	0.605454	0.2962387	1.589108	1.33916	3.603522	3.675702	0.7834848	0.7933717	0.2920707	0.6036241	1.659336	0.5754918	2.345141	3.746735	0.2392882	1.034074	1.996545	1.446438	2.014376	1.079104	0.9018828	2.568695	0.2434228	0.3908744	1.084217	0.4034791	1.011843
LINC01876	0.16878	0.7570251	0.1579808	0.3456078	0.4089409	3.890601	0	0.4735133	3.239133	0.7111828	0.5634872	2.82092	0.2707667	0.220211	1.775695	0.2438105	0.2895682	0.5695268	2.356989	0.1314274	0	0.5114458	0.4991597	0.2961362	0.2153587	1.699089	0	0.2455144	0.7031796	0.401995	0.4814809
PARD3-AS1	0.08383115	0.3418235	0.08967692	0.4577587	0.9930133	0.2061246	0.8917019	0.0895957	0.2312107	0.4281654	1.265534	1.110797	0.1793157	1.050013	0	0.6781484	0.4184007	0.2715625	0.1040613	0.08703803	0.3823507	0.09677309	0.3966832	0.8405001	0.171146	0.2935368	0.1954327	0	0.5588182	0.7260596	0.1530535
C12orf77	0	0	0.02371491	0	0	0	0	0	0	0	0	0	0	0	0	0	0	0	0	0	0.101112	0	0	0	0	0	0	0	0	0	0
AC013480.1	0	0	0	0	0.07879401	0	0	0	0	0	0	0	0	0	0	0.2536757	0.09129842	0.0790095	0	0.1519392	0	0	0	0.07336157	0	0	0	0	0	0	0
AL392089.1	0	0.5566361	0.5974066	0.06776624	1.67051	1.602012	0.462024	0.4642287	1.312083	1.07755	0.3602859	0.8222078	0.7963727	3.303165	0.8704385	0.5019628	0.4645479	0.8040379	0.6162063	0.3865513	0.919797	0.7879417	1.321305	0.3732809	1.076793	2.027898	1.229597	0.7877469	0.5170438	0.8598824	1.189541
AL450332.1	0.1233472	0	0.03298713	0	0.0996202	0	0.09840218	0	0.02834983	0.03149962	0	0	0.03298011	0.0643735	0.1179733	0.03563613	0.03847656	0	0	0	0	0.1779871	0	0	0	0	0	0.06524578	0	0.1068307	0
MRPL23-AS1	0.05398082	0.0110054	0.02887253	0.07369037	0.6394243	2.969798	0.1004828	0.3173101	1.228276	0.2757057	0.3604396	0.162561	0.2742307	0.1690319	0.2065161	0.5926311	0.08419311	0.2768702	0.2177744	0.2662176	0.04616334	0.7633519	0.09578758	0.3653218	0.3443902	0.06300505	0.01573046	0.3854753	0.3485912	0.2922042	0.3449416
SLC16A1-AS1	1.140052	0.2404442	0.1892406	0.6225234	0.3810009	0.6282959	0.6272375	0.4411614	0.3433455	0.6023569	0.3652091	0.4261924	0.483512	0.3282649	0.5263917	0.7496037	1.299868	0.4669412	0.3659921	0.3673438	1.053394	0.6807176	0.744089	0.3941475	0.4414184	0.390015	0.3207645	0.4158912	0.6551363	0.1532166	0.6639054
AC093642.1	0	0	0	0	0	0	0	0	0	0	0	0	0	0	0	0	0	0.04838458	0.05562216	0	0.2554644	0	0	0	0	0.2091991	0	0	0	0.03880885	0
AL358613.1	0	0.04671073	0	0	0	0	0	0	0.05265884	0.05850948	0	0	0	0	0	0.0661929	0	0.2473963	0	0.05946943	0	0	0	0.05742783	0.2338737	0	0	0	0	0	0
AC012558.1	0	0	0	0	0	0	0	0	0	0.1663099	0	0	0	0	0	0	0	0	0	0	0	0	0	0	0	0	0	0	0	0	0
AL442071.1	0	0	0	0	0	0	0	0	0.04171184	0	0.05268698	0	0	0.1420716	0	0.05243237	0	0	0.05631993	0	0	0	0	0	0	0	0.1057718	0	0	0	0
LAMA4-AS1	0	0.2702374	0.03544821	0	0.0356842	0	0	0	0.06092986	0	0.1539232	0	0.212644	0.03458812	0.2958082	0	0.206736	0	0	0.1376203	0.07556931	0	0.2744072	0	0	0	0	0.0350568	0.05522353	0	0.03025011
PLCL2-AS1	0	0	0	0	0	0	0	0	0	0	0	0.09805928	0	0	0	0	0	0	0	0	0	0	0	0	0	0	0	0	0	0	0.07431217
BX322234.1	0.8525114	0.6109572	0.3868919	0.9874509	0.7789351	0.2223201	0.2473108	0.4141515	0.3562532	0.3430566	0.4199905	1.587059	0.967024	0.5392923	0.5271079	0.2686891	0.967018	0.585799	1.186512	0.4559727	0.5007623	0.7455478	0.6723376	0.9842427	0.3428159	0.3015242	0.2409007	0.16398	0.5166217	0.8054817	1.108389
LINC02542	1.29357	1.029795	0.164735	1.109981	1.160822	2.499072	0.4258907	0.7570945	0.254838	0.09438391	1.788281	3.079324	0.3952799	0.2893284	3.770553	1.388118	1.421901	0.06651408	0.3058542	0.2877973	0.1755929	0.7110821	0.7651353	2.254217	0.5973453	1.509822	0.2872052	0	0.5902602	0.72023	1.743172
AL121787.1	0	0	0.2092924	0	0.04213714	0	0	0	0	0.2398256	0	0	0	0	0	0	0.0488242	0.08450475	0	0.2437603	0	0	0	0.07846399	0	0	0	0	0	0	0.07144075
AL390198.1	0.07911564	0.8387495	2.538978	2.246451	1.874313	11.6718	0	2.452122	0.5818802	1.697141	0.09187292	1.334219	0.5076876	1.403845	3.934778	0.8228605	0.7897314	2.221155	1.473118	0.9035636	0.5412652	0.7306368	2.152626	0.5552554	1.130633	6.463925	1.383297	0.5858868	0.6592309	1.027828	1.299998
Z93930.2	3.443623	2.132221	1.705443	1.462522	3.914296	3.684801	5.562243	2.658081	2.931386	2.54052	1.555128	2.919054	3.20555	5.52469	6.017925	1.326526	1.113979	2.685527	2.29564	2.25115	3.199418	1.766779	1.735114	1.150871	1.627396	1.78636	2.304334	3.305759	2.338028	2.374965	1.280715
LINC01748	0.07040324	0	0	0	0.1061397	0.05193239	0.0898645	0.8126399	0	0.01438331	0.01635113	0.06784524	0	0.1175765	0.1975189	0	0.07027643	0	0.0174786	0	0.09633195	0.09752661	0.01665717	0	0	0	0	0	0.03519809	0.04878087	0.1413915
AL606516.1	0	0.01109411	0.01455262	0	0	0	0	0	0	0	0	0	0	0	0	0	0	0	0.0168869	0	0	0.06281671	0	0	0	0	0	0	0	0	0
LINC00323	0.3523241	0.020523	0.5384181	0.2748372	0.02710013	0.06187835	0.1338439	0.1613791	0.3933186	0	0.02922399	0.8184928	0.2422366	0.6041575	0.3851136	0.1163311	0.1570042	0.108697	0.3748691	0	0.1434765	0.1452558	0.3572515	0.05046342	0.02568891	0.05874626	0.02933433	0.05324731	0.02096957	0.08718489	0.2067592
LINC01918	0	0.107532	0	0	0.04733113	0.05403613	0	0	0	0	0.05104051	0.0529452	0.04700811	0.1835092	0	0.2031754	0.1096849	0.04746057	0	0	0.1002343	0	0	0	0.04486639	0.05130099	0.05123322	0.04649895	0	0	0.1203702
UPK1A-AS1	0	0	0	0	0.137171	0.2740549	0	0	0	0	0	0	0	0	0.04061051	0	0	0.03438653	0.03953022	0	0.1452452	0	0	0.03192843	0.03250697	0	0	0	0	0	0.02907055
FAM138B	0.06431077	0.209783	0	0	0.02308444	0	0	0.02291101	0.0394161	0.1313862	0.1742551	0.02582255	0.0229269	0	0.1093492	0.1486398	0	0.04629515	0.0266101	0.02225697	0	0.09898552	0.07607854	0.06447867	0.06564702	0.02502063	0.1999007	0.02267857	0.01786231	0.01856647	0
LINC00390	0	0	0	0	0	0	0	0	0.136913	0	0	0	0	0	0	0	0	0	0	0	0	0	0	0.07465618	0	0	0	0	0	0.2579647	0
KIRREL1-IT1	0.04312948	0	0	0.1413047	0	0	0	0	0.03965112	0	0	0.05195304	0	0	0	0	0.1076295	0	0	0	0	0.04978786	0.1020429	0	0	0	0	0.04562759	0	0	0
AL049569.1	0	0.03246248	0	0.130418	0	0.04893838	0	0.4679825	0	0	0.04622537	0.2397518	0	0.3739433	0.4568682	0.04600198	0.09933728	0	0.04941277	0	0.04538911	0	0	0	0.04063372	0	0	0.08422451	0.0663377	0	0.07267637
AL158055.1	0.3572965	0.4578781	0	0	0.05496518	0	0.1085863	0.1091044	0.2346291	0.2606975	0.05927285	0	0	0.2663843	0.1301829	0.5898641	0.3821281	0.3858085	0	0.2119797	0.05820056	0	0.06038222	0.05117561	0.2084116	0.05957534	0.05949665	0.1619963	0	0.2210383	0.4659493
BTBD9-AS1	0	0	0	0.1974902	0.04868344	0.11116	0	0	0.5403173	0	0	0	0	0	0	0	0	0	0	0	0	0	0.4813326	0	0	0.05276673	0	0	0	0	0
AC114814.1	0.2198293	0	0	0	0	0	0	0	0	0	0	0	0	0	0	0	0	0	0	0	0	0.04229446	0	0	0	0	0	0	0	0	0.03344585
AC016722.1	0	0	0	0	0	0	0.165211	0	0	0	0	0	0	0	0	0	0	0	0	0.08063033	0	0	0	0	0	0.04532112	0	0	0.03235489	0	0.03544645
CYP4F26P	0	0	0	0	0	0	0	0.0814997	0	0	0	0.04592837	0.1631125	0	0	0.08812428	0.1902967	0	0	0	0.04347511	0.1760571	0	0	0	0.04450206	0.08888656	0	0	0	0
AL592429.2	0	0.1552341	0.1629018	0.04157688	0	0	0	0	0	0	0.04420952	0	0.2850176	0	0.3883953	0.2639753	0.09500528	0.2466522	0.04725793	0.1976352	0.3472779	0.1757923	0.1351109	0	0.1165852	0	0	0	0	0	0.06950702
AC060234.1	0	0	0	0	0	0	0.05681307	0	0.04910382	0	0.06202391	0	0	0	0	0	0	0	0	0	0.06090185	0	0	0	0	0	0	0	0	0	0
AL132657.1	0.7111519	0.521953	0.03803712	0.1941617	0.1531614	0.3060024	0.03782219	0.2660187	0.4249687	0.2179314	0.0412912	1.327794	0	0.5195991	0.4987906	0.2054583	0.04436693	0.2687655	1.456566	0.2953425	0.3243537	0.4925642	0.1682561	0.1426017	0.2177785	0.6225288	0.7046007	0.3385541	0.1185134	0.4311489	0.06491878
LINC02848	0.1589765	0.09723457	0	0	0.04279863	0.04886156	0.04227535	0	0.07307758	0.2841889	0.0923056	0.04787509	0.2125327	0.4978083	0.1520503	0.3674381	0	0	0.1480056	0.742761	0	0.09175973	0	0	0.3245594	0	0	0.2102307	0	0.1376892	0.1088434
AL356421.2	0	0	0	0	0	0	0	0	0	0.1312751	0	0	0	0	0	0	0	0	0	0	0	0.1483527	0	0.1288482	0	0	0	0.407869	0	0.1113046	0
AL450344.2	0	0	0.04410819	0	0	0.05069187	0	0	0	0.0421192	0	0	0	0	0.05258201	0	0.1028966	0.04452327	0	0	0	0	0	0	0	0.144378	0	0	0	0	0
AL359979.1	0	0	0	0	0	0	0	0	0.04779303	0	0.06036824	0	0	0	0.4640606	0.06007651	0	0.05613406	0	0	0	0	0	0.05212136	0	0.06067632	0.1211923	0	0	0.04502464	0
PAPPA-AS2	0	0	0	0.01491296	0	0	0.01452503	0	0	0	0	0	0	0	0	0	0	0.01474503	0	0.01417772	0	0	0	0	0	0	0	0.0577851	0	0	0
AL390067.1	0.1205572	0.09831495	1.225158	0	0.3894676	0.2964268	0	0.06442357	0.2770858	0.06157427	0	0.07261056	0.06446826	0.06291744	0.3074796	0.06966014	0	0.5207102	0.4489503	0.125169	0.2061963	0	0	0	0.06153105	0.07035564	0.07026271	0.19131	0	0	0.3851847
AC092155.1	0.2689722	0.05483703	0	0	0.1448219	0	0	0.07186693	0	0.03434421	0.1171288	0.04049991	0.03595839	0.8773348	0	0	0	0	0	0.1396307	0	0.0776241	0.1988684	0	0	0	0.07838071	0.03556892	0.02801512	0.2911952	0.06138402
SHANK2-AS1	0	0	0	0	0	0.01382096	0	0.01201505	0.0206707	0	0	0	0	0.04693663	0	0	0.070136	0.02427823	0	0	0	0	0	0.01127136	0	0	0	0	0	0	0.01026247
AL357793.1	0	0	0	0	0	0	0	0	0.05804291	0	0	0	0	0	0	0	0	0	0	0	0	0	0	0	0	0	0	0	0	0	0
AL513314.1	0	0	0.1714078	0	0	0	0	0	0.07365572	0	0	0	0.257057	0	0	0.09258627	0	0	0	0	0	0.09248568	0	0	0	0.4675533	0	0	0	0	0.07313634
AL121899.1	0.106374	0.08674849	0	0.3485121	0.05727464	0.1307765	0.5091693	0.6821319	0	1.249595	0.1235266	0.06406814	0.9101402	3.053346	0.4069583	0.06146483	0.1990919	0	1.914641	0.3865513	0.1212919	1.166563	0.3775158	0.05332584	0	0	0.6199651	3.038452	0.2659082	0.368521	0.1456581
AP006216.1	0.8459143	0.6898472	0.6463587	0.5938846	1.36639	1.708522	1.285413	1.162392	0.3332965	1.604752	0.2806619	0.6550547	0.7754655	1.639758	1.078747	0.698264	0.7539202	1.761591	0.07500363	0.439137	0.551169	1.25551	1.215138	0.9692831	0.678457	0.07052355	0.7747344	0.2556887	0.3020819	0.6279809	0.386104
AL365356.1	0	0	0.06440531	0	0.06483408	0.03700929	0	0	0.1107025	0.2767547	0	0.03626211	0	0	0	0.03478866	0.07512308	0.1625285	0.1121041	0.03125504	0.06865036	0.1390034	0	0.06036409	0.06145789	0.105408	0	0	0	0	0.05496096
PLCG1-AS1	0.2078003	0.1412185	0.03704847	0	0.1864756	0.319338	0.165776	0.03701491	0.143281	0.2299559	0	0.02085939	0.03704059	0.2891964	0.110415	0.1200708	0.1296413	0.03739711	0.08598228	0.143833	0.09872598	0.05997019	0.0819414	0.05208571	0.1944415	0.1414812	0.02018491	0.05495909	0.3462991	0.2699631	0.09484713
AC019118.1	0	0	0	0.06356006	0.06267294	0	0	0.06220207	0.1605187	0	0	0	0.06224522	0	0	0.06725807	0	0	0	0	0	0.067185	0.06884962	0	0.05940929	0	0.2713594	0	0.09699029	0.0504069	0
AC096732.1	0	0	0	0	0	0	0	0	0	0	0	0.2557353	0	0	0	0	0	0.05731087	0	0	0	0	0	0	0	0	0	0	0	0	0
AC021028.1	0.2540168	0.03452532	0	0.2311758	0.4103086	0.3643373	0.4503244	0.1809893	0.03892175	0.3892153	0	0.05099738	0	0	1.241744	0.1467756	1.214971	0.04571453	0.5780798	0.3516453	0.7723739	0.2932322	0.2003317	0	0.3457263	0.04941366	0.6415291	0.313518	0.03527657	0.07333445	1.120772
AC004973.1	0	0	0.0426495	0	0.08586686	0	0	0.04261087	0	0	0	0	0.04264043	0	0	0	0	0	0	0	0	0	0	0.1598936	0	0	0	0	0.03322108	0	0.07279082
AL020998.1	0	0.1803156	0	0	0	0	0	0.2363135	0.2032769	0	0	0	0	0.1153944	0	0	0	0	0	0.5739189	0	0	0.1307842	0	0	0	0	0	0	0.3830044	0
AL354977.1	0.07457145	0.1520334	0.1994288	0	0.04015129	0.2750352	0	0.1992482	0.4113439	0.07617435	0.3030859	0.6287925	0.2392637	0.077836	0.04754839	0.0861775	0.1860928	0.3220888	0	0	0.2976028	0	0	0.1495323	0.03806045	0.3046327	0.1738459	0.03944535	0.4660248	0	0.06807389
LINC01108	0.09638454	0.1572041	0.01718428	0.03508709	0.4151685	0.1481193	0.1110667	0.1545185	0.007384267	0.1230704	0.1492352	0.03870106	0.2061675	0.1173714	0	1.271651	0.02004394	0.06071098	0.009970344	0.04169652	0.03663385	0.07417633	0	0.2093784	0.5903233	0.0656236	0	0.03398908	0.4015619	0.2434788	0.5792435
TEX41	1.236412	0.1920571	0.3778944	0.7072904	0.6023161	0.7238328	0.03131325	1.038268	0.2165136	2.255336	0.2051116	0.07092194	1.164927	1.38272	1.389021	0.7824616	4.224145	0.1907253	0.9135617	0.7029839	1.342673	1.155426	3.099434	0.2656371	0.5709509	0.1030792	0.3431435	0.3737218	0.8340037	0.4844337	1.424288
LINC02679	0.1531271	0.08325057	1.092034	0	0.05496518	0.2510065	0.5972245	0.7091788	0	0.0521395	0.05927285	0.1229695	0.05459006	0.6393224	0.1301829	0.1769592	0	0.2755775	0	0.7419291	0.05820056	0.1178447	0.3622933	0.1535268	0	0	0.4759732	0.1079976	0.04253102	0.08841533	0.1397848
AL606748.1	0	0	0	0	0	0	0	0	0	0	0	0	0.2480306	0	0	0	0	0	0	0	0	0	0	0	0	0	0	0	0	0	0
LINC01535	0	0.1142248	0.1498336	0.9942798	0.3770779	1.85113	1.005662	1.42213	0.2253478	0.3219235	0.1626519	2.404283	1.235865	0.9137387	1.339641	0.4046647	0.4806111	0.3024873	2.129875	0.3999175	0.3593462	0.8084502	0.4142404	0.8074846	0.9293487	2.738323	0	0.8890753	0.8753273	0.3639336	1.885967
ENTPD1-AS1	1.073063	0.7415999	0.50585	0.4568379	0.6659	1.05091	0.5029916	0.7386496	0.6688278	1.300491	0.8448084	1.555493	1.361614	0.4935765	1.113288	0.5464718	0.476562	1.040859	0.7676018	1.151878	1.182073	1.448677	0.6884962	1.422329	1.151055	0.9764878	0.7843983	1.23142	0.8183556	1.086899	0.8467423
LENG8-AS1	3.803494	3.97414	6.314996	1.817281	3.882486	9.20593	1.938579	2.540648	4.298082	2.954408	2.392434	15.41526	3.26276	2.522605	5.406155	3.525523	3.163869	5.775483	2.901666	2.38585	6.686051	2.286813	2.671559	3.177853	1.900818	3.884424	4.387296	3.939967	2.806116	4.152061	3.182747
AL360181.1	1.100739	0.3366219	0.1471871	0.4507928	0.592668	0.1691566	0	0.5882152	0.3794871	0	0.159779	0.4972245	0.5886233	0	0	0.3180137	0.6867229	0.5942889	0	0.5714236	0.3137769	0	0	0.4138549	0	0	0	0.7278096	0.3439465	0.1191685	0
MIR217HG	0	0	0	0	0	0	0	0	0	0	0	0	0	0	0	0	0	0.3948719	0	0	0	0	0	0	0	0.03283263	0	0	0	0	0
AL161452.1	0	0	0.1212284	0.1485154	0.0488142	0.02786465	0	0.1453423	0.0416745	0.2778284	0	0.1638125	0	0.04731481	0.08671089	0	0.1414022	0.07342154	0.08440427	0	0.2325938	0.02616426	0.08043756	0.06817306	0.1619528	0.1322711	0	0.1678458	0.05665726	0.07852104	0.1241419
FGF12-AS3	0	0	0	0	0	0	0	0.1859649	0	0	0.5051432	0	0	0	0	0	0.1085541	0.3757703	0	0	0.09920095	0	0	0	0	0	0	0	0	0	0
FAM66C	2.913302	2.877744	0.7461934	0.5601423	2.143018	0.9584626	1.06932	1.776086	1.508928	1.739448	3.001877	2.100646	2.940254	3.147911	0.9418742	4.030579	1.535944	1.24059	1.528032	2.300513	1.076097	2.842023	1.189246	2.386094	1.92671	2.51433	0.4782875	3.624657	3.419026	2.843047	1.929045
LINC01709	0	0	0	0	0	0	0	0	0	0	0	0	0	0	0.06754259	0	0	0	0	0	0	0	0	0	0	0	0	0	0	0	0
PTPRD-AS2	0	0	0	0.009742292	0.009606317	0	0	0	0	0.01822494	0	0	0	0	0	0	0	0	0	0	0	0.02059582	0	0	0.01821215	0	2.090056	0	0	0	0.008143441
AL138826.1	0	0.3281901	0	0	0.3545731	0	0	0	0	0	0.04248458	0	0	0.1527475	0	0.04227928	0	0.03950475	0	0.03798481	0	0.1689334	0.04327975	0	0.1493818	0	0	0	0.03048466	0	0.2003851
LINC02554	0.06013541	0	0	0	0	0	0	0	0	0.005119001	0	0	0	0.01046133	0.006390609	0	0	0	0	0	0	0	0	0	0	0	0	0	0	0	0.02744784
SMCR5	0	0	0	0	0	0	0	0	0	0.009093246	0	0.01072308	0	0.02787481	0.02270419	0	0	0	0	0	0	0.04110474	0	0	0	0	0	0	0	0	0.01625252
FSIP2-AS2	0.5274376	0.0286752	0.1880724	0.3456078	0.0757298	0.08645781	0.03740194	0	0.03232668	0	0.08166481	0.2964931	0	0.1101055	0.08968155	0.04063508	0.3948657	0	0.1745918	0.1095229	0	0.08118187	0.1247899	0	0.03589312	0.2872855	0	0	0.1757949	0	0.09629619
AL606760.1	0.08574769	0.3496383	0.4357038	0.0234112	0.1846756	0.5270925	0	0.02291101	0.1379564	0.4379541	0.1991487	0.3356932	0.09170761	0	0.1913611	0.02477329	0.02674789	0.2314758	0.3459312	0.1335418	0.3177622	0.02474638	0.02535951	0.08597156	0.06564702	0.3002476	0.09995034	0.5216072	0.1607608	0.2042312	0.2739671
AC007365.1	0	0.1646423	0.08638734	0	0.2608874	0	0.0429496	0.3452364	0.4454585	0.2887214	0.1406667	0	0.6909517	0.2107283	0	0.1399869	0.05038159	0.1744006	0.6515866	0.335381	0.1841625	0.3728928	0.04776648	0.08096683	0.04121697	0.1413845	0.04706593	0.3417339	0.1009349	0.2797703	0.2948783
PP12613	0.01138867	0	0.04873132	0	0	0	0	0	0	0	0	0	0	0.07132341	0	0	0	0.01229748	0	0	0	0.01314686	0	0	0	0.06646282	0	0	0	0.009863698	0.0207927
DISC1-IT1	0.03322442	0	0	0	0.03577786	0	0	0	0.03054489	0	0	0	0.03553369	0	0	0.03839535	0.04145571	0	0	0	0.07576765	0	0.1572157	0	0.03391475	0	0	0	0	0.02877559	0
DAB1-AS1	0	0	0	0	0.03477389	0	0	0	0	0	0	0	0.1381463	0	0	0	0	0	0	0	0	0	0	0	0	0	0	0	0	0	0
LINC02668	0	0	0	0.07089391	0.1398089	0	0	0	0	0	0	0	0	0	0	0	0	0	0	0	0	0	0	0	0	0	0	0.2747015	0	0.05622308	0
AC000124.1	0	0	0	0	0	0.2601865	0	0	0.02432101	0	0.1228812	0.0318667	0	0.05522534	0.033736	0	0	0.02856561	0	0	0	0	0	0.05304723	0	0.03087708	0	0	0.02204325	0	0.2656446
AP001136.1	0	0	0	0	0	0	0	0	0	0	0	0	0	0	0	0	0	0	0	0	0.04546059	0	0	0	0	0	0	0	0	0	0
AL021393.1	0	0	0	0	0	0	0.09992355	0.05020019	0	0	0.05454422	0	0	0.04902658	0	0	0	0	0.1166105	0	0.1071149	0	0	0	0	0	0	0	0	0	0.04287771
FAM30A	2.462119	0.3491948	0.5153105	1.052168	0.2593706	0.3948179	0.2561993	0.5434462	0.5412839	0.6014231	0.1864651	1.063829	0.4007118	0	6.313732	0.6185467	0.5676716	6.4731	0.9301719	0.6946482	10.61932	0.2162561	3.48251	0.3219844	0.02731823	5.060251	1.871692	0.02831226	0.2452952	0.9966819	3.493536
NAALADL2-AS2	0	0	0.1565458	0.05327288	0	0	0	0	0.02242313	0	0	0.02937999	0	0.02545792	0	0	0.152164	0.0263365	0	0.02532321	0	0	0	0	0	0	0.02843	0	0	0	0.02226501
AC244035.1	0	0	0.04298799	0	0	0	0	0	0	0	0	0	0	0	0	0	0	0	0	0	0	0	0.04753902	0	0	0	0	0	0	0	0
LINC02611	0.5155851	0.4059634	0.4564455	0.4465719	0.6317908	0.5027182	0.4916884	0.8740614	0.4740035	0.6719551	0.6813048	0.3854886	0.551421	0.1298998	0.4987906	0.5752832	0.953889	0.5375309	0.6400064	0.5168495	1.865034	0.06157052	1.198825	0.837785	0.6533353	1.224307	0.3937475	0.1504685	0.755523	0.4773434	1.022471
AC005828.1	0.0966298	0.03940103	0.05168403	0	0	0	0.2569599	0.05163721	0	0	0	0	0	0	0	0	0	0	0	0	0.1101812	0	0	0	0	0.05639193	0	0	0.04025837	0	0.08821025
AL138749.1	0	0	0	0	0	0	0	0	0	0	0	0	0	0	0	0	0.03993585	0	0	0	0	0	0	0	0	0	0	0	0	0	0
CACTIN-AS1	0.2514496	0.04317018	0.04247114	0.01445302	0.05700518	0.01627016	0.0844623	0.02828845	0.01216686	0.05407463	0.2151546	0.2231835	0.1132323	0.05525421	0.01687682	0.09176349	0.3632847	0.1286124	0.09856724	0.1236641	0.1961721	0.1222184	0.03131164	0.05307497	0.2296559	0.1235729	0.01542621	0.04200219	0.1654108	0.2407041	0.1208107
ZNF451-AS1	0.4206753	1.060376	1.02275	0.3758877	0.9883769	1.128392	0.8135769	1.062697	1.371198	1.250088	0.7549678	1.474148	1.145237	0.3592567	0.8290801	0.5303431	0.6680507	1.693095	1.13933	0.913242	0.3924581	1.324417	0.5881338	0.4217736	0.9759457	0.8480937	0.4457755	0.6473328	0.5098583	1.059915	1.117152
LCT-AS1	0	0	0.08726884	0	0	0	0	0.0871898	0.01250011	0.01388893	0	0	0	0	0	0.1257025	0.01696523	0.1027718	0.01687783	0.0282336	0.01550348	0	0.09650779	0	0.04163755	0.04760908	0.01584873	0	0	0.0235521	0.04964787
LINC00840	0.1795532	0.1568856	0.2606718	0.4341983	0.02762181	0	0.1637045	0.01370714	0	0	0.01489328	0	0.1234499	0	0.0163553	0.1482131	0	0	0	0.01331585	0	0	0	0.1543046	0.06545857	0	0	0	0.2885387	0.3887766	0.07024646
AL117382.2	0	0.0362213	0	0.1940254	0.04782935	0.2184197	0	0.85446	0	0.2268526	0	0.2140101	0.1425088	0.9735646	0.3964868	0	0.1108395	0	0	0	0.05064469	0.3589093	0.420345	0	0	0	0	0.2349421	0.03700945	0.03846842	0.3243661
AC005082.1	0.8218999	0.1117105	3.516853	0.06799957	0.1206909	0.07654897	0.05298455	0.1330935	0.0114487	0.5978731	0.1012274	0.03000141	0.3196459	0.2339675	0.3017323	0.5612559	0.09322948	0	0.231873	0.3749528	0.5111801	0.2012576	1.311123	0.624277	0.3305062	0.01453486	0.1306409	0.1449175	0.2179061	0.2157108	1.250477
MEIS1-AS3	0.1074272	0.1168098	0	0	0	0.1320713	0	0.03827143	0.09876326	0	0.08316643	0	0.3063838	0.1495068	0	0.1655291	0.0446807	0.0386666	0.1778021	0.07435781	0.04083094	0	0	0.0718051	0.1462124	0.04179543	0.04174022	0.03788316	0.2088652	0.06202829	0.06537789
LINC02785	0.8831514	1.488443	0.7557888	0.9644869	2.472666	0.8685994	2.755566	0.8809549	0	0.78185	0.6837054	0.7801414	0.944535	0.5530882	0.3754111	1.156682	0.8080972	0.6357509	0.5115946	1.28371	0.9398713	1.359324	0.4179012	2.007036	0.7813013	0.4123168	0	0.3737218	0.3924723	0.3059582	0.1612401
AC006001.2	1.385508	1.232605	2.425292	4.676882	3.662158	3.251846	1.473748	3.230794	6.368838	1.415289	1.389521	0.6068942	1.818582	0.1972039	5.300581	1.091689	2.593148	1.428067	1.798035	0.6538678	1.867051	1.817505	1.341026	1.073415	2.507161	3.601789	1.468176	0.7995043	0.6297131	1.309075	1.954669
LINC01509	0	0.06703292	0	0	0	0	0.1748662	0	0	0	0	0	0	0	0	0.09499111	0	0	0.1020342	0	0	0	0.09723891	0.08241267	0	0	0	0.1739181	0.06849152	0.07119156	0
LINC02774	0	0	0.03010832	0.01536889	0.01515438	0	0.01496909	0	0	0	0	0.01695188	0	0	0	0.01626307	0	0.01519582	0	0	0	0	0	0.01410956	0.01436523	0.09855265	0	0	0.01172617	0.04875375	0
AC092164.1	0.9812793	1.024305	0	0.9001878	1.183498	2.605798	0.83502	1.552159	0.1082568	0.8820871	1.139509	0.6619381	1.091463	2.089444	0.4004385	1.134002	1.028487	0.762901	0.7308494	1.793118	1.029383	1.585878	0.9286693	0.8264266	0.4006673	0.5039427	0.9608017	1.744035	1.373653	1.563786	0.5016359
ARHGAP29-AS1	0	0.3441023	0	0	0.1135947	0.1296867	0.8415436	0	0.09698003	0	0.7349833	0	0.05640973	0.05505276	0	0.1219053	0	0.2847634	0	0.1095229	0.1202811	0.7306368	0	0.8461034	0.3768777	0.4309283	0	0.223195	0.4394872	0.4568125	0
AL158834.1	0.1086567	0	0	0	0	0	0	0	0.0998936	0.1109922	0	0	0.05810444	0	0.06928188	0	0	0	0	0.1128132	0	0	0	0	0.05545717	0.190232	0	0.05747509	0	0.04705365	0
LINC00348	0	0.02177863	0	0	0	0	0	0	0	0.02727974	0.03101196	0	0	0	0	0	0	0.1730208	0	0	0	0.03082856	0	0	0.02726059	0	0	0	0	0	0
AL109811.1	0	0.04618823	0.0201957	0.01030896	0	0.1856812	0.1004079	0.05044351	0.09546133	0.01928501	0.02192344	0.06822469	0	0.04926421	0.04815117	0.02181749	0.02355649	0.1121216	0.08202299	0.009800703	0.04305365	0	0.04466754	0	0	0.02203532	0.04401243	0.0199727	0.03146217	0.01635123	0.02585133
AC004112.1	0.6552637	1.894587	1.401914	0.7156115	1.988576	0.07323485	0.8237227	0.2546626	1.204834	0.6693485	1.175973	0.5740505	1.783875	0.1865317	0.3798277	1.721015	0.1486553	0.8361994	0.5915581	2.350232	0.6792347	1.994209	0.5637569	1.194499	1.094529	0.5562234	0.6943609	1.323415	1.141633	2.063718	0.7069273
AC010894.1	0.4707708	0.5972024	0.1678663	0.2856263	0.3942957	0.835997	0.3338355	0.05590475	0.7694284	1.44267	0.6681667	0.4410641	0.727266	1.310347	0.7337581	0.8462844	0.4568694	0.56482	0.8441008	0.8689417	1.01394	1.026515	0.5569137	0.4195554	0.05339472	1.709468	1.402351	0.7193887	0.4794406	0.317126	0.7640028
THORLNC	0.4603092	0.1023776	0.4476435	0.5027023	0.04506236	0.3601218	0	0.670857	0.8848426	0.2564746	0.1457818	0.5544806	0.2237741	0.1747129	1.280741	0.1450773	0.3132819	0.225928	0.9869486	0	0.09542967	0.2415328	0.3960276	0.2517332	0.1281473	0.2442097	0.04877742	0.3541606	0.03486841	0.2174579	0.267401
LINC02051	0	0	0	0	0	0	0	0	0	0	0	0	0	0	0	0	0.2289076	0	0	0	0	0	0	0	0	0.04282517	0	0	0	0	0
AC104463.2	0.08062741	0.6575204	1.034997	0.3522118	0.173648	0.5947416	0.08576241	2.326635	0.2964995	0.2470814	0.09362845	0	0.2586943	1.346513	0	0	0	0	0.3002534	0.1674235	0.09193464	0.6515233	0.4769042	0	0	0.7528502	0.7518557	0.597082	0.7390104	0.2094936	0.2944087
AC096637.1	0	0	0	0	0	0	0	0	0	0	0	0	0	0.455609	0	0	0	0	0	0	0	0.67185	0	0.1458799	0	0	0	0.1539276	0	0	0
LHFPL3-AS1	0.216848	0.3094711	0	0.02960238	0.02918922	0.03332421	0.172994	0.1448496	0	0.05537728	0.0629536	2.546811	0.2609101	0.2263411	0.03456676	0.4385457	0	0.2048833	0	0.05628584	0.2163515	0.2816159	0	0.3261212	0.2766921	0	0	0.2580841	0.3613771	0.1643351	0.1979536
AC135178.2	0.1885811	0.07689438	0.05043283	0.0514872	0.7615287	0	0.05014785	0	0.04334303	0.5297451	0	0	0.453799	0	0.1202434	0.272414	0	0	0	0	0.3762986	0.272118	0.1115441	0.2363417	0.09624969	0	0	0.1995039	0.1964189	0.3266592	0.0430374
AC002472.1	0	0	0	0	0	0	0	0	0	0	0	0	0	0	0	0	0	0.04855646	0	0	0	0	0	0	0	0	0	0	0	0	0
AC092801.1	0.04357488	0	0.04661348	0.047588	0.1407714	0.0535711	0	0	0.0400606	0	0	0	0	0	0	0	0	0.04705213	0	0	0	0	0	0	0.04448028	0	0	0	0.03630876	0.03774011	0.03977811
AL354733.1	0	0	0	0	0.06238611	0.2848953	0.6162333	0	0	0.2958946	0.06727536	0.06978589	0.06196035	0	0	0	0.07228662	0.1876702	0	0.06014986	0.0660583	0	0.06853452	0	0	0.06761869	0	0	0	0.0501762	0
AL035416.1	0	0.02691805	0.03530956	0	0.03554463	0	0	0	0.6372612	0	0	0.03976067	0	0	0.2104652	0.03814506	0	0.213851	0.0409733	0.2398936	0.03763686	0.07620723	0	0	0	0.0385259	0	0	0	0	0
AL359541.1	0	0.1795317	0.04709988	0.04808457	0.04741344	0.3789107	0.4683373	0.04705722	0.4452649	0	0.05112928	0	0.04708986	0	0	0.1017644	0.05493783	0.2377155	0.05465482	0.2285694	0.2008172	0.1524807	0.7292072	0.08828905	0.04494442	0	0.1026447	0.09315963	0.3668763	0.7245444	0.04019319
Z97652.1	0	0	0	0	0	0	0	0	0	0	0	0.09269433	0	0	0	0	0	0	0	0	0	0	0	0	0	0	0	0	0	0	0
LINC01359	0.1804062	0.2942443	0.343087	0	0.1295142	0.1478613	0.4477572	0.4713173	0.4607128	0.06142801	0.04655476	0.07243809	0.2572605	0.6067572	0.3323117	0.5791223	0.1000451	0.3030261	0.04976488	0.1456836	0.3428441	0.5553534	0.2608436	0.4019494	0.4501559	0.1169809	0.02336527	0.1696494	0.2839443	0.2083326	0.1646871
AL731577.1	0	0	0	0	0.03284666	0.03749977	0	0.03259988	0.02804242	0	0	0	0	0	0	0	0	0	0	0	0.03478009	0	0	0	0	0	0	0	0	0	0
AL451069.1	0.3993219	0.6512978	0.1708671	0.2180491	0.3870103	0.3436493	0.4672293	1.024274	0.03671169	0.3263242	0.3709695	0.2405082	0.4270768	1.000328	0.3564629	1.10753	0	1.121088	0	0.2902183	0.4097907	0.2304848	0.04723909	0.4003644	0.08152379	0.6991176	0.6051015	0	0.7652901	0.4841925	0.8019619
AL353608.2	0.2978471	0	0	0	0	0.1830871	0	0	0.2053695	0.07606233	0	0.3587816	0.07963727	0.1554431	0.09495693	0.08605077	0.09290957	0.5628265	0	0	0.08490434	0.08595728	0	0.07465618	0	0.1738198	0	0.07877469	0	0.06449118	0
TTTY4	0	0	0	0	0	0	0	0	0	0	0	0.4078275	0	0	0	0	0	0	0	0	0	0	0	0	0	0	0	0	0	0	0
BSN-DT	0	0	0	0	0.01720046	0.1570968	0.1189311	0	0.01468467	0	0.01854847	0.03848131	0	0.133377	0	0.1292119	0	0	0	0.0165839	0.01821292	0.01843878	0.1133738	0	0	0.1491451	0.1489481	0	0.02661879	0	0.1020679
LINC01276	0	0.2517822	0.07339412	0.03746426	0.03694137	0	0	0	0	0	0.07967299	0	0.03668926	0.07161334	0.2187355	0	0	0.07408479	0.04258336	0	0	0.3168073	0	0	0.1400707	0.0400398	0.03998691	0.03629186	0.1429227	0	0
AL160004.1	0.05296445	0.3887349	1.30313	0.2892116	0.79849	0.6511467	0.6760518	1.868014	0.8277794	0.8115437	0.3075244	0.893201	1.586081	1.934909	0.5403407	0.4896613	0.4626041	0.9722466	0.1314917	0.3849339	0.4831377	0.2445646	2.004993	0.7434381	0.4325195	1.421832	0.3086855	0.05603221	0.8385196	1.100937	0.8702919
LINC00454	0	0	0	0	0	0	0	0	0	0	0	0	0.1500093	0	0	0	0	0	0	0	0	0	0	0	0	0	0	0	0	0	0
IL1R1-AS1	0.1325498	0.05404749	0.07089642	0	0	0.2444357	0	0	0	0.1353989	0	0	0.07088134	0	0.1690333	0	0	0	0	0	0.07556931	0.07650648	0	0	0	0	0.07725219	0.0701136	0.05522353	0.3444032	0.1210004
LINC00161	0	0	0.03913646	0	0	0	0.2724072	0	0.03363469	0.3737166	0	0.04406999	0.03912814	0	0	0	0.04564921	0.03950475	0	0	0.250296	0.2534001	0	0.03668078	0	0.2989098	0	0.116113	0	0.03168642	0.03339752
AC062021.1	0	0	0	0	0	0	0	0	0	0	0	0	0	0	0	0	0	0	0	0	0	0	0	0	0	0.1061019	0	0	0	0	0
RNF207-AS1	0.2679048	0.2184777	0.6448198	0.6583006	1.298225	1.235112	0.5699343	1.002144	1.293067	0.8209902	0.6222081	0.2420352	0.2865256	1.258349	0.597877	1.083602	0.3342778	0.4339252	0	0.208615	0.07636898	0.6958446	0.1584634	0.2014532	0.2051035	0.5472105	0.5464877	0.4959888	0.1116158	0.5220715	0.8559661
DANCR	18.13096	20.70625	33.27157	21.08862	22.461	28.13465	24.69508	39.26743	19.85338	37.19193	24.99157	28.63202	20.25824	35.8492	40.08648	31.89765	18.71445	26.30269	12.30529	21.77066	33.57367	23.09961	25.15416	19.43451	29.9057	32.38817	45.36087	28.77168	17.10354	23.81011	39.62861
NCKAP5-AS2	0.4373379	0.9510698	0.571798	0.3714787	1.098882	0.1792216	0.1033758	0.3635418	0.2680446	0.2978256	0.4514293	0.5853442	0.9354704	0.3043223	0.3098403	1.010807	0.06063197	0.262354	0	0.5045199	0.7757095	1.458469	0.1724544	0.6333596	1.43848	0.9074662	0.1132834	1.285192	0.9717645	1.178418	0.1330773
AL023802.1	0	0	0	0.02929656	0	0	0	0	0	0.006850647	0.03893951	0.008078526	0	0	0	0	0	0.007241666	0	0	0.03058805	0.03096739	0	0.006724001	0	0	0	0.02837976	0.02235273	0	0
AP000432.1	0	0.0400119	0	0	0	0	0	0	0	0	0	0.05910162	0	0	0	0	0	0	0	0	0	0	0.05804183	0	0	0	0	0	0	0	0
AL358075.1	0	0.03181224	0.2086474	0.1704076	0	0.4795811	0	0	0.03586319	0	0	0.04698988	0	0	0.1492389	0.04508053	0	0	0	0	0.04447993	0.1801262	0	0	0	0	0	0	0.03250445	0	0.0356103
AC078883.2	0	0	0	0	0	0	0	0	0	0	0	0	0	0	0	0	0	0	0.05631993	0	0	0	0	0.04548943	0	0	0	0	0.03780535	0.0785914	0.1656709
AC073114.1	0	0	0.05471198	0	0	0	0	0	0	0.05224483	0	0	0	0	0	0	0	0	0	0	0	0	0	0	0	0.0596957	0	0	0	0	0
AL391845.1	0	0	0	0	0.3596666	0.328494	0.2842153	0.07139288	0	0	0.387854	0	0.0714424	0	0	0.07719594	0	0.07213005	0	0.06935485	0	0	0	0.06697388	0	0	0	0.07066859	0.4452852	0.1735647	0
MAGI2-AS2	0	0	0	0	0	0	0.05657436	0	0	0	0	0	0	0	0	0	0	0	0	0	0	0	0	0	0	0	0	0	0	0	0
LINC01203	0	0	0	0.05236482	0.1032679	0	0	0	0	0	0.3340833	0	0	0	0	0	0	0	0	0	0	0	0	0	0	0	0	0	0	0	0
AC025946.1	0	0	0	0.06429913	0.1268034	0	0	0	0.1082568	0	0	0	0	0	0	0	0	0	0	0.1833871	0	0.06796622	0	0	0	0	0	0	0	0.05099303	0.1074934
LINC00658	0	0	0	0	0	0	0	0	0	0	0	0	0	0	0	0	0.08423801	0	0	0	0	0	0	0	0	0	0	0	0.02812718	0.029236	0
AL136988.2	0.2646377	0.1678548	0.1572731	0.03211223	0.09499209	0.2168976	0	0.03142613	0.2973604	0	0	0.2479385	0	0	0.2999801	0.06796112	0.2201342	0.1270025	0.1460001	0.2747612	0.2682228	0.06788728	0.0695693	0.1179238	0.0600303	0.2059189	0.1028235	0.09332193	0.1225052	0.0254669	0.187895
LINC02876	0	0	0	0	0	0	0	0	0.1951215	0	0	0	0	0	0	0	0	0	0	0	0	0	0	0	0	0	0	0	0	0	0
LINC02527	0	0	0	0	0	0	0	0.4971268	0	0	0	0	0	0	0	0	0	0	0	0	0	0	0	0	0	0	0	0	0	0	0
FKBP14-AS1	0.7032502	0.3004068	0.7164664	1.353173	0	2.14086	0.1068627	0	1.26228	0.3420792	0.07777601	0.4840704	0.0358157	0.5592661	0.6405825	0.1935004	0.919264	0.2892835	0.3325558	0.1738458	0.4200294	0.4638964	0.5150061	0.4700574	0.2734714	1.32894	0.6635922	0.2125666	0.02790395	0.2610357	0.703115
AC007036.1	0	0.122529	0.04018165	0.0820434	0.2831441	0.1385377	0	0.1204358	0.1726647	0.2302183	0.2180959	0.1809877	0.0401731	0	0.2395056	0.6077176	0.09373666	0	0.04662689	0	0.7281114	0.08672247	0.04443558	0.2636227	0.03834279	0.08768359	0	0.2781658	0.3755855	0.1301306	0.3771839
SLC8A1-AS1	0	0.1374119	0	0.2300218	0.2721737	0.05178837	0.04480765	0.3151503	0.2323648	0.1290908	0.04891736	0.05074282	0	0.2638135	0.268597	0.1947239	1.681957	0.04548634	0	0	0.04803241	0.04862808	0.5481621	0.1689391	0.04300007	0.049167	0.04910206	0	0.1404019	0.03648419	0.2691807
AL139237.1	0	0	0	0.2694798	0	0	0	0	0	0	0	0	0	0	0	0	0	0	0	0	0	0	0	0	0	0	0	0	0	0	0
LINC00511	2.6561	1.453181	23.84549	32.67899	1.013754	21.7419	0.7867818	4.815084	15.88773	4.499092	0.7418158	2.429995	0.3236255	3.263685	20.28018	1.359899	14.38926	0.8350035	38.68843	1.535938	9.737502	3.648333	3.221668	1.044988	2.265127	11.65493	11.40439	3.805874	0.4202268	1.368618	6.905702
ITGB2-AS1	3.69544	2.484939	10.09089	4.850015	5.550287	2.311446	3.896315	8.695945	4.053045	5.860987	3.576103	3.006691	5.651085	1.522586	8.18502	2.92198	6.876022	5.74048	2.172897	4.610898	13.15854	3.816899	12.6931	3.445082	3.507506	6.129319	10.91996	3.669428	3.214278	5.193976	4.734665
AL589765.1	0	0	0	0.07162856	0	0	0	0	0.1205969	0	0	0.07900631	0.1402936	0	0	0	0	0.141644	0	0	0	0	0	0	0	0.5358694	0	0	0	0.0568057	0
AL512288.1	0	0	0.2757885	0.3378651	0	0.3169533	0	0.220431	0.04740368	0	0	0	0.1102919	0	0.1315086	0	0	0.1670303	0	0.4282768	0.2351729	0	0	0	0	0	0	0	0	0.08931569	0.04706942
MUC12-AS1	0.649154	0.1058776	0.4860949	0.3544696	0.5592355	0.2394216	0.9666963	0.3468962	0.11936	0.530486	0.4522974	0.4691759	0.9025557	1.21963	0.4139148	0.5251303	0.4859885	0.07009561	0.1611617	0.8087842	0.2220575	0.8992453	0.3071752	0.6508488	0.3313211	0.4546057	0.3026701	0.8927798	0.216363	0.3373385	0.1777776
LINC00629	0.2583368	0.1316718	0.2072635	0	0.03477389	0.2779001	0	0.1380505	0.1781266	0	0	0.2722896	0	0.03370577	0.0411803	0.07463587	0.1611697	0.03486899	0.4008485	0.1341096	0.07364152	0	0.038201	0.03237641	0	0.3769052	0	0	0	0.1678087	0.1768705
Z98257.1	0.1699128	0.1963	21.28122	12.64909	0.5336664	6.736746	0.1355507	4.040525	11.35122	0.2314201	0.01644258	4.281099	0.0302871	0.1330134	10.7979	0.01636312	2.261423	0.7338869	18.34971	0.1911137	4.149296	0.2451801	6.314873	0	0	6.3627	9.490181	0.04493858	0.1769747	0.1348977	1.279641
AL162584.1	0	0	0	0	0	0	0	0	0	0.04085496	0	0	0	0	0	0	0	0	0	0	0	0	0	0	0	0	0	0	0	0.06927962	0.182552
EPS15-AS1	0	0.4008959	0.8764541	0.357911	0.1764578	0.3021826	0	0.3502641	0.9792159	0	0.8562913	0.09869396	0	0.1710377	0.5224168	0	0.7156142	1.150112	0.2034079	0.5103978	0.09342225	0.6620658	1.163091	0.9036056	0.5854411	1.434435	0.9550271	0.9534542	0.2048096	1.135379	0.6731384
FOCAD-AS1	0	0	1.034398	0.2880065	0.2839868	1.513012	0	0	0.08081669	0.1795916	0.102081	0.1058904	0.3760649	0	0.1121019	0.2031754	0	0.1898423	0	0	0.1002343	0.608864	0	0	0.1794656	0.205204	0.5123322	0.4649895	0.4394872	0.5329479	0.8024682
AL158166.1	0.06823991	0.3338998	0.2919939	1.192394	0.5878756	1.761782	1.08879	0	2.383984	0.6970671	0.5547044	0.08220063	0.6568465	0	0.6091577	0.3154422	2.128656	1.473708	0.2541228	0.779354	1.711818	1.024073	0.08072664	0.6841806	0.6269202	1.035423	3.658964	1.010694	0.9097741	0.413717	1.557351
LINC02094	0	0	0.1041632	0	0	0	0.2071492	0.2081377	0	0	0	0	0.104141	0	0	0	0	0	0	0	0	0.1124057	0	0	0.04969816	0	0	0.05150653	0.04056805	0	0
LINC02798	0.1382687	0.03946559	0.02958212	0.1434527	0.04466859	0.06799522	0	0.08127714	0.04449111	0.0706204	0.04014109	0.1499006	0.01478791	0.01443218	0.1586937	0.007989421	0.0862623	0.03732563	0.02574538	0.04306743	0.04729788	0.03192296	0.1144987	0.02772594	0	0.05648432	0.0805853	0.02194161	0.01152124	0.02993856	0.1893317
L29074.1	0	0	0	0	0.0510538	0.2331447	0	0	0.08717306	0	0.1101099	0	0	0	0.1813784	0	0	0	0.05885117	0	0	0	0	0	0	0.1660077	0	0.05015617	0.07900894	0	0
AC012494.1	0	0	0	0	0	0	0	0	0	0	0	0	0	0	0	0	0.1112298	0	0	0	0	0	0	0	0	0	0	0	0	0	0
AL031767.1	0	0	0	0	0	0	0.06976528	0	0	0	0	0	0	0	0	0	0	0	0	0	0	0	0	0	0	0	0	0	0	0	0
AL512785.1	0	0	0.05238381	0	0	0	0	0	0	0	0	0.0589873	0	0	0	0	0	0	0	0	0	0	0	0	0	0.05715545	0	0	0	0	0
AC073636.1	0	0.03680239	0	0	0	0.05548095	0	0	0	0	0	0	0	0.04710396	0	0	0	0	0.05601876	0	0	0	0.05338607	0	0	0	0	0	0	0	0
AC104667.1	0	0.2709994	0.06582992	0.01344124	0	0.5295909	0.07854953	0.02630812	0.03394537	0.02514457	0.02858467	0.1779082	0	0.3340099	0.03139072	0.1422327	0.07678477	0.1993482	0.1527784	0.1405641	0.02806755	0.05683126	0.05823935	0.1110588	0.02512693	0.01436527	0	0.01302061	0.02051083	0.08527759	0.07864735
LMCD1-AS1	0.4416924	0.08186416	0.08590779	0.3508152	0.2810591	0.6417487	0.02135559	0.3647774	0.2953238	0.3281357	0.3264002	1.281769	0.2791409	0.1886026	0.8448983	0.3712261	0.4008153	0.1734324	0.07476572	0.917178	0.3891729	0.5330578	0.5937665	0.3623282	0.2049409	0.02343328	0.2340233	0.3823165	0.2509364	0.5912118	0.219931
LINC01630	0	0	0	0	0.02273789	0.2076718	0	0	0.01941218	0	0	0	0	0.1763158	0	0	0	0	0	0	0	0.194999	0	0	0	0	0	0.04467622	0.08797076	0	0
HORMAD2-AS1	0.1375924	0.1683109	0.07359356	0.2253964	0.0740835	7.527468	0.03658885	2.058753	4.680341	1.26495	0.1198342	0.1243061	0.2575227	0.1795199	2.675824	0.03975171	0.2146009	10.88291	0.6831853	0.4642817	0.2745548	0	0.4069237	0.2759033	1.228949	0	0	0.07278096	0.4585954	0.2681291	0.9734288
LINC02672	0	0	0	0	0	0	0	0	0	0	0	0	0	0.127351	0	0	0	0	0	0	0	0	0	0	0	0.2848132	0	0	0	0	0
AP002856.1	0	0	0	0	0	0	0	0	0	0	0	0	0	0	0	0	0	0	0	0	0	0	0	0	0.04598406	0	0	0	0	0	0
LBX1-AS1	0.5075343	0.6817122	0.03193683	0.1630226	1.478874	0	0.06351273	0.2233553	0.2744718	0.03049669	0.2773522	0.2517394	0.6705308	1.184154	0.1142171	0.6210268	0.7077781	0.3868484	0.07411916	0.06199407	0.03404183	0.034464	0.5650865	0.0299329	0	0.1393838	0	0.5685154	0.2487664	0.05171463	0
AC241644.1	0	0	0	0	0	0	0	0.06066794	0.05218656	0.05798473	0.06591779	0	0	0	0	0	0.1416559	0	0	0.05893607	0	0	0	0.3414767	0	0.06625419	0	0	0.1418972	0.147491	0.05181857
IL21-AS1	0	0	0	0.0221307	0.01454788	0	0.05029503	0.04331574	0.0372602	0.08969997	0.007844006	0	0.02889719	0	0	0	0	0.0656445	0.05030927	0.01402641	0.1001273	0.007797618	0.2317337	0.0338622	0.006895155	0.0867244	0.007873622	0.0142921	0.01125688	0	0.09249367
AL669970.2	0	0	0	0	0	0	0	0	0	0	0	0	0	0	0	0	0	0.09763317	0	0	0	0	0	0	0.1845932	0	0	0	0	0	0
AL161725.1	1.315169	0.7556439	1.05516	0.293787	0.4506236	1.175908	0.3497324	0.3194557	0.7694284	0.1526635	0.3470996	1.116162	0.2557419	0	0.9148153	0.2763378	0.6340228	1.839699	0.2597233	0.7137735	0.4430663	0.2415328	0.0353596	0.4495236	0.6407366	0.9768387	0.3484101	0.2213504	0.6724622	0.647196	0.6275737
AC068535.1	0	0	0	0	0	0	0	0	0.1976663	0	0	0	0	0	0	0	0	0	0	0	0	0	0	0	0	0	0	0	0	0	0
AC092755.1	0.5220001	0	0.2792003	0	0.2810591	0.962623	0	0	1.919605	0	0	0.3143962	0	0	0.3328387	0.3016212	0	0.2818277	0.6479695	0	0	0	0	0.5233629	1.065692	0	0.6084606	0	0.2174782	0	0.4765172
WDR11-AS1	0.1699128	0.3637323	0.02272016	0.1391709	0.1372285	0.02611142	0.4292437	0.04539916	0.1171571	0.02169563	0.5919329	0.4349324	0.1817226	0.5320535	0.4062755	0.1718128	0.1060042	1.582444	0	0.2425674	0.09687072	0.3677702	0	0.2768291	0.4119277	0.1239487	0	0.04493858	0.4601343	0.3679027	0.3296044
AF178030.1	0.1259553	0.05135856	0	0	0	0	0	0	0	0	0	0	0	0	0	0	0	0	0	0	0	0	0	0	0	0	0	0	0	0	0
AC011290.1	0	0	0	0	0	0.6014456	0	0.06535725	0	0.1873999	0	0	0	0.1914879	0	0.07066971	0	0	0	0	0.0697282	0.2823717	0	0	0	0.999254	0.07128101	0.1293884	0.05095504	0.1059275	0
AL590677.1	0	0	0	0	0	0.0819074	0	0	0	0	0.2321	0.3210151	0	0	0	0.07699279	0.08312962	0	0	0.06917233	0.07596704	0.07690914	0	0.06679764	0	0	0	0.1409652	0.1110284	0.1154053	0
AC018511.1	0.0666237	0.1086639	0.07126956	0	0.143488	0	0.3543342	0	0	0.4083346	0	0	0	0	0	0	0	0	0	0.1383447	0.07596704	0	0	0	0.06800801	0	0	0	0	0.1731079	0.06081864
MGAT3-AS1	0.05083736	0.8706204	0	0	0.7664221	0.1249992	0.2163004	0	0	0.0519301	0.5903481	0.1837135	0.6524499	0	0	0.5874952	0	0.2195766	0	0.1055642	0	0.4694855	0	0.1529103	0.2594683	0	0.7703502	0.4302553	0.2118011	0.5723916	0
AC092535.2	0	0	0	0.1021658	0.03777745	0.05750542	0	0.02499575	0.2472655	0	0	0.04225834	0	0	0.08947443	0.01351375	0.01459088	0.01262692	0	0	0	0	0.01383353	0.0117243	0	0.09554069	0	0	0.03897531	0	0.01067487
AL023581.2	0.2751849	0.1496097	0.1962495	0.550969	0	0.05638553	0.1951406	0.04901793	0.548148	0.04684998	0	0.05524717	0	0.4787196	0.2924398	0.1060046	0.3433615	0.3466685	0	0.2857118	0.05229615	0.1588341	0	0.04598388	0	0.2141259	0.05346076	0.1940826	0.03821628	0.03972283	0.1674716
AC244453.1	0	0.04179381	0.3837591	0.05596888	0.1103754	0	0	0	0.1413474	0	0	0	0	0	0	0.2961261	0	0.4427091	0	0.05320949	0.05843619	0	0	0.1541484	0.1046277	0.2392661	0.119475	0.3253044	0.08540643	0.04438664	0.09356714
MIR663AHG	1.647852	1.527081	69.62909	0.8180067	2.419769	16.39117	0.1593455	1.040688	3.09877	4.93505	0.304431	2.526332	0.5607595	0.820905	19.2948	1.428239	0.09345933	25.03222	0.09297788	0.9720964	1.622728	2.550744	2.658247	1.426861	1.070422	14.68726	12.96534	1.188612	1.123423	1.329892	0.8888879
AC009365.3	0	0	0	0.1038121	0	0	0	0	0	0	0.1471806	0	0	0	0.0404072	0	0	0.03421438	0	0	0.1083885	0	0	0	0	0	0	0	0	0	0
ST7-AS1	0.8711516	0.9071623	0.2007168	0.9806553	0.6638886	0.2306762	1.254519	0.4726896	0.6900009	0.6982111	0.5758472	0.3713171	0.6880255	1.664697	0.8545621	1.161617	0.7190778	0.2604929	0.6821003	0.8070716	0.3973289	1.036584	0.5549155	0.9540499	1.080784	0.3754287	0.2499552	1.077574	0.6365469	0.7545024	0.5994935
AL162724.1	0.135748	0.05535158	0.07260705	0	0.3654521	0.08344453	0.1443935	0.4352477	0.6864002	0	0	0.1635198	0	0	0.08655591	0.2353131	0	0.07329031	0.1685068	0.2818819	0.07739269	0	0	0.06805121	0.0692843	0.07922083	0.07911619	0.1436107	0.056556	0	0.12392
AC079145.1	0.3275768	0.496118	0	0.102213	1.007864	0.345192	0.2488854	0.6001752	0.3441805	0.4302231	0.2173703	0.7328164	0.1000986	0.8303706	0.8951577	0.4326397	0.05839049	0.2021241	0	0.2915211	0.05335947	0.4321697	0.2214387	0.5161074	0.3343832	0.7100588	0.8727641	0.7921152	0.5848998	0.81061	0.1708768
SPATA13-AS1	0	0	0	0	0.06296242	0	0.3731556	0	0.05375337	0	0	0	0	0	0	0	0.0729544	0	0	0	0	0	0.3458381	0	0	0	0.0681532	0.3711325	0.04871914	0	0
HCG15	0	0.2400714	0.1049707	0.348287	0.2905911	1.176228	0.3914156	0.02621889	0.1578745	0.2756522	0.02848773	0.1182032	0.1049483	0.1280297	0.6256852	0.05670012	0.3367072	0.1589377	0.7917535	0.1273522	0.02797236	0.2831926	0.1451046	0.04919206	0.02504171	0.773094	0.400334	0.1297645	0.1430889	0.04249419	0.1343668
AL355613.1	0	0	0	0	0	0	0	0	0.09698003	0	0	0	0.05640973	0	0	0	0.06581095	0	0	0	0	0.0608864	0	0	0	0	0	0	0	0	0.04814809
AL356276.1	0	0	0	0	0	0.04106176	0	0	0.03070608	0	0	0	0	0	0	0.1929898	0	0	0	0	0	0	0	0	0	0.1559333	0	0	0	0	0
AL157935.1	0.3389157	0.110555	0.7613535	1.036361	0.4744518	0.2499985	0.2884005	0.1811104	0.09347473	0.2077204	0.1180696	0	0.5799555	0.07075053	0.08644004	0.117499	0.04228816	0.0365961	0.5469141	0.2111284	1.197981	0.195619	0.2004658	0.1699003	0.06919155	0.07911478	0.1580205	0.5019646	0.2824014	0.1761205	0.3093853
AL133346.1	0	0	0.05471198	0.1117116	0.05507622	0	0.1088056	0.2186497	0	0.05224483	0.05939259	0.06160896	0.164101	0.05338449	0.2608918	0.1182112	0	0.1104537	0.06348793	0.212408	0	0.1180827	0.1815126	0	0.05220817	0.0596957	0.2384674	0.05410787	0.04261695	0.1771879	0
AC017101.1	0	0	0.1422895	0	0	0	0	0	0.04076219	0	0	0	0	0	0	0	0	0.04787616	0	0	0.050556	0	0	0	0	0	0	0	0	0	0.04047475
AL606534.1	0.5471975	0.3569938	0.07804735	0.1195186	0.1571339	0.5381812	0.3492285	0.1559533	0.3353776	0.7080153	0.1694486	0.3954869	0.1170461	0	0.3721655	0.1686297	0.2275883	0.7090363	0.1358495	0.3030027	0.2079789	0.1684465	0.4315502	0.4389009	0.5213294	0.2980484	0.1275663	0.3859279	0.6991267	0.1263804	0.5328204
AL672291.1	0	0.04468862	0	0	0	0	0	0.3514013	0.1007585	0	0	0	0	0	0	0.0633274	0	0	0	0	0	0	0	0	0	0	0	0	0	0	0
AL136456.1	0.06085819	0.1985206	0	0	0.0327677	0	0	0	0.1119	0.3419148	0.03533574	0.1099631	0	0	0.03880451	0	0	0.06571463	0	0.0947794	0.03469648	0.03512677	0.1799855	0.03050854	0.03106135	0.1775803	0	0	0.1267752	0.05270914	0.1944442
LINC00845	0	0	0.03891154	0	0	0	0	0	0	0	0	0	0	0	0	0	0	0	0.0903061	0	0	0	0	0	0	0	0	0	0	0	0
AC092042.1	0	0	0	0	0	0.3057447	0	0	0	0.1016157	0	0	0	0	0.253716	0.1149598	0.0620614	0	0.06174169	0.2065657	0	0.1722523	0	0	0.2030887	0.05805377	0.2319083	0.05261963	0	0.2153929	0
FAM155A-IT1	0	0	0	0.03375901	0	0	0	0	0	0	0	0	0.03306065	0	0	0	0.1157116	0	0	0	0	0	0	0	0	0	0	0	0	0	0
AC012063.1	0.335253	0.3263166	0.1619624	0.03543181	0.4774762	0.5451163	0.1610472	0.2658401	0.5170059	0.1657061	0.2134937	0.2865961	0.1966268	0.2144729	0.8550586	0.4124261	0.06746957	0.3269731	0.2416392	0.06736989	0.1233126	0.08738928	0.076761	0.2493855	0.242865	0.2272057	0.289935	0.1601741	0.1081353	0.2154297	0.315914
AL158834.2	0	0.05932799	0.4280269	0.3178003	0	0.2235978	0.1547666	0	0.03344139	0.4830395	0.04224042	0.4819839	0.3501294	0	0.185548	0	0.1361606	0.6677211	0.3612244	0.2643655	0.3732863	0	0.129093	0.1823499	0.07426162	0.8491198	0.2119995	0.07696378	0.2121663	0.2835388	0.2324391
MIS18A-AS1	0.03292199	0	0.3169595	0.287632	0.03545218	0.5261672	0	0.1055575	0.1816011	0.03362964	0.2676142	0.07931452	0.03521023	0	0.08396712	0.1141376	0.08215671	0.2843931	0.1226002	0.06836277	0	0.1520181	0.07789229	0	0.03360604	0.3842571	0	0.03482886	0	0.2281092	0.1202137
SMIM2-AS1	0.5949166	0.5929701	0.1414226	1.082844	0.9253668	0.2437975	1.968729	0.4945308	0.546937	0.6077042	0.1535213	0.9555019	0.3534813	2.483842	0	1.833353	0.2474354	2.569562	0.4923215	0.06863051	0	0.9919874	0	1.325488	0.8097037	0.6172192	0.6164039	0.2097916	0.5507934	1.316765	0.3017113
LINC01985	1.161331	0.09470707	0	0	0.312646	0	0.2470587	0.3723564	0	0.355888	1.213734	0.6295136	0.7452295	2.06069	1.110735	0.6710381	0	0.1254004	0	0.1808634	0.06620981	2.882329	0.8929922	0.2910906	0.4741843	0	0	0.307149	0.2419196	0.4023303	0.05300707
AL162427.1	0	0	0	0	0	0	0	0	0	0	0	0	0	0	0.2941718	0.1332905	0	0	0	0	0	0	0	0.05782028	0	0	0	0	0	0.04994761	0
MYOCD-AS1	0	0	0	0	0	0	0	0	0	0	0	0	0	0	0	0	0	0	0	0	0	0	0	0	0	0	0	0	0	0.07673491	0
AL603839.1	0	0	0.06269081	0	0	0	0	0	0	0	0	0	0	0	0	0	0	0.3164038	0	0	0	0	0	0.05875718	0	0	0	0	0	0	0
LINC01364	0	0.023224	0	0	0.1226669	0.03501104	0	0	0	0	0	0	0	0	0	0	0	0.03075061	0	0	0	0	0	0	0.05813958	0.03323889	0	0	0	0.02466479	0
AC009229.1	0.1628103	0	0	0	0	0	0	0	0	0	0	0.04902964	0	0.2549067	0	0.09407479	0	0.1318519	0	0.04225963	0.04641073	0.04698629	0	0.04080885	0.0830966	0	0	0	0.03391541	0	0.1857804
AL035541.1	0	0	0	0	0	0	0	0	0	0	0	0	0	0	0	0	0	0	0	0	0	0.0355109	0	0	0	0	0	0	0	0	0
AL356489.1	0	0	0	0	0	0	0	0	0.02034546	0	0	0	0	0	0	0	0	0	0	0.02297682	0	0	0.1047188	0	0	0	0	0	0	0	0.08080799
LINC02708	0	0	0	0	0	0.05302353	0	0	0	0	0	0	0	0.1350528	0	0	0	0	0	0	0	0	0	0	0	0	0	0.04562759	0	0	0
AC010998.1	0.0536946	0.7881878	0.02871944	0.02931986	0.5203914	0.6601232	0.3141287	0.1147737	0.02468209	0.2742438	0.7794097	0.3557378	0.4307	0.08406784	0.03423686	0.7135917	0	0.7537322	0.03332611	0.3066176	0	0.2479362	0.3811188	0.6460174	0.8495592	0.06267098	0	0.3976326	0.3131871	0.6975716	0.3676206
LINC02832	0	0.02411932	0.03163835	0	0	0.2908861	0	0.06321939	0.1087627	0	0	0	0	0.0308707	0	0.2392533	0.33213	0	0	0	0.03372369	1.638812	0	0	0	0	0	0.2190231	0	0.02561566	0.1079957
LINC00434	0	0	0	0	0	0	0	0	0	0.06172122	0	0	0	0	0	0.2094792	0	0	0	0	0	0	0	0.0605802	0	0	0	0	0	0	0
AL139280.1	0	0.1783684	0	0	0	0	0	0	0	0.2234228	0	0	0	0.2282965	0	0	0.409364	0	0.06787586	0	0.1870463	0	0	0.05482311	0	0	0	0	0.2733744	0	0
ARHGEF7-AS1	0	0	0	0	0	0	0	0	0	0	0	0	0	0	0	0	0	0.08516289	0	0.1637725	0	0	0.09330088	0	0	0	0	0	0	0	0
RBM26-AS1	1.033693	1.603047	1.160158	0.2590902	2.354011	4.312474	0.5407509	1.774882	1.308646	1.038602	2.203966	2.612814	1.794237	0.5836919	0.6050803	1.684153	0.5074579	0.6770279	1.430391	1.161206	0.9854359	2.171371	0.7417233	0.8495014	2.12764	0.6724756	0.1580205	1.039784	1.609688	1.482347	1.593334
AL359644.1	0	0.2815383	0.2462039	0.3141889	0.8674505	0.2829528	0.1224063	0	0	0.2351017	0	0.1386202	0.06153789	0	0	0.1994813	0	0.2485208	0	0	0.0656079	0.2656861	0.6126051	0.1730666	0.05873419	0.2686306	0	0.2434854	0.04794406	0.4983409	0.05252519
LINC00866	0	0	0.0647905	0.2645802	0	0.4467676	0	0.06473182	0.1670469	0	0.3516667	0.07295798	0	0	0	0.2099803	0.4534343	0.4578015	0	0	2.140889	0	0.07164972	0	0.06182546	0.2827691	0.4941922	0	0.1009349	0	0.3870277
AC017074.1	0.9476954	0.662443	0.4827528	0.2957072	1.16632	0.6102904	0.4320224	0.3858524	1.493596	0.3226887	0.2096209	1.630825	0.4343851	0.3768317	0.8056952	0.5215198	0.05630883	4.434391	0.2800938	1.218222	1.801001	1.094002	0.05338607	0.6334464	0.2763962	0.8427628	0.0526031	0	0.6392542	0.1954278	0.2471774
RABGAP1L-DT	0.2491831	0.3251361	0.9063018	0.05442643	0	0.2450773	0.3180637	0	0.3665387	0.1527236	0.1736181	0	0.1066011	0.05201835	0	0.4607443	0.3731014	0.3766949	0.06186323	0.4139447	0.05682574	0.3451828	0.5895587	0.6995343	0.1526164	0.1163361	0.4647297	0.3163393	0	0.08632678	0.04549426
AL157832.1	0.767182	0	0	0	0.6058384	0.2515136	0	0	0	0	0.1781778	0	0	0	0	0.1182112	0.06381668	0.05522684	0.06348793	0.106204	0.1749544	0	0	0	0.313249	0.1790871	0	0.2164315	0.08523389	0.2657818	0.04668906
DLG1-AS1	0.0230784	0	0.02468772	0.3780578	0.04970415	1.191652	0.220934	0.02466536	0.1060857	0.1650213	0.1875983	0.02779985	0	0	0	0.02667025	0.02879604	0	0.1145908	0.02396125	0.07894478	0	0	0	0	0.2424287	0	0.1464908	0.1153804	0.01998815	0.08427013
AC091705.1	0	0	0	0	0.1304437	0.1489225	0	0.2589273	0	0	0	0	0	0	0	0	0	0	0	0	0	0	0	0.485801	0.1236509	0.5655382	0	0	0	0	0
AL133410.1	0.4973872	0.9734919	1.11735	0.651834	0.2678068	3.913532	0.3174389	0.5847483	1.37182	0.2540392	0.231036	1.378031	0.6383498	1.038323	1.522296	0.5173189	0.3723684	1.503819	0.3087085	0.5164143	0.9641396	0.2870872	1.235641	0.4986857	0.558494	1.567452	1.449427	0.9471534	0.4973372	0.2584715	1.589171
HPN-AS1	0	0	0.5782725	0.07379526	0.07276529	0.02769111	0	0.02407286	0.02070748	0	0	0.08139618	0	0	0	0.02602959	0	0.09728572	0	0	0.128414	0	0	0	0	0.05257895	0	0	0	0	0.1439302
KIF9-AS1	0.1757408	0.1686087	0.09399782	0.1016079	0.2616064	0.298666	0.137451	0.1049612	0.1568154	0.2217579	0.1860717	0.1182998	0.1492589	0.09171713	0.1845631	0.1314128	0.1547861	0.334879	0.1475725	0.1878301	0.2475365	0.2327059	0.2201276	0.1243762	0.1371823	0.1628895	0.05422479	0.2351339	0.21104	0.1208716	0.1745835
AC012501.2	0	0	0	0	0	0	0	0	0.04450327	0	0	0	0	0	0	0	0	0	0	0	0	0	0	0	0	0	0	0	0	0	0
LINC01806	1.291184	3.545431	3.566698	1.374399	2.569631	4.983185	1.060486	2.305773	3.981879	2.420835	1.916935	2.401914	1.957771	2.13245	6.0027	2.474307	1.713039	4.253251	1.724503	2.494491	2.627704	3.075373	1.353435	1.835318	2.819544	7.516108	0.3810244	2.144055	1.79767	2.406449	3.938881
AC245884.1	0	0	0.102391	0.1045317	0	0	0	0	0	0	0	0	0	0	0	0.05530673	0	0	0	0	0	0	0	0	0	0	0	0	0	0	0.1310648
ZMYM4-AS1	0	0.1349421	0	0	0	0.06781005	0	0	0	0.1690274	0	0.1993231	0.1769717	0	0	0.06374131	0.4129314	0	0.4108042	0.05726685	0	0	0	0	0	0	0	0	0	0.04777124	0
LINC01724	0.08153625	0	0	0	0	0	0	0	0	0.4164443	0	0.1964344	0.08720345	0	0	0.04711314	0	0.0440214	0	0	0	0	0	0	0	0	0	0	0	0.03530918	0
CSE1L-AS1	0	0	0	0	0	0.2797736	0.605155	0	0	0	0	0	0	0.475062	0.6529623	0.5917199	0	0	0	0	0.2594829	0	0	0	0	0.9960462	0	0	0	0	0
ASIC4-AS1	0	0	0	0	0	0	0	0.05213468	0	0	0	0	0	0	0	0	0	0	0	0	0	0	0.05770633	0	0	0.0569352	0	0	0	0.1267457	0
AP001471.1	0.03767412	0	0	0.04114379	0.04056954	0.04631668	0.4007351	0.1610589	0	0.07696783	0.08749801	0.0453816	0.04029266	0.5112042	0.04804369	0.2612255	0.3290547	0.1220415	0	0.2738072	0	0.04349029	0.3565427	0.1133174	0.07691382	0	0	0.4384187	0.2511356	0.3915536	0.275132
AL450345.1	0	0	0	0	0	0	0	0	0	0	0	0.02909965	0	0	0	0	0	0	0	0	0	0	0	0	0	0.1409798	0	0	0	0	0
LINC00310	0.4018572	0.4789703	0.8597597	0.236313	2.29686	0.5700515	0	0.5616414	1.023086	0.5368013	0.6102426	2.085226	1.388547	2.355371	0.8278296	1.964773	0.2699936	1.134881	0.4988337	0.8986491	0.5287083	1.213268	0.8776435	0.4338992	0.410207	0.2525587	0.2882573	0.7848614	0.4378774	0.776414	0.2821866
PDE4B-AS1	0	0	0	0	0	0	0	0	0	0	0	0	0	0	0	0	0	0	0	0	0	0	0	0	0	0	0	0	0	0	0.0506822
LINC01537	0.6406753	0.2275289	0.01105405	0.01128515	0.311574	0.101632	0.3627225	0.2429689	0.07600068	0.4961126	0.2279948	0.01244752	0.4862749	0.9060111	0.02635539	0.05970869	0.18051	0.01115808	0	0.1072877	0.0824785	0.4294355	0.1466918	0.2693717	0.06328908	0	0	0.3170279	0.2583109	0.1879457	0.07546477
AL355300.1	0	0	0	0	0	0	0	0	0	0	0	0	0	0	0	0.3129119	0	0	0	0	0	0	0	0	0	0	0	0	0	0.1172567	0
STK4-AS1	0.07736289	0.09463471	0.04137881	0	0.1666171	0.4279959	0.2262974	0.2893893	0.1778091	0.1382951	0.02245938	0.09319002	0.16548	0.1211245	0.1973131	0.2458593	0.1206618	0.4803343	0.09603215	0.04016117	0.3087431	0.4465313	0.1143987	0.1745209	0	0.5643501	0.04508837	0.1432267	0.1128096	0.01675096	0.1059332
AC124861.1	0	0	0	0	0.5083959	0	0	0	0	0	0.2055897	0.07108726	0.5049263	0	0	0.4091925	0.1472693	0.1911698	0.1465106	0.3676292	0	0	0	0.2366723	0.06024019	0	0	0.2497286	0.0983468	0.7155665	0.215488
CCDC148-AS1	0	0	0	0	0	0.03915071	0	0	0	0	0	0	0	0	0.04061051	0.07360317	0	0	0.03953022	0	0	0	0	0	0	0	0	0	0.02653508	0	0.02907055
AC008080.2	0	0	0	0	0	0.05394248	0	0	0	0	0	0	0	0	0	0	0.05474741	0	0	0	0	0.05065073	0	0	0	0.05121208	0	0	0	0	0
AL157702.2	0.2277082	0.01688155	0.02214426	0.7460381	0.02229168	0.02544956	0.02201913	0.1548694	0	0.0845828	0.0240387	0.1246788	0	0	0.05279698	0	0.2066345	0.02235265	0.05139251	0.02149263	0.1180191	0	0.02448862	0.1037739	0.02113086	0	0	0	0	0.2868618	0.09448522
CR559946.1	0	0	0	0.05206898	0.05134224	0.1172309	0	0	0	0	0	0.1148642	0	0	0	0.05509842	0	0	0	0	0	0.495347	0	0	0	0	0	0.1008791	0	0	0
AL050309.1	1.785012	1.865739	0.7530368	0.6040415	0.8934161	0.5872606	1.363852	0.4567868	1.502372	1.155664	1.372164	1.211378	0.4571037	1.705706	1.923656	2.382418	0.376436	1.221627	0.5929533	2.088221	1.605341	1.393071	1.130173	1.411573	1.231843	1.55523	0.9963768	1.62243	1.50831	2.003261	1.698332
NCAM1-AS1	0.1787083	0	0	0	0	0	0	0	0	0.03042493	0	0	0	0	0	0	0	0	0	0.0309241	0	0	0	0.02986247	0.03040358	0	0	0	0.0248181	0	0.02718951
AL138921.1	0.2394043	0.02440442	0.06402466	0	0.09667634	0.07358111	0.03183144	0.1279333	0.1375603	0.3056878	0.06950197	0.180239	0.09601656	0.06247121	0.2289742	0.1729153	0.4854141	0.3554494	0.1114416	0	0.1706116	0.2418183	0.0354014	0.1500183	0	0.2794267	0	0.1266354	0.1994836	0	0.02731807
KIF1C-AS1	0.217127	0.03541362	0.04645357	0.04742474	0.5143911	0.160162	0.09238215	0.4177034	0.6786939	0.08871764	0.1008553	0.2615475	0.04644369	0.04532646	0.5537797	0.2509199	0.1625519	0.2344536	0.6468581	0.450866	0.4951539	0.2005178	0.4623435	0.4353877	0	0.5575353	0.1012361	0.09188128	0.361842	0.03761064	0.5153415
AC099066.2	0.2978471	0.01349421	0.01770094	1.102331	0.01781878	0.2237732	0.01760091	0.08842451	0.01521255	0.1690274	0	0.03986462	0.01769717	0.03454291	0.04220308	0	0.2684054	0.01786751	0.6367465	0	0.1886763	0.07640647	0.3131983	0	0.06756351	0.01931331	0	0	0.01378784	0.114651	0.4078427
AC018359.1	0	0	0	0	0	0	0	0	0	0	0	0	0	0	0	0	0	0	0	0	0	0	0	0.04422143	0	0	0	0	0	0	0
MROCKI	0.6892107	3.492233	0.4030416	0.6422911	2.978614	0.237249	0.9481493	0.7366035	0.3717275	0.7227992	2.646474	0.9187674	2.280141	1.24693	0.6562541	3.292106	0.7223677	0.9128967	0.399248	2.289843	1.603167	1.082032	0.7500985	3.077298	1.294497	0.2681431	0.289212	5.706662	1.500797	2.363818	0.8892105
LINC01624	0.5604528	0.5988957	0.08269445	0.04221164	0.5619036	0.09503759	0.2466815	0.04130977	0.106604	0.09870684	0.3815181	0.06983916	0.2066921	0.30258	0.02464531	0.6030122	0.2411393	0.06260448	0	0.1605221	0.06610872	0.3346428	0.06858683	0.8525622	0.1380926	0	0.06758093	0.1431174	0.2576536	0.301287	0.08821025
LINC01839	0.1392958	0.1987936	0.03725231	0	0	0	0	0	0	0	0	0.4614316	0.03724439	0	0	0.04024382	0	0	0	0	0	0	0	0	0.03554751	0	0	0	0	0	0
AL592301.1	0.4688334	0.023896	0	0	0.03155408	0.1080723	0	0.09395104	0.0538778	0.2095235	0	0.0352968	0	0	0.2242039	0.03386257	0.07312328	0.09492114	0.254613	0.09126905	0.06682286	0	0.1039916	0.08813577	0	0.03420066	0.03415548	0	0.1953277	0.1015139	0.1337447
AL160163.1	0	0	0	0	0	0	0	0	0.05775486	0	0	0	0	0	0	0	0	0.06783446	0	0	0	0	0	0	0	0	0	0.1329201	0	0	0
LINC01483	0.02531701	0	0	0.1105945	0.02726273	0	0	0	0	0	0	0	0	0	0.1291414	0	0	0	0	0	0.05773495	0	0	0	0.02584304	0.2659443	0	0	0	0.043854	0
AL928970.1	0.08268127	0.134854	0.1592044	0.1083552	0.3027214	0.4269243	0.01758942	0	0.1672288	0.0337834	0.0960135	0.1593543	0.08842806	0.06904069	0.1054388	0.1337693	0.2682301	0.2678376	0.1436876	0.3777144	0.3205402	0.07635656	0	0.01657943	0.2363178	0.5018182	0.1734768	0	0.08267298	0.02864403	0.1509542
AC096540.1	0.1149032	0.1249388	0.6145786	0.1254854	0.5361807	1.130099	0.2037019	0.6549567	0.4225454	0.1956217	0.1779082	0	0.3686687	0.599667	0.5861184	0.354097	0.0477901	0.4549322	0.1426317	0.2783637	0.4367243	0.04421403	0.1359285	0.1536042	0.2345813	0.4470404	0.133935	0.1215585	0.06382871	0.2985522	0.1398553
DIAPH3-AS1	0	0	0	0	0	0	0	0	0.169892	0	0	0	0	0	0	0	0	0	0	0	0	0	0	0	0	0	0	0	0	0	0
AL162414.1	0.03402823	0	0.03640112	0	0	0	0	0	0.06256776	0.1737983	0	0.04098983	0.1455735	0	0.1735772	0.07864855	0.08491735	0	0	0.1059899	0.3880037	0	0.3220385	0.2729366	0.2084116	0	0.1189933	0.2879935	0.08506205	0.02947178	0.06212657
SLC2A1-AS1	0.03616715	0.1671354	0.2837207	0.2238222	0.103858	1.067136	0.06411761	0.02576943	0.4544207	0	0.06999841	0.04356634	0.4383842	0.3145872	0.3843495	0.2368445	0.3158925	0.1431953	0.5237754	0.0125169	0.05498567	0.1113351	0.1140937	0.06043596	0.1353683	0.04221338	0.3091559	0.08927798	0.1104997	0.21927	0.4842322
AL357315.1	0	0	0	0	0.4293343	0.1225386	0	0	0	0	0	0	0	0	0	0	0	0.3228813	0	0	0	0.2301218	0	0	0	0	0	0	0	0	0
DNAJC9-AS1	1.601848	0.8921172	1.50458	0.3840087	1.38838	2.209477	0.5402502	1.377949	0.8979633	0.7981849	0.5898014	0.5647488	1.546044	1.345734	2.142392	1.083602	1.023726	1.012492	1.163945	0.6895884	1.336457	0.2706062	1.386555	0.5875718	0.3988124	0.8208158	0.7286503	1.19864	0.6836468	0.6090834	1.997254
AC092614.1	0.3899209	1.135651	1.072572	0.5474975	0.839776	0.6505736	0.4443795	0.893	0.7425534	0.4836526	1.196673	0.6709887	0.6851083	0.5814153	1.101041	0.7724689	0.2432616	0.2105182	0.1382905	0.8385909	0.8574498	0.9323859	0.1317913	0.8935746	1.279359	0.4876134	0.7142216	0.8839404	0.8122537	1.399083	0.2796721
SPAG5-AS1	0.3190431	0.1530477	0.9837206	0.5943737	0.1212575	0.6229577	0.2195874	0.4011549	0.1725368	0.3259009	0.1089671	0.1130335	0.1003583	0	0.3829249	0.390386	0.1639176	0.4458268	0.2329616	0.03897033	0.5563783	0.2599746	0.3108185	0.3575085	0.1724147	0.8980905	0.04375143	0.4169394	0.06255119	0.3575938	0.4625643
AC018647.1	1.613659	3.805576	0.2332681	0.02381449	5.025171	0.5897897	1.600455	2.493708	1.122663	1.915644	2.709499	0.7092194	2.798622	4.916339	0.8342469	3.628808	0.02720866	0.8241215	0.0270685	2.807408	0.4724221	1.988641	1.70256	1.792777	1.26878	0.1272583	0.02541803	3.206625	2.325762	2.927377	0.6170918
AC116035.1	0	0	0	0	0	0	0	0	0	0	0	0	0	0	0	0	0	0	0	0	0	0	0	0.04909691	0	0	0.2283198	0	0	0.04241199	0
AL590422.1	0	0	0	0	0	0	0	0	0	0	0	0	0	0	0	0	0	0	0	0	0.07930625	0	0	0	0	0.08117959	0	0	0	0	0
AC112229.2	0	0	0.05689586	0	0	0	0	0	0	0	0	0	0	0	0	0	0	0.2297251	0	0	0	0	0	0	0	0	0	0	0	0	0
AL136114.1	0	0	0	0	0.08113907	0.04631668	0	0	0	0	0	0	0	0	0	0	0	0	0.04676566	0	0	0	0	0	0	0.791501	0	0	0	0	0
CNTN4-AS2	0.05942959	0.09693024	0	0	0.06399702	0.07306294	0	0	0	0	0	0	0	0	0	0	0	0	0	0	0	0	0.07030419	0	0.06066442	0	0.06927309	0	0	0	0
AL136528.1	0	0	0	0	0.1807873	0.04127959	0	0	0	0.205792	0.03899116	0	0	0	0.1712751	0	0.2513734	0.108769	0	0	0.1148573	0.03876057	0.2780465	0	0.06854918	0	0	0	0	0.0290809	0.1226052
HSD11B1-AS1	1.464116	0.6964963	0.1957766	1.798826	1.051093	0.5249968	2.141374	0.5215981	0.336509	1.246322	1.275152	0.7348539	0.7176949	2.547019	0.7001643	2.326481	1.826848	0.06587298	0.07572656	1.013416	0.2782407	0.2112685	0.2886707	0.5504769	1.369993	0.8544396	0.4977647	0.8389979	1.067477	0.369853	0.5568936
Z94721.1	0.4603092	0.1072527	0.2110319	0	0.07081228	0.4042183	0.06994648	0.1405605	0.3022754	0.2686877	0.0763619	0.158423	0.140658	0.06863721	0.3354323	0.3799644	0.1641	0.4970416	1.22441	0.34137	0.3749023	0	0	0.06593014	0.2013744	0.7675161	0.1533005	0.06956726	0.2739661	0.227813	0.06002879
CERS6-AS1	0	0	0.03160144	0.09678632	0	0	0.06284573	0	0.3530662	0.03017642	0	0.676117	0	0.2158428	0.07534505	0	0	0.1275953	0	0	0	0	0	0	0	0	0	0	0.02461539	0	0
AL391056.1	0.06202615	0	0.7519826	1.185425	0.01113219	0.6100412	0.01099608	0.1767768	0.08553568	0.08447919	0	0.06226304	0	0.07553176	0.6196046	0.04778646	0.07739303	0.4799932	0.7314462	0.01073315	0.2828989	0.02386727	0.4035673	0.08291744	0.01055249	0.108593	0.5542979	0.05468231	0.008613878	0.1611621	0.547343
AL080276.2	0.1527421	0	0.08169662	0.0417023	0.08224051	0.09389083	0	0	0.1755295	0	0.04434289	0.3219835	0	0	0.1947834	0.0441286	0.3335215	0.1236981	0.2370024	0.03964628	0	0	0	0.03828522	0.03897895	0.3119843	0.08902063	0.1615891	0.06363616	0.0661448	0.06971669
LINC01132	0.2069146	0.08164833	0.3213049	1.807767	0.05750114	5.850775	0	0.04280185	0.6872722	0.3818156	0.1550189	0.3135674	0.2070191	0.1463042	0.5617805	0.08484837	0.1332529	0.2378409	2.096206	0.06236999	0.5555828	0.354435	0.2131924	0.1070735	0.1498937	0.3038295	0.186725	0.2753895	0.1724116	0.132961	0.3351199
LINC01714	0	0.1661661	0.05449181	0.1112621	1.31651	0.4383776	0	1.905486	0.5151455	0.05203459	0.4140751	0.1227221	0.05448022	0	0.1948814	0.1177355	0.06355987	0	0	0.1057766	0	0	0	0.2042906	0	1.129654	0.2375077	0.05389013	0.04244545	0.308831	0.1860047
SOX21-AS1	0.1386389	0.1947157	0.1071103	0.05046905	0.1409998	0.1988503	0.1065051	0.09054971	0	0.03147088	0.2057148	0.02783368	0.148275	0.04019672	0.07857708	0.356036	0.3748041	0.04158395	0.3059473	0.05597761	0.01756463	0.2845194	0.173119	0.3243353	0.07862197	0.008989769	0.04488947	0.407414	0.03208912	0.226808	0.07734163
STEAP2-AS1	0.124103	0	0.1659463	0.2032987	0	0	0.3300171	0	0	0.1901558	0	0.03737308	0	0.03238398	0.3165231	0	0.2709863	0	0	0.161063	0.07075362	0.07163106	0	0	0.1900224	0.2172748	0	0.03282279	0	0	0.05664481
CLYBL-AS2	0	0	0	0	0	0	0	0	0	0.1488414	0	0.04387976	0.03895924	0	0.04645375	0	0	0.03933423	0	0	0	0	0	0	0	0	0	0	0	0.03154964	0
UST-AS1	0	0	0	0	0	0	0	0	0.06519666	0	0	0.08542419	0	0	0	0	0	0	0	0	0	0	0	0	0	0.04138567	0	0	0	0.06142017	0.03236846
AL162734.1	0	0	0	0	0	0	0	0	0.1482497	0	0	0	0	0	0	0	0	0.1741228	0	0	0	0	0.1907617	0	0	0.1882125	0	0	0	0.1396624	0
LINC00355	0	0	0	0	0	0	0	0	0	0	0	0	0	0	0.01719135	0	0.218669	0	0	0	0	0	0	0	0	0.1416104	0	0	0	0	0.07383733
LINC01068	0	0.177984	0	0	0	0.08943911	0	0	0	0	0	0	0	0.07593484	0	0.08407259	0	0.07855542	0	0	0	0	0	0	0	0	0	0	0.1212379	0.2520345	0
AL355581.1	0.3506511	0.08578729	0.1875515	0	0.3776001	0.04310916	0.4102817	0.1499053	0.03223713	0.3581882	0.1221579	0	0.07500463	0.1098005	0.08943312	0	0.3500194	0.1135898	0	0.5825039	0.2798786	0	0.1659257	0.5625064	0.03579369	0.1637084	0.04087304	0.4080573	0.2629619	0.1214792	0.1280392
AL033504.1	0	0	0	0	0	0	0	0	0	0	0	0	0.1085237	0	0	0	0.3165256	0	0	0	0	0	0	0.05086794	0	0	0	0	0	0	0
AL358394.1	0	0	0	0.1033593	0	0	0.1006706	0	0	0	0	0.05700268	0.2024424	0	0.06034646	0	0.05904534	0	0	0	0	0	0	0	0	0	0	0	0	0	0
AL713965.1	0	0.3590633	0.4709988	0	0	0.1353253	0	0.9411444	0.2023931	0.4497598	0.1278232	0.662966	0	0	0	0	0	0.1188578	0	0	0.6275538	0.2541346	0.1302156	0.5518066	0	0.1284755	0	0	0.09171908	0.2860044	0.100483
DNMBP-AS1	0	0.1811065	0.0647905	0.02204835	0	0.1241021	0	0.3883909	0.2041685	0.2474755	0.02344444	0.04863865	0.02159224	0.04214565	0.0514918	0.09332459	0.125954	0.1308004	1.102685	0.2724971	0.1381219	0.2796696	0	0.02024171	0.1236509	0.1885127	0.09413186	0.576676	0.1850473	0.1748565	0.165869
AP001619.1	0	0	0.1817613	0.06185375	0	0.06963045	0.3012237	0.1815966	0.3124189	0.05785501	0	0.06822469	0.06057421	0	0.288907	0	0.3533474	0.244629	0.3515271	0	0.129161	0	0.4020078	0	0.2312577	0.1983179	0.5281492	0.05991811	0.04719326	0	0.1551079
LINC00111	0	0	0	0.04808457	0.04741344	0.2165204	0	0	0.2833504	0	0	0	0	0.09191417	0.1122969	0	0	0	0.05465482	0.1828556	0	0.1016538	0	0	0	0.05139021	0.2052893	0.04657982	0	0.03813391	0
AL354892.1	0	0	0	0	0	0	0	0	0	0	0	0	0	0	0	0	0	0	0	0	0	0	0.1788035	0	0	0	0	0	0	0	0
AL391097.2	0	0	0.05584006	0	0	0	0	0	0	0	0	0	0	0	0	0	0	0	0	0	0.1190411	0	0.1852552	0	0	0	0	0	0	0	0
LINC01850	0	0	0	0	0	0	0	0	0	0	0	0	0	0	0	0	0	0	0	0	0	0.08186407	0	0	0	0	0	0	0	0	0
AL359915.1	0.1973486	0.02299125	0	0	0	0	0	0	0	0	0	0	0	0	0	0.03258047	0	0	0	0	0	0.03254507	0	0	0	0.131623	0	0.1193024	0	0	0
AC006042.1	0.9179831	1.654843	2.997674	1.952288	1.300703	7.48421	1.952895	2.117126	2.842774	1.332542	0.3927392	2.444371	1.911902	0.8068801	1.663558	1.395862	1.085127	2.243327	2.578894	0.8026103	2.368896	0.3904166	1.371737	2.664257	1.923433	3.834651	0.901079	1.328947	0.8051675	1.883044	1.764205
AP001271.1	0	0.4008959	0.5258724	0	0.7940601	0.9065479	0	0	0.5649322	0.2510795	0	2.812778	0.3943205	0	0.4701751	0.5681021	0.9200754	0.5308211	0.1525559	0.5103978	0.1401334	0.5674849	0	0.2464379	0.8781616	1.147548	0.2865081	0.5200659	0.4096192	0.7450923	0.1121897
AC239809.3	0	0.04577858	0	0.03065258	0	0.03450644	0	0.05999534	0	0	0	0	0	0.5859274	0	0	0.07004269	0.06061483	0.06968187	0	0.03200385	0	0.03320353	0	0	0	0	0	0	0	0.07686613
AL590378.1	0	0	0	0	0	0	0	0	0	0	0	0	0	0	0	0	0	0	0	0	0	0	0	0	0	0	0	0.08839404	0	0	0.07627421
LINC02803	0.6550824	0.09427461	0.2473281	0.4208314	0.08299156	0.2368707	1.065699	0.4530242	0.0354265	0.7478883	0.04474784	0.5570125	0.3709133	0.2815484	0.5896869	0.222658	0.2404053	0.5409205	0.3348336	0.2400501	0.3954449	0.2668993	0.09117073	0.3477137	0.03933492	0.08995242	0.0898336	0.1222986	0.3853039	0.2669954	0.1055301
AL121987.2	0.4973556	0.4448471	0.3947376	0.2628196	0.03455352	0.3944843	0.1194587	0.4972618	0.02949963	0.3277718	0.6334457	0.2705641	0.4461302	0	0.7160884	0.2966516	0.2202039	0.2771842	0.1593233	0.5830114	0.4024616	0.6482203	0.01897946	0.2895411	1.162773	0.7115818	0.5236308	0.322487	0.802106	0.2640133	0.6444155
AC004875.1	0	0	0	0	0	0	0	0	0	0	0	0	0	0	0	0	0	0	0	0	0	0	0	0	0	0	0	0	0	0	0.1834213
LINC01940	0	0	0	0	0	0	0.007718371	0.007755202	0	0.007412207	0	0.008740738	0	0	0	0	0.009053957	0	0	0.0452029	0.008273854	0.008376461	0	0	0	0	0.05074865	0	0	0.006284609	0
AL138916.1	0	0	0.05952183	0.2430648	0	0	0	0	0	0	0	0	0	0.2323105	0	0	0	0	0	0	0	0	0	0	0	0	0	0	0	0	0
AP000282.1	0	0	0	0	0	0	0	0	0.5119181	0	0	0	0	0	0.1893569	0	0	0	0	0.03854177	0	0	0	0	0	0	0.08654058	0	0	0.03215103	0
LINC01693	0	0	0	0	0	0	0	0	0	0	0	0	0	0	0	0	0	0	0.04023883	0	0	0	0	0	0	0	0	0	0	0	0
AC072062.1	0	0	0	0.08131949	0	0.04577178	0	0	0.136913	0.03803116	0	0.1345431	0	0	0.2848708	0	0	0	0	0	0.04245217	0	0	0	0	0.1303649	0	0.07877469	0	0	0
ASH1L-IT1	0	0.04608513	0.1209037	0	0	0.06947502	0	0	0	0	0	0.0680724	0	0	0	0	0	0.2440829	0	0	0	0	0.267407	0.05665871	0.05768536	0.06595841	0.06587129	0.05978436	0.04708792	0.1468326	0
AC002553.1	0	0.5097812	1.337404	1.024023	3.702346	1.152771	1.662308	3.006433	1.724089	0.319274	0	0.7529984	0.3342799	4.56734	1.195754	2.167204	0.7799816	2.024984	0	0.3245122	0.3563886	1.443233	3.327731	1.253487	0.9571497	1.094421	1.821626	1.983955	0	1.353519	1.42661
AL158198.1	0	0.2173278	0	0	0	0	0	0	0.06125055	0	0	0.3210151	0	0	0	0.07699279	0	0	0.08270138	0	0.07596704	0	0	0	0	0.0777615	0	0	0	0	0.06081864
INKA2-AS1	0.1392	0.3121753	0.01861336	0.01900249	0.05621181	0.04278325	0	0.0185965	0.03199341	0.1599661	0.06061718	0.083839	0.186094	0	0	0.1005404	0.1085541	0	0	0.07226251	0.03968038	0.02008624	0.1646712	0.1046726	0.01776154	0	0	0.331341	0.159484	0.2411217	0
AL590408.1	0	0	0	0	0	0	0	0	0.05138015	0	0	0	0	0	0	0	0	0	0	0	0	0	0	0	0	0	0	0	0	0	0
AC122136.1	0	0.04319276	0	0	0.057035	0.2604587	0	0	0	0	0	0	0	0	0	0	0	0	0	0	0	0	0	0.05310272	0	0.2472751	0	0	0	0.09174477	0
SUCLA2-AS1	0.2751849	0.1122073	0.1962495	0.1502643	0.098778	0.05638553	0.1463554	0.735269	0.3373219	0.3279499	0.05325966	0.1104943	0.1962078	0.3829757	0.3509278	0	0.05722691	0.1485722	0.1138642	0.04761863	0	0	0.05425649	0.2299194	0.2340855	0.3211888	0	0.2426032	0	0.07944566	0.2093395
AL358075.2	0.3734072	0.3045153	1.038559	1.141831	0	2.203526	0	1.037619	1.098535	0.5340069	0.0867237	0	0	0.07795081	0	0.431523	0.2795509	0.4838458	0.9270361	0.4652298	0.6812384	0	0.3533874	0	0	2.179157	0	0.7110636	0.06222828	0.1940443	0.2045229
AL050402.1	0	0	0	0	0	0	0	0	0	0	0	0	0	0.3088674	0	0	0	0	0	0	0	0	0	0	0	0	0	0	0	0	0
AL590652.1	0.208493	0.1943166	0.1274467	0.5204447	0.9301402	0.7323485	0.2534531	0.1909969	0.8214779	0.3650992	0.380462	0.9328321	0.350404	0.1243545	0.4178105	0.4130437	0.2973106	0.1286461	1.478895	0.1236964	0.1018852	0.2750633	0	0.2986247	0.2736322	0.6952793	0.5902067	0.3150988	0.2978172	0.4127435	0.1359476
FAM66A	0.4738477	1.352488	0.1810323	0	0.218685	0.2080536	0.1440075	0.1808683	0.2800493	0.7606233	0.2751274	0.1630825	0.5067826	0.3179518	0.3884602	0.8213937	0.04223162	0.2558302	0.04201407	0.2459872	0.3859288	0.3907149	0.7607515	1.051973	0.2418467	0.9876126	0.07890464	0.6087135	1.015286	1.905421	0.4943547
AL731569.1	0.2400893	0.195794	0.4516691	0.1446625	0.6508107	0.5190861	0.2289615	0.4247152	0.2207263	0.3129052	0.2018921	0.2393442	0.2036506	0.3802205	0.5701142	0.1817815	0.3512213	0.3307651	0.1233219	0.1633173	0.3398395	0.2771546	0.03917539	0.2324156	0.2028231	0.4541597	0.183354	0.3853726	0.04828898	0.1505778	0.559261
SNAP25-AS1	0.6648373	0.173497	0.02844793	0	0.3436478	0	0.02828718	0.341066	0	0.5704675	0	0.03203407	0.5688376	0.4996385	0.1356528	0.03073242	0.1990919	0.02871564	0.2970995	0	0.06064596	0	0.03145965	0.1333146	0.05429211	0	0.03099825	0	0.02215902	0.06909769	0.1213817
AL158837.1	0.05601108	0	0	0	0	0	0	0.05986261	0	0	0.06504277	0	0	0	0	0	0	0	0	0	0	0.06465813	0	0	0	0	0	0	0	0	0.05113072
FLJ31104	0.07742204	0.1713747	0.1183156	0.1207891	0.1071929	0.2039634	0.1999999	0.1300292	0.02033657	0.06778818	0.06421873	0.2131686	0.01182904	0.2655231	0.08462741	0.3067603	0.0690023	0.08360027	0.02745874	0.2067011	0.06305696	0.2936592	0.1308413	0.1219808	0.112901	0.1678208	0.2191681	0.1989156	0.2027517	0.2586409	0.03028976
LINC02344	0	0	0	0	0	0	0	0	0	0.1606285	0	0	0	0	0	0.04543053	0	0	0	0.2448958	0	0	0	0	0.1605158	0	0	0	0.03275681	0	0
AL136979.1	0	0	0.03699786	0	0.03724417	0.2551214	0	0	0	0	0	0.0416618	0	0	0	0.03996893	0	0.03734602	0	0	0	0.03992551	0	0.03467637	0	0	0	0	0.05763767	0.02995492	0
AL449043.1	0	0	0	0	0	0	0	0	0	0	0	0	0	0	0	0	0	0	0	0	0	0	0	0.04280456	0	0	0	0	0	0.03697639	0
AL353597.1	0.1268387	0	0.1628202	0.05540807	0.02731736	0	0	0	0.163253	0.02591302	0.02945825	0.03055755	0.05426187	0	0.03235006	0	0	0.08217621	0	0	0	0	0.0600192	0	0.02589483	0.02960859	0	0.1610224	0	0.02197094	0.0926296
LINC01655	0.1197022	0.2440442	0.1280493	0.9804477	0	0.9565545	0.06366287	0.3198333	2.421062	0.1222751	0.2085059	0.2883824	0.3840663	0	2.366066	0.4149966	0.3733954	1.034035	0.8915326	0	0	0.9672734	0.2124084	0	0	3.073693	1.325523	0.2532709	0.04987089	0	0.5463613
MACROD2-IT1	0	0	0	0	0	0	0	0.1745671	0	0	0	0	0	0	0	0	0	0.0440924	0	0	0	0	0	0	0	0	0	0	0	0	0
AL357874.1	0	0.07193777	0	0.04816834	0	0.2168976	0	0.0942784	0	0.270326	0.05121835	0.2125187	0.0471719	0.1381114	0.5624626	0.05097084	0.1651006	0	0.1642501	0	0	0	0.4695928	0.1768857	0	0.05147974	0	0.04666097	0	0	0.04026321
AL390243.1	0	0	0	0	0	0	0	0	0	0	0	0	0	0	0	0	0	0	0	0	0	0	0	0	0	0	0	0.03782965	0	0	0
AC104695.1	0	0	0	0.1302644	0	0	0	0	0	0	0	0	0	0	0	0	0	0	0	0	0	0	0	0	0	0	0	0	0	0	0.1088861
PTPRK-AS1	0	0	0	0.1103004	0	0.04138938	0.1790518	0.1079438	0.1238043	0	0.03909486	0.08110754	0	0	0.128798	0	0	0	0	0	0.0767752	0.4275003	0	0.06750825	0	0.2750606	0	0	0.02805238	0	0
AC007383.1	4.267372	3.848146	4.038223	1.030662	7.113937	5.548994	3.666239	6.753512	6.337496	4.862072	2.906579	2.76791	4.388439	8.094629	7.901278	6.496345	1.894331	5.626962	2.750457	5.154852	4.117241	3.363061	4.756984	3.291164	2.93195	2.921413	5.500306	6.554769	2.769411	6.539008	4.944349
LINC01738	0	0.07599806	0	0	0.5686704	0	0.0330422	0.06639976	0.02855854	0	0	0	0.09966873	0	0	0	0	0	0	0	0	0	0	0	0	0	0	0.1643153	0.1035356	0.05380859	0
LINC01341	0.1676623	0.1063451	0.1394974	0.04068966	0.3811566	0.8932065	0.1188936	0.8760468	0.06850687	0.5137985	0.1946976	0.1795228	0.07969587	0.7000086	0.0712701	0.3229278	0.2556893	0.04023148	0.3931206	0.3288104	0.5098009	0.2365564	0.1322277	0.3735556	0.1331135	0.326152	0	0.09854082	0.2949318	0.1452119	0.2210773
TARID	2.309134	5.036751	0.05952183	0.3342142	3.864716	0.03420309	2.308234	1.248826	0.6394288	1.193593	3.424538	1.474553	3.778832	2.090795	0.3193057	2.893575	0.3818481	1.021393	0.03453464	2.368582	0.444115	3.693329	0.3620279	2.761458	3.720262	0	0.09728682	3.208121	5.30862	4.264922	1.625395
AL390778.1	0	0	0	0	0	0.1771811	0	0	0	0	0.1115724	0.115736	0	0	0	0	0	0.05187341	0	0	0	0	0	0	0	0	0	0	0.0400292	0	0
AL451042.2	0.1120222	0.2055479	0.7190026	0.5505257	0.1507894	2.410107	0.4468373	0.2095191	0.4634444	0.7724028	0.4878208	0.8771099	0.08985621	0.3507786	0.7857056	0.1294569	0.7338212	0.7862494	0.243347	0.3198455	0.8302592	0.6465813	0.3975608	0.1123146	1.257847	0.5883724	1.077258	0.4444147	0.3733697	0.2668109	0.5113072
AL138799.1	0	0	0	0	0	0	0	0	0	0	0	0	0	0	0	0	0	0	0	0.07663407	0	0	0	0.07400321	0	0	0	0	0	0	0
RBM15-AS1	0.1648369	0.07116632	0.1037244	0.1058929	0.03132447	0.1788097	0.01031383	0.1347195	0.06240002	0.1188565	0	0.01167998	0.07259161	0.1012077	0.1360164	0.05602693	0.07259116	0.09423041	0.1564706	0.06040326	0.08844879	0.02238642	0.1032349	0.05832961	0.1088753	0.2263452	0.01130231	0.07180535	0.07271486	0.04198966	0.05310858
LINC01429	0.08707483	0	0	0.01188677	0	0	0	0	0	0	0	0	0	0.01136084	0.05552082	0	0.02716187	0	0.05404389	0	0	0	0	0	0	0	0	0	0	0	0
AC012668.1	0	0	0	0	0	0	0	0	0	0	0	0	0	0	0	0.1283213	0	0	0	0	0	0.3845457	0	0.2226588	0	0	0	0	0.09252363	0	0
AC092675.2	0	0	0	0	0	0	0	0	0	0	0	0	0	0.04884533	0	0	0	0	0	0	0	0	0	0	0	0	0	0	0	0	0
AC105935.1	0.05479871	0.1340658	0	0.5386096	0.05901024	0.5389578	0	0	0.5037924	0	0	0.3960576	0.4688601	0.1143953	0.06988172	0.3799644	0.2735	0.1183432	0	0.5120549	0.2499349	0.1265172	0	0.05494178	0.167812	0.5116774	0	0.405809	0.182644	0.1898442	0.4502159
AC073343.2	0.6929837	0.5651316	0.296523	0.7063518	0.09949901	0.8519565	0.3931299	0.1975029	0.6370951	0.5663035	0.5364842	1.33561	0.4446899	0.5786567	0.2945744	0.3737241	0.2882231	0.09977112	0.9749104	0.9113581	0.5267787	0.5333116	0	0.2779172	0.6602237	0.05392221	0.107702	0.04887481	0.4234476	0.8802811	0.5060821
IL6R-AS1	0.1153394	0.3292095	0.154228	0.07872616	0.06210189	0.1417987	0.1533565	0.06163531	0.2783482	0.2209099	0.234391	0.2605049	0.01541952	0.3461176	0.6435008	0.1499518	0.05396798	0.09340759	0.1073799	0.2694412	0.2465901	0.1997185	0.119389	0.1445507	0.014717	0.2524149	0.235276	0.03050501	0.1681865	0.3621202	0.250063
RAPGEF4-AS1	0	0	0	0	0	0	0	0	0	0	0	0	0	0	0.01653963	0	0	0	0.01609965	0.01346593	0	0	0	0	0	0	0	0.013721	0	0	0
AL158835.1	0.02218844	0.01809478	0	0	0.07168115	0	0.02360157	0.0474284	0.08159582	0.1586576	0.02576629	0.1069113	0	0.3473969	0.05659133	0	0.02768559	0.04791812	0.02754296	0.09214894	0.1012006	0.1024556	0	0.2669564	0.02264947	0.1035911	0.07759072	0.2347361	0	0.01921735	0.1417858
HCG20	0.1490488	0.06945716	0.09110994	0.09301472	0.04585825	0.1047092	0.02264878	0	0.0391509	0	0.1236305	0.2051905	0.2049538	0.02222483	0.1900736	0.1230331	0.02656792	0.2299183	0.05286211	0.3095011	0.1213939	0.2703786	0	0	0.195616	0.02485229	0.5212086	0.02252598	0.1774213	0.1475324	0.1749367
AL136369.1	1.452615	2.453845	0.2219871	0	9.162065	0	2.759159	2.439647	0.2861706	2.755701	5.542497	0.3749562	6.991108	0.433202	0	4.796272	0	0.4481523	0	1.939093	0	0.7186592	0.9819536	6.657863	4.13065	0	0	4.720024	2.766608	7.189181	1.515481
AC069257.1	0.08670208	0.07070596	0	0.09468707	0	0.5329591	0	0	0.3985481	0.1771314	0.6040959	0.3133195	0	0	0.1105663	0	0.1081824	0.2808625	0.1076251	0.9902067	0.09886122	0	0.2051341	0.2607853	0.08850357	0.2023929	0.1010628	0.09172395	0.07224448	0.07509247	0.07914755
AC078842.1	0	0	0	0.2499876	0	0	0	0	0	0	0	0.05514726	0	0	0	0	0	0	0	0	0	0	0	0	0	0	0	0	0	0	0
AC010967.1	0	0	0	0	0	0	0	0	0	0	0	0	0	0	0	0	0	0	0.133446	0	0	0	0	0	0	0	0	0	0	0	0
NGF-AS1	0	0	0	0	0	0	0.01031778	0.01036701	0	0	0	0	0	0	0	0.01120968	0	0	0	0	0	0	0	0	0	0	0	0	0.02424757	0	0
AL139246.3	0.32354	0.5276969	0.3028387	0.662507	0.5226082	0.1988806	0.6882913	0.7780227	0.03718084	0.1652472	0.4226741	0.6333125	0.2595208	1.435241	0.5157405	0.3271579	0.4036965	0.5677072	0	0.2519376	0.2305709	0.4201745	1.770183	0.2027404	0.1651313	0.7552554	0.7071167	0.7273446	0.673974	0.9107061	0.07383733
AC114763.1	0.1691559	0.2069212	0.2412689	0.3386803	0.2732345	0.7278631	0.02998819	0	0.6998114	0.4031812	0.1964321	0.7810891	0.2713698	0.2648418	0.3235726	0.3909656	0.4924828	0.7001755	0.2099768	0.2927114	0.6429282	0.06509014	0.1000543	0.2261301	0.3741198	0.4277748	0.230036	0.3877329	0.2818983	0.2930111	0.05147235
AL160408.1	0	0.02555215	0.03351786	0	0	0.1155624	0	0	0.1152238	0	0	0	0	0.2616369	1.238671	0.03620948	0.1563824	0.4736659	0	0.1301262	0	0	0	0	0	0.073142	0.03652269	0.03314777	0.02610815	0	0.171617
FAM245A	0	0	0	0	0	0	0	0	0	0	0	0	0	0	0	0	0	0.04346151	0	0	0	0	0.0476146	0	0	0.04697833	0	0	0	0	0
LINC01736	0	0	0.04141044	0	0	0.04759145	0	0	0	0	0.1348593	0	0	0.1616228	0	0	0.04830161	0	0	0	0.2206994	0	0.04579447	0	0	0	0.3158599	0	0	0	0
PABPC4-AS1	0.2297369	0.3372328	0.4423628	0.301074	0.4947864	0.2824393	0.2443684	0.3437483	0.08448351	0.09387002	0.05335632	0.05534743	0.09828193	0.2877531	0.527347	0.2123939	0.2293231	0.2976837	0.4562835	0.3339354	0.3667374	0.6895302	0.05435496	0.138202	0.09380415	0.2681431	0.2677889	0	0.07657128	0.1193848	0.4194389
AC131571.1	0	0.07604472	0.04987556	0	0	0	0	0.1993215	0.2571846	0	0	0	0	0	0	0	0	0.1510347	0	0.04840789	0	0.1614667	0	0.09349209	0.3807446	0	0	0	0	0.2019061	0
LYPLAL1-DT	0.2447777	0	0	0.1527548	0	0.3439206	0	0.186864	0.3214808	0.1785994	0.2030341	0.04212215	0.6731769	0.2554935	0.4013373	0.3636952	0	0.6418976	0.2604408	0.3267533	0.07974441	0.1614667	0.2895678	0.7011907	0.2498637	0.4897686	0.08152027	0.40693	0.2622355	0.2422873	0.2234497
LINC01515	1.320313	0.7267872	2.330431	3.712918	0.6398033	1.095658	0.4213204	1.481658	3.762876	1.078955	0.1149909	4.055588	0.706041	2.032717	0.1262791	0.4195957	0.8648948	2.423645	3.564677	0.4112462	0.7527373	1.37173	1.054288	0.9266321	0.5727923	2.118925	1.654426	0.6983936	0.4400602	0.4859961	1.416194
LINC01740	0	0	0	0	0	0	0	0.3259988	0	0	0	0	0	0.3183774	0	0	0	0.3293649	0	0	0.3478009	0.4401427	7.216767	0	0.07784049	0.08900412	0	0	0	0.06604518	0
AL139008.2	0	0	0	0	0	0	0	0	0	0	0	0	0	0	0	0	0	0	0	0.06654554	0	0	0	0	0.06542542	0	0	0	0	0.3330684	0
AC133106.1	0.0637708	0	0	0	0	0	0	0	0	0	0	0	0.0682032	0.1996876	0	0	0.1591398	0	0	0	0	0	0	0	0.06509582	0	0	0	0	0	0
AC012368.2	0.08993608	0.110015	0	0.09821892	0	0.3317031	0.09566393	0.3364215	0.0413414	0.367477	0.1044381	0.1083355	0.04809355	0	0.4014165	0.05196671	0.0561088	0.2913388	0	1.027142	0.6152925	0.3114615	0.05319642	0	0.6885358	0.05248556	0.2620811	0	0.4121657	0.07789343	0.5746984
AC118553.1	0.8116903	0.5673748	0.8269445	0.9286561	0.8740722	1.615639	0.08222716	0.5783368	1.847803	0.592241	0.8528051	0.6052728	1.198814	0.4034401	1.380137	0.9826866	0.4340508	0.7095174	0.5757531	0.4414357	0.7933047	0.3569524	0.7315929	0.3875283	0.07891005	1.624087	0.2252697	1.022267	0.0322067	0.5021451	0.6703979
AL589990.1	0	0	0	0	0	0	0	0.09141183	0.07863246	0.2184222	0	0	0	0	0	0	0.05336023	0.1385336	0.05308534	0	0	0	0	0	0	0.04991447	0	0	0	0	0
LINC01820	0	0	0	0	0.04782935	0	0	0	0	0	0	0.107005	0	0	0	0	0	0	0	0.04611489	0	0	0	0	0.09067734	0	0	0	0	0	0
AP000692.1	1.019477	0.5196176	1.136008	0.4639031	0.1829713	0.8877882	0	0.272395	1.288728	0.7810427	0.3946219	1.432718	0.6814598	0	0.6500407	0.1472681	1.060042	1.467774	0.3691035	0.08820633	0.7749658	0.4903603	0.2010039	0.3407128	0.3468865	0.7932717	0.5446539	0.4943244	1.132638	0.4782735	0.8530937
AC092839.1	0	0.07703784	0	0	0.1017266	0.05806868	0	0	0.0434239	0	0	0	0	0	0	0	0	0	0	0.09808017	0	0	0	0	0	0	0	0.04996902	0.1180712	0.08181717	0.04311769
MELTF-AS1	1.938939	2.123345	1.244488	4.35602	2.44589	3.132913	1.237456	2.427514	1.833496	2.999219	1.67261	1.668295	2.369949	3.353761	3.391022	1.728547	5.460725	3.230227	3.43835	1.15035	1.516016	1.662718	1.834985	0.8886863	1.244085	2.3924	2.260091	2.402887	0.9693723	0.9596062	2.781422
AC003991.1	0	0.122529	0.1607266	0.0410217	0	0.4617925	0.2397276	0.04014525	0.656126	0.5371761	0	0.6334571	0	0.3136537	0.09580224	0.1302252	0	0.1216793	0	0.974981	0	0.1734449	0.08887117	0.07532078	0.2683996	1.096045	0.04378388	0.2781658	0.09389638	0.2277285	0.1371578
AL161725.2	0	0	0.2688082	0.06860701	0.2029484	1.158492	0	0.2014236	0.05775486	0.06417169	0	0.5297148	0	0.06557152	0	0.435592	0	0.1356689	0.2339443	0.2608981	0	0	0	0.692839	0	0.879882	0.1464533	0.1329201	0	0.2720472	0
AP001631.1	0	0	0	0	0	0	0	0.02572044	0	0	0	0	0	0	0	0	0.150139	0	0	0	0	0	0	0	0	0	0	0	0	0	0
AL096678.1	0.1072754	0.04374182	0	0	0.05776002	0.1318848	0	0	0.09862376	0	0	0	0.1720975	0	0.06840118	0	0	0.115836	0	0.3341375	0	0	0	0	0.05475221	0.0626046	0	0.05674448	0	0.185822	0
FALEC	0.581486	0	0.6698835	0.04884916	0.4335063	1.099817	0.04757844	0.4302493	0.04112228	0	0.1038846	0	0	0.2801271	0.2281651	0.05169127	0.1674342	0.3380937	0.2776195	0.09288158	0.2040104	0	0.2645723	0.1793859	0	0.3654516	0.2085536	0.4258844	0.037271	0.1162209	0.0408323
LINC01649	0	0.177474	0	0	0	0.15607	0.1157424	0.1550596	0.06669114	0.1296765	0	0.02184558	0.1357713	0	0	0.04191585	0	0	0	0.03765829	0.04135741	0	0	0.1272792	0.09256104	0.02116717	0.06341763	0.01918581	0.1208905	0.01570702	0.03311044
AC099684.1	0	0	0	0	0	0	0	0	0	0	0	0	0	0	0	0	0	0	0	0	0	0	0	0	0	0.02585247	0.05163664	0	0	0	0
LINC01494	0	0	0	0	0	0	0	0.0267635	0.09208787	0	0	0	0	0	0.1277363	0	0.06249111	0	0	0	0	0	0	0	0	0.204595	0	0	0	0	0
AP001469.2	0.4544078	0	0.4166528	0.2835756	0.2796177	0.6384577	0.06904973	0.1387585	1.37264	0.1326215	0.6784461	0	0	0	0.9106126	0.1500372	0.2429943	0.7710517	0.9669699	0	0.1480383	0.4496227	0	0.06508488	0.1325284	1.59112	0.1513351	0.06867537	0.4868166	0.1124462	0.1777776
LINC01402	0	0.2220015	0	0	0	0.4462339	0	0	0.3336947	0.09269244	0.105374	0	0.388196	0.1894288	0.1157181	0.1048647	0	0.09798311	0.1126399	0.1884264	0	0.523754	0	0	0	0	0.2115436	0.09599783	0	0	0
AL031283.1	0.07334011	0.03987281	0.06799374	0	0.1842788	0.06010972	0.08841246	0.0522555	0	0.01498331	0.1589767	0.01177923	0.1098127	0.1428948	0.0124702	0.05650301	0.09761067	0.02111803	0.07283088	0.1370622	0.01672507	0.174969	0.01735202	0.1078463	0.08983676	0.005706715	0.01139835	0.01034507	0.07333275	0.09316223	0.01338997
AL354861.2	0.342894	0	0.2445366	0.06241225	0	0	0	0	0.2101599	0	0	0	0	0	0.5101524	0	0	0	0.9931632	0.2373407	0.1954908	0	0	0	0	0	0.1332295	0	0	0	0.05216949
AL357140.2	0.9206184	0.5161535	1.107918	0.5655401	0.495686	1.768455	0.1836095	0.553457	1.48115	0.8816315	0.8018	0.6931008	0.3076894	0.2402302	1.39414	0.598444	0.2153813	0.4349114	1.499902	0.1792192	1.180942	0.3985292	0.4084034	0.4038221	0.7048103	1.208838	2.414482	0.4260995	0.5753288	0.8471796	0.5252519
AC004941.1	0.008114425	0	0	0	0	0	0	0	0	0	0.03769145	0	0	0.05081793	0	0	0	0	0	0	0	0	0	0	0	0	0	0	0	0	0.007407399
AL161793.1	0.1137843	0	0	0	0	0	0	0	0	0	0	0	0	0	0	0	0	0	0	0	0	0	0	0	0	0	0	0	0	0	0
AL133343.1	0	0	0	0	0	0	0	0	0.1887179	0	0	0	0	0	0	0	0	0	0	0	0	0	0	0	0.2793842	0	0	0	0	0	0
AC007952.2	0.2569069	0.1714163	0.04996759	0.45911	0.5281525	0.2871293	0.7204359	0.3744174	0.06441478	0.3578578	0.867877	0.2813324	0.1748494	0.3169089	0.5361037	0.2159207	0.05828276	0.252189	0.115965	0.5577179	0.5858713	0	0.02762877	0.7259005	0.5483302	0.5997104	0.245012	0.2223714	0.56436	1.031621	0.04264038
LINC01674	0	0	0	0	0	0	0	0	0	0	0	0	0	0	0	0	0	0	0	0	0	0	0	0	0	0.1758891	0	0	0	0	0
AC097713.1	0	0	0.04818938	0	0	0	0	0	0	0	0	0	0	0	0	0	0	0	0	0	0	0	0	0	0	0	0	0	0	0	0
AL020996.1	0.5850569	0.173497	0.1137917	0.2323414	0.1718239	0.9154356	0.8486154	0.1136887	0.3422825	0.5976326	0.2470532	0.2562726	0.4550701	0.1665462	0.1356528	0.3073242	0.4645479	0.05743128	0.3301105	0	0.3032298	0.2455922	0.9437894	0.2133034	0.1628763	0.06207851	0	0.3376058	0.2215902	0.2303256	0.3884216
AL162385.1	0	0	0	0	0	0	0	0	0	0	0	0	0	0	0	0	0	0	0	0	0	0	0	0	0	0	0	0	0.08957702	0	0
AC092265.1	0	0	0	0	0	0	0	0	0	0	0	0	0	0	0	0	0	0	0	0	0	0	0	0	0	0.05933608	0	0	0	0	0
AL512353.1	0.2213025	0.3970412	0.6155098	0.4350308	0.2859727	1.142694	0.5649524	0.3784322	1.709019	0.5425425	0.5139744	0.5331545	0.1420105	0.2771887	1.523959	0.3068943	0.05522597	0.5735095	0.3845903	0.3216755	0.4037409	0.5109349	0.3141565	0.4881366	0.316261	0.8782155	0.5675065	0.3277688	0.5163207	0.2300035	0.161616
AL022341.1	0.3254114	0.3184495	1.04431	0.8529139	1.822188	1.760272	1.799908	0.834691	0.6581678	1.196662	0.6046135	1.097558	0	0.9510399	1.410928	1.504229	0.8120631	1.264964	0.08078798	0.2702878	0.667885	0.07512975	1.847789	0.1957566	0.7307801	1.291361	0.7586205	1.032779	0.8676766	0.2254704	0.5347037
RNF144A-AS1	0.2086566	0.7373622	0.09300285	2.677511	0.3932124	0.3420309	0.1294683	0.8176838	0.4156287	0.2486653	0.6461392	0.2303989	0.3161425	0.5081793	0.133044	0.3014141	0.4773102	0.03755122	0.3237623	0.5957562	0.2775719	0.1605795	0.1851279	0.3835359	0.6567257	0.1014745	0.04053618	0.9013642	0.4201691	0.7379279	0.9206339
AC004830.2	0.1932596	0.7092186	0	0.5276455	0.6243373	0.237594	0.102784	0.2065489	0.8439484	0.1974137	0	0.1163986	0.1550191	0.05043001	0.3080664	0.2791723	0.361709	0.3130224	0	0.05016314	0.550906	0.278869	0.05715569	0.09688207	0.09863757	0	0.05631744	0.3066801	0.2012919	0.04184542	0.6615768
LINC02869	0	0	0	0	0	0.03949849	0	0	0	0	0	0	0	0	0.04097126	0	0.04008789	0.03469199	0	0	0	0	0	0	0	0.1499968	0	0	0	0	0
AL355607.1	0	0	0	0	0	0.1055078	0	0.3668868	0	0	0	0.2067555	0.09178533	0.1791547	0	0	0	0	0	0.08910334	0.09785585	0.7925552	0	0	0	0.3005021	0	0	0	0	0.1566853
LINC00578	2.924881	2.385255	17.33686	2.146958	0.9294112	3.53691	1.479077	4.25342	4.716756	5.730605	1.781778	2.945678	2.512797	3.403261	9.722295	2.216459	1.076906	9.52663	3.511676	4.032433	3.280395	4.206697	5.331933	2.692147	1.370464	15.89398	3.073993	1.927593	3.475945	2.408648	6.784504
AC073050.1	0	0	0	0	0.05901024	0	0	0	0	0	0	0	0.05860751	0	0	0	0	0	0	0	0	0	0	0.1098836	0	0	0	1.217427	0.09132203	0	0.05002399
HCG11	6.254349	6.247944	3.233638	1.58927	5.893866	7.557567	3.437311	3.505176	2.139627	2.721655	7.436814	4.143958	7.850632	5.651401	4.318815	8.087172	3.124212	2.853893	1.261843	4.999353	2.79402	5.045903	2.759514	5.369502	4.243458	4.989422	3.629547	7.454296	4.787922	5.991465	4.869347
EFCAB14-AS1	0.3062541	0.2497517	0.3822117	0.0557432	0.3847563	0.8785229	0	0.05455222	0.6100357	0.104279	0	0.245939	0.05459006	0	0.2603658	0.2359457	0.06368801	0.3858085	0.06335992	0.1589848	0.05820056	0.05892233	0	0.2047024	0	1.072356	0.1189933	0.3239927	0.2551861	0.08841533	0.1397848
AL138900.1	0	0	0	0	0	0	0	0	0	0	0	0.07643217	0	0	0.1618314	0	0	0	0	0	0	0	0	0	0	0	0	0	0	0	0
AC093495.1	0.03326808	0.4069541	0.0711759	0	0.6448477	0.5725984	0.7431239	0.1777786	0.03058503	0.1359327	0.386325	0.3606674	0.4269646	0	0.6787986	0.2691207	0.2905713	0.3592285	0.04129635	0.4490293	0.3793361	0.5760606	0.03935556	0.3335493	0.2716746	0.3494669	0.736789	0.56312	0.3326474	0.4322011	0.3036936
AC012442.1	0.4785823	0.07805724	0.3071731	0.62719	0.3607544	0.2941854	0.2036249	0.8695355	0.439985	0	0.1111506	0.1152984	0.4094771	0	0.3051546	0.6636808	0.2985752	0.4650956	0.2376297	0.09937802	0.2182796	0.6629597	0.05661547	0.2399159	0.09770526	0	0.3347108	0.6581931	0.3987786	0.455949	0.04368825
AC096639.1	0	0	0	0	0	0	0	0	0	0	0	0	0.07803075	0	0	0	0	0	0	0	0	0	0	0	0	0	0	0	0	0	0
ITPRIP-AS1	0.02653774	0	0	0.02898179	0	0.03262559	0	0.08508774	0	0.1897572	0.06163382	0.1918015	0	0	0.3045788	0.2146759	0.231787	0.05731087	0	0.1928704	0.1210376	0.2144427	0	0.3724984	0.08126743	0.2168193	0	0	0.4643639	0.2068585	0.04845091
LINC01320	0	0	0	0	0	0	0	0	0	0	0	0.03438155	0.244209	0	0.07279674	0	0	0	0	0	0	0	0	0	0	0	0	0	0	0	0
LINC02048	0	0	0	0	0	0.01757471	0	0	0.01314241	0	0	0	0	0	0	0	0	0	0.1064704	0	0.0163001	0.01650224	0	0	0	0.08342566	0	0	0	0	0
AL021707.2	0.4898402	0.1681967	0.3033674	1.041751	0.6385364	2.282064	0.8226903	0.8817238	0.8295644	0.816392	0.3891969	0.5900532	0.8547625	0.7803813	0.3616486	1.161948	0.5146925	1.364081	0.8000642	0.5085787	1.146468	0.3571341	0.2134899	0.6979061	0.3158009	1.354095	0.2704613	0.7636813	0.2363027	0.4242495	0.3059512
ARMCX3-AS1	0	0.1264049	0.05527027	0	0	0	0	0	0	0	0	0	0.05525851	0	0	0	0	0.1115808	0	0	0	0	0	0	0	0	0	0	0	0	0
UMLILO	0	0	0	0	0	0	0	0	0	0	0.05112928	0	0	0	0	0	0	0	0	0	0	0	0	0	0	0	0	0	0	0	0
AL731568.1	0	0.04757175	0	0	0.3769041	0.07171616	0.1240986	0.06234539	0.05362951	0.536292	0.0677404	0	0	0	0.2975609	0.1348261	0	0	0	0.3028282	0.06651492	0.5387184	0.06900826	0.05848641	0	0	0.6119655	0	0	0.1010461	0.159754
PCAT6	0.9041788	0.7694214	5.46695	6.439897	1.016002	4.446402	1.463554	4.915799	2.819047	2.369271	0.319558	1.61006	1.051113	1.969589	3.960471	0.9540411	3.384563	2.589401	3.70872	0.6938715	2.779167	0.6353364	2.371784	0.3941475	0.3611605	8.488561	3.711704	0.8733716	0.4585954	0.5788183	2.11732
TBX18-AS1	0	0	0	0.04646828	0	0	0	0	0	0	0	0	0	0	0.1085222	0	0	0	0	0	0	0.04911844	0	0	0	0	0	0	0	0	0
AL049712.1	0.1451663	0.04735353	0	0	0.09379379	0.03569359	0	0	0	0.05931466	0	0	0.03105123	0	0.07404898	0.1006557	0	0.0313501	0	0.1205756	0	0.03351545	0	0.02910906	0	0.1016607	0	0.0307149	0.07257587	0	0
TTTY4C	0.07523627	0	0	0	0	0	0	0	0	0	0	0.1132854	0	0	0.02398615	0	0	0	0	0	0	0	0	0	0	0	0	0	0	0	0
AL512770.1	0.3445724	0.5472115	0.3686004	0.3168897	0.09764588	0.3121399	0.4050984	0.5427086	0.2667646	0.4816554	0.08423878	0.3932205	0.1163754	0.3785863	0.1618893	0.1676634	0.3846829	0.8224685	0.09004734	0.3012663	0.4342529	0.3349625	0.2359924	0.3091065	0.3332197	0.254006	0.2959489	0.2110439	0.3777827	0.1727772	0.2648835
LINC01350	0	0.03505287	0	0	0	0	0	0	0	0	0	0	0	0	0	0	0	0	0	0	0	0	0	0	0	0	0	0	0	0	0
GUSBP11	0	0.009466364	0	0.03803112	0	0	0.01234727	0	0.02134361	0	0	0.01398278	0.03724439	0	0	0.01341461	0	0.02506858	0	0	0	0	0	0	0	0	0	0	0	0	0.02119311
AL158070.1	0.04012204	0.1308789	0.08583972	0	0	0.04932617	0	0.04288098	0	0	0	0	0	0	0	0.092733	0	0.04332375	0	0	0	0	0.2847821	0.1609071	0	0	0.04676757	0	0	0	0
AP001610.2	0.2736974	0.03720025	0.7807548	0.3487214	0.3929763	2.131068	0.2426072	0.1462589	0.1258119	0.1397902	0.1059435	0.1648456	0	0	0.5235463	0	0.05691758	1.526948	2.661345	1.041947	0.7281886	0.5265851	0	0.04573532	0	0.6921474	0.05317178	0	0.7221844	0.1580324	0.04164159
AL162419.1	0.02900001	0	0.03102226	0.03167082	0	0.0356527	0.06169392	0	0	0	0	0.03493292	0	0	0.1849104	0	0	0	0.07199662	0	0	0	0.1029195	0	0	0	0	0	0	0	0
MYADM-AS1	0.5766972	0.6584191	0.06169119	0.1259618	0.7452227	0.6380941	0.9201388	0	0.3181122	1.119277	0.8036264	0.5557437	0.3700684	0.1805831	0.3677148	0.8663881	0.2158719	0.4359021	0.1431732	1.916026	0.3287867	0.9985925	0.2728891	0.7516636	1.059624	0.2692425	0.06722172	0.5490901	0.6727458	1.498428	0.4211587
LINC01890	0	0.02030102	0	0.02718646	0	0	0	0.1064224	0	0	0	0	0	0	0	0	0	0.02688032	0	0	0	0.02873695	0	0	0	0	0	0	0	0.02156047	0.04544953
MIR646HG	1.898775	0.8315807	0.5642173	0.9984226	0.1893245	2.507276	0.3740194	0.07516083	0.4202468	1.257141	0.1224972	0.3388493	1.278621	0.220211	3.542421	0.2031754	1.140723	6.948227	0.4801274	0	1.042437	1.339501	4.825211	0.9518663	0.5383967	16.45736	18.85383	0.4835891	0.9375728	0.5786292	0.706172
AC115618.2	15.64028	13.53469	16.61056	8.601795	16.29705	10.99743	13.76391	16.41513	8.844579	13.56276	13.00104	13.4862	16.246	13.74117	15.13824	14.17352	10.52975	15.97713	6.285305	11.62403	20.84873	13.50866	17.3042	10.83012	12.06009	9.718459	14.29612	18.92693	11.15712	13.44856	16.79405
LINC02585	0	0.9480371	1.519932	0.4231933	0.5563822	0.9528003	0.2747898	0.1380505	0	0.2638897	0	0.3111881	0	0.9437616	1.31777	0	0	0.8368557	0.3206788	0.2682193	1.325547	0	0.152804	0	0.2637045	0.9045725	0.1505629	0.8198998	0.8610362	0.2237449	0
AC018832.1	0	0.03647728	0	0	0	0	0	0	0	0	0	0.05388063	0	0	0	0	0	0	0	0	0	0	0	0	0	0	0	0	0	0	0
AL354989.1	0.2392158	0.5202177	0.5544435	0.5224937	0.2576006	1.029324	0.254451	0	0.2565771	0.1629051	0.04629816	0.6723623	0.2558426	0	0	0.2764466	0.3979749	1.119322	0.3464341	0.08278893	0.6364483	0.2761462	0	0.03997339	0.04069771	0.8376199	0.9759324	0.1265357	0.2325476	0.3107764	0.3639541
AL450322.1	0	0	0	0	0	0	0	0	0	0	0	0	0	0	0	0	0.2018483	0	0	0	0	0	0	0	0	0	0	0	0	0	0
BX322559.1	0	0	0	0	0	0	0	0	0	0.1018157	0	0	0	0	0	0	0	0	0	0	0	0	0	0	0	0	0	0	0	0	0
LINC02263	0	0	0.2531068	0	0	0.05817722	0	0.05057551	0	0.04833867	0	0	0	0	0	0	0.6494987	0	0	0	0	0	0	0	0	0	0	0	0	0	0
AL606970.2	0	0	0	0	0	0	0	0	0	0	0	0.06488603	0	0	0	0	0	0	0	0	0	0	0	0	0	0	0	0	0	0	0
AC015971.1	1.006277	0.5222149	0.6605471	0.07492852	0.09851031	0.5342109	0	0.07332764	0.7779428	0.2336151	0.159346	0.4407795	0.6114876	0.02387111	0.3499768	0.5021571	0.313895	0.8396276	0.3974447	0.7360886	0.2346949	0.7656177	0	0.5732408	0.1634158	0.3737048	0.1866056	0.4113078	0.533578	0.2773062	0.1461406
AL133351.1	0	0	0	0	0	0	0	0	0	0	0	0	0	0	0	0	0	0	0	0	0	0	0	0	0.05339472	0	0	0	0	0	0
AC106873.1	0	0	0	0	0	0	0	0	0	0	0	0.2657641	0	0	0	0.2549652	0	0.2382334	0	0	0	0	0	0	0	0	0	0	0	0	0
TXNDC12-AS1	0	0.1056069	0.9004389	0.0707126	0.1394513	0.1592062	0	0	0.2381095	0	0	0	0	0	0.330285	0	0.08079093	0	0	0	0	0.07474546	0	0.5193474	0.1982842	0.1511477	0	0.06849973	0.0539524	0.05607929	0.1182153
SMIM10L2B-AS1	0	0	0	0	0	0	0	0	0	0	0	0	0	0	0	0	0	0	0	0	0	0	0	0	0	0.03721583	0	0	0	0	0
ITPKB-IT1	0.06907778	0.02816663	0	0.03771982	0.03719335	0	0	0.07382783	0	0	0.1203247	0	0	0.03605092	0.04404551	0.03991441	0	0.03729507	0.1714953	0.07172029	0.3150611	0.5183235	0.1225767	0.2770325	0.03525654	0.04031292	0	0.03653942	0.4029133	0.1495703	0.03152945
AC007040.1	0.05999291	0.0489245	0.09626456	0	0	0.1106332	0.03190687	0.06411825	0	0	0	0.07226643	0.06416273	0	0.2677695	0.103995	0	0.0647803	0	0	0	0.207764	0	0.1202991	0.2449578	0	0.1398594	0.1269355	0	0.07793958	0.1095312
AL031668.1	0	0.03423904	0	0	0.09042364	0.1032332	0	0.04487214	0.03859902	0	0	0	0	0	0	0.194078	0.2095473	0.04533547	0.05211695	0	0	0	0	0	0	0.04900393	0	0	0.1049522	0	0
AC011995.1	0	0	0	0	0	0	0	0	0	0	0	0	0	0	0	0	0	0.04729634	0	0	0	0	0	0	0	0	0	0	0	0	0
AL162391.1	0	0	0	0	0	0	0	0	0	0	0	0	0	0	0	0	0	0	0	0	0	0	0	0	0	0	0	0	0	0.04172598	0
LINC01004	2.275221	5.397684	3.717196	2.34923	3.519208	1.780014	6.292326	6.941324	2.434009	4.521483	2.834249	3.039677	2.56609	5.310972	5.011616	2.390299	2.529205	2.501451	0.7702579	4.681565	3.773526	4.01134	5.774593	2.820345	3.547084	8.159875	1.446585	3.282279	2.102645	3.797814	4.380532
AL356481.1	0.6868955	1.867222	0.6998044	0.7501565	1.585042	1.36724	2.435475	0.4894194	0.6615692	1.503558	1.329427	1.063829	1.434294	2.150898	1.501644	1.663203	0.3265039	1.200863	1.62411	2.003674	1.342673	1.850191	1.083447	1.180609	1.035057	0.5726622	0.762541	1.418759	1.335496	1.813085	1.164512
LINC01635	0.04116586	0.03357096	0.1321094	0	0	0.05060945	0.1751505	0	0.1513835	0	0	0.0495877	0	0	0.2099861	0.1902911	0.1540939	0.04445087	0	0.04274063	0	0	0.09739702	0	0.08404241	0.04804775	0.4798429	0	0.03430144	0.1426146	0.037579
AL590226.1	7.255174	10.21963	0.3256405	0.3878565	6.883976	1.185113	17.10745	3.145006	2.238898	1.554781	14.31671	5.133668	9.984183	7.043223	2.070404	10.02604	0.5697461	2.574855	0.062979	18.7001	1.619818	4.392606	7.322343	11.14008	15.22616	0.9474748	0.2956948	4.02556	11.83709	19.72991	3.103091
AC035139.1	0	0.07562689	0.09920304	0	0	0	0	0	0	0	0	0	0	0	0.4730455	0.1071695	0.3471347	0.1001366	0	0.6739868	0.4229667	0.107053	0	0	0	0.1082394	0	0	0.07727248	0	0
AP001468.1	0	0	0	0	0	0.05587937	0	0	0.1253602	0.1392883	0	0	0.1944465	0	0.1159259	0	0	0	0	0	0	0	0	0	0	0.2122037	0.05298086	0.09617018	0	0	0
AL031056.1	0	0	0	0	0	0	0	0	0	0	0	0.05416774	0	0	0	0	0	0	0.05581976	0	0.1025488	0	0	0	0	0.2099422	0	0	0	0	0
LNC-LBCS	0.2761855	0.3503587	0.03282719	0.3351349	0.03304573	8.865855	0.8813257	0.06559491	0.7053093	0.0626938	0.8552533	0.5175153	0	1.793719	1.291414	0.815657	0.03829001	0.3644972	2.933142	0.6372239	0.4198905	1.700391	0	0.3692088	0.313249	0.03581742	0	2.434854	0.3324122	0.1328909	0.5602687
LINC01185	0	0.03654184	0.04793351	0	0	0.05508816	0	0.1676153	0.1029876	0.02288601	0	0.107952	0	0	0.02857111	0.02589138	0	0	0	0.1163075	0.02554644	0.02586325	0	0	0.1372197	0.1307494	0	0	0	0	0.1022614
AL360182.2	0	0	0	0	0	0.066223	0	0	0	0	0	0	0.05760994	0	0	0	0	0	0	0	0.06142016	0	0	0	0	0	0.06278795	0	0	0	0.09834504
LINC01768	0	0	0	0.05808535	0	0	0	0	0	0	0	0	0.1706513	0.05551539	0	0	0	0	0.06602211	0	0.3638757	0	0	0.05332584	0.2714605	0	0	0.05626764	0.04431804	0.2303256	0
AC005013.1	0	0.3160124	0.7829955	0.893408	0.2318259	3.070134	0.1831932	0.3221179	0.6729227	0	0.04999887	0.4149175	0.04604876	0	0.3294424	0.1492717	0	0.5579038	0.05344647	0.08940642	0.04909435	0.04970319	0	0.08633708	0.08790151	1.155843	0	0.09109998	0.143506	0.2983265	0.1179137
AL357552.2	0.2868783	0	0	0	0	0	0.2288617	0	0	0	0	0.08639217	0	0.6737335	0	0	0	0	0	0	0	0	0	0	0	0.334837	0	0	0	0	0
AL590764.1	1.150773	0.8815845	0.4849471	0.3427516	1.314319	0.1286149	0.9644136	0.7453967	0.2885356	1.175509	1.741283	0.2940428	2.200446	0.9099629	0.8449336	0.5641896	0.7396933	0.6024747	0.6925955	1.013765	1.948356	0.2817883	3.630253	1.853036	0.9967014	1.01754	1.625914	0.5902676	0.9007672	0.6342521	0.8276697
AC004951.1	0.05427011	0.1991589	0.1596499	0.2074388	0.2775948	0.1000798	0.1587478	0.1015034	0.2245197	0.04157748	0.01575527	0.2778346	0.1015738	0.01416148	0.1557172	0.1567913	0.118502	0.04395062	0.05052496	0.1408654	0.1392322	0.03132419	0.09630091	0.08161769	0.0830966	0.3958919	0.1423328	0.08612024	0.1695771	0.07050483	0.07431217
AL139260.1	1.830145	1.119369	1.413942	0.2220773	1.204378	1.499991	0.8111264	0.5433313	0.6075858	1.090532	1.298766	0.6123782	1.141787	0.6367548	1.750411	1.292489	1.395509	3.183861	1.199004	1.425117	0.9854359	0.8215997	1.563633	1.274252	0.7265112	1.008713	0.3555462	0.8605107	1.313167	1.232843	1.392234
LINC02474	0.1262694	0	0.438992	0.3792206	0.03399343	0.5821349	0	0	0.3482575	0	0	0.07605096	0	0	1.368706	0	0.1969405	1.090765	0.1175556	0	0	0.4008481	0	0	0.03222324	1.768541	2.428531	0.03339575	0	0	1.008588
AL137244.1	0	0.1670786	0.187855	0.1598186	0.2206232	0.3598244	0.622645	0.1876849	0.05381551	0.02989733	0.03398767	0.105768	0.06260502	0.8248367	0.1866206	0.1352937	0.1460775	0.0948114	0.2906499	0.1215514	0.1334912	0	0.3808618	0.1760678	0.02987635	0.1024834	0.06823199	0.03096346	0.1707141	0.1267457	0.08015405
AC098484.1	3.243088	1.578321	2.182262	2.456386	1.802494	2.186454	1.50226	1.397619	1.3465	1.175509	1.397076	1.260183	0.8950966	0.8735644	1.000579	1.692569	1.696943	0.960194	1.038893	1.846501	2.803247	1.328431	1.361345	1.730666	1.868815	1.404206	0.9755483	1.660128	1.961348	2.038667	1.957757
LINC01546	0	0	0	0	0	0.1299575	0	0.1129766	0.0971825	0	0	0.2546675	0.113055	0.3310061	0.06740158	0	0	0.05707158	0.06560861	0	1.205323	0.06101351	0	0.2119675	0	0.6785868	0.06160822	0.1677457	0	0	0
AL929236.1	0.09774906	0.07971483	0	0	0.2631538	0.240346	0	0	0	0	0	0.05887343	0.05227157	0	0	0	0	0	0.06066896	0.05074418	0.1114574	0.2256793	0	0.1470064	0.04989004	0.05704511	0.05696976	0	0.04072469	0	0
AL138885.2	0.09394065	0	0	0	0	0	0	0	0.1295466	0	0	0	0	0	0	0.05428063	0	0	0.05830524	0	0	0	0	0	0	0	0	0	0	0	0
PRKCE-AS1	0	0.1656108	0	0	0	0	0	0	0.1244664	0	0	0	0	0	0	0	0	0	0	0.2811282	0	0	0	0	0	0	0	0	0	0.05862834	0
AL137025.1	0	0.03472858	0	0	0	0.0523546	0.01132439	0	0	0	0.01236305	0.07694643	0.04554528	0	0	0.01230331	0	0.01149592	0	0	0	0.01228994	0	0	0	0	0	0	0	0.009220774	0.04859353
GRK5-IT1	0.1898775	0.1032307	0	0	0.2044705	0	0	0.06764475	0.05818802	0.5172238	0.07349833	0.2287233	1.083067	0.2642532	0	0.2194295	0	0.06834322	0.07856631	0.1971411	0	0.3653184	0.1497479	0	0.3876456	0	0	0.8035018	0.6328616	0.21927	0.05777771
AL450263.1	0.7652496	0.1560162	1.023266	0.2785756	0.480703	1.489601	0.1356645	0.2726237	0.8207882	0	0.7405374	0.2304517	0.682032	0.06656253	0.4879399	0.8843504	0.3182796	1.859211	0.9499201	0.4634721	1.236139	0.5153106	0.301759	0.3196864	0.1301917	0.7443166	0.5946667	0.4722513	0.425096	0.5523174	1.106072
LINC01013	0.126585	0	0.05416486	0	0.02726273	0.1556241	0.2962234	0	0.02327521	0.1551671	0.44099	0	0	0	0.5488511	0.1462863	0.06317851	0.02733729	0	0	0.2886748	0.4091566	0.359395	0.0253831	0.05168608	0	0.02951034	0.8035018	0.04219077	0.197343	0.06933325
AC106875.1	0.136235	0	0.02428918	0	0.02445088	0.02791463	0	0	0.02087463	0	0	0	0	0	0	0	0.1983182	0	0	0	0	0	0	0	0	0	0	0	0	0	0
AL513550.1	2.117479	1.966299	0.7936244	1.130927	1.53124	3.116281	1.20015	0.9580941	2.628763	0.9157198	1.812779	1.768719	0.2314245	1.258349	2.108995	1.553957	0.9449777	2.586862	0.9976674	1.717062	2.185328	1.248952	1.316465	1.503151	1.041295	2.633827	1.873672	1.864046	1.378026	1.767011	2.158728
AC006460.1	0.383591	0.06256406	0	0.04189186	0.991372	0.0471588	0.04080212	0.5739555	0.3879201	0	0.08908889	1.293788	0.2051263	0	0.04891721	0	0	0.4142013	0	0.6770504	0.0874772	0.3099671	0	0.8461034	0.07831225	0.2686306	0.3577011	0.9333607	0.223739	0.1328909	0.2451176
MIR34AHG	0.05626001	0.1376409	0.1203664	0.3686483	0.5452546	0.3458312	0.2992155	0.1202573	0.1551681	0.2873466	0.1306637	0.2033096	0.1203408	0.05872294	0.2869809	0.1950484	0.210595	0.1822486	0.3491836	0	0.3207497	0.129891	0.1331093	0.1692207	0.172287	0.1313305	0.1967356	0	0.6094223	0.14618	0.1027159
AC016396.1	0	0	0	0	0.08311808	0	0	0	0	0	0	0	0	0.6445201	0.09843096	0	0	0	0	0	0.08801059	0.08910205	0	0.2321625	0	0.09008954	0	0	0	0.2674025	0
AC068057.1	0	0	0	0	0	0	0	0	0	0.03647559	0	0	0	0	0	0	0	0	0	0	0	0	0	0	0	0	0	0	0	0	0
LYPLAL1-AS1	0.06243405	0	0	0	0	0.07675662	0	0	0	0.1275521	0	0	0.03338677	0.260669	0.03980932	0	0	0.03370812	0	0	0.03559491	0.1441454	0.07385841	0.09389557	0.03186565	0	0	0	0	0.05407398	0.05699404
AL157413.1	0	0	0	0	0	0	0	0	0	0	0	0	0	0	0.1569155	0.03554953	0	0	0	0	0	0	0	0	0	0	0	0	0	0	0
AC073326.1	0	0.03706668	0.04862196	0	0.146837	0.1117587	0	0	0.3760806	0.1392883	0.05278157	0.05475123	0.04861162	0	0	0	0.0567132	0	0	0	0	0.05246943	0.1613083	0	0.04639684	0.2122037	0	0	0	0	0
AC093159.1	0.05970992	0.09738745	0	0	0.06429889	0.2202227	0.1905382	0	0	0	0	0	0	0.3739433	0	0.1380059	0	0.1289495	0	0	0.06808367	0.758208	0	0.299329	0	0	0	1.263368	0	0.1034293	0
CCDC183-AS1	0.2970981	0.2682441	0.3518673	0.4751021	0.3313576	0.8087755	0.2257284	0.06804166	0.3804414	0.4227102	0.2710752	0.5496005	0.2269629	0.2215031	0.4600596	0.465958	0.3045066	0.5957833	0.671732	0.2533806	0.1814804	0.4287056	0.1004177	0.3404272	0.2924401	0.9164515	0.07420873	0.2132793	0.4597486	0.3124552	0.2227808
ITPKB-AS1	0	0	0	0	0	0	0	0	0	0.1922765	0	0.05668482	0	0	0	0	0	0.0508128	0	0	0	0.488902	0	0	0.0480354	0	0	0	0	0	0.1718296
BX284668.2	0.09889456	0.5443807	0.07934306	0.7020159	1.06495	4.984833	0.5259648	0.2378136	0.9546472	0.1262753	1.406804	0.8636686	1.612966	0.5677316	0.2207007	0.2000008	0.4935821	1.601794	2.086918	0.9240991	0.1973363	0.3710265	0.02924764	0.5701283	0.1261867	2.395115	2.708957	0.5754245	1.030048	1.284785	1.760415
AL389885.1	0	0	0	0	0	0	0	0	0	0	0	0.0794178	0	0	0	0	0	0	0	0	0	0	0	0	0	0	0	0	0	0	0
AC004837.2	0.3117005	0.1129748	0.07409694	0.7186373	0.1491805	0.3406272	0.1841956	0.03701491	0.7004851	0.3184004	0.1608719	0.3754691	0.1852029	0	0.04416601	0.4402597	0.4753513	0	0.1289734	0.07191652	0.5528655	0.3998013	0.2867949	0.2430666	0.318177	0.6467714	0.04036982	0.4396727	0.779173	0.0599918	0.06323142
AL033519.4	1.191389	1.804369	3.186168	2.69516	1.191313	3.609432	2.127196	1.182362	0.7041239	1.86896	1.037624	3.331543	0.136521	0.5329477	3.418449	2.163562	0	5.880963	0	1.855446	1.552536	0.6385398	0.4026835	2.431659	3.431261	0.248314	0.09919441	1.620508	0.815452	1.068711	5.632113
AL513323.1	0.07144969	0	0	0	0	0	0	0	0	0	0	0	0.02547194	0	0	0	0	0	0	0	0.488819	0	0	0	0.02431142	0	0	0	0	0	0.08696551
AC026355.2	0.4744243	0.4572399	1.568659	0.7065237	0	0.7423294	0.1835053	0.6453332	1.625696	0.04405654	0.2003362	0.2078122	0.1845088	0.04501759	0.4400049	0	0.4843327	1.723134	0.1606126	0.2238968	0.6393138	0.5476665	0.2551072	0.2162104	0.1761025	3.876152	0.5530046	0.1825104	0.4312515	0.4108978	0.8661735
AL133247.1	0	0	0	0	0	0	0	0	0	0	0	0	0	0	0	0	0	0	0	0	0.04468649	0	0	0	0	0	0	0	0	0	0
AC013287.1	0	0	0	0	0	0	0	0	0.08794159	0.03257077	0	0	0	0	0	0	0	0	0	0	0.03635702	0	0	0	0	0	0	0	0	0	0
AL138962.1	0	0	0	0	0	0	0	0	0	0	0	0	0	0	0.1571064	0	0	0	0	0	0	0	0	0	0	0	0	0	0	0	0.1124627
AC010731.1	0.05753865	0	0	0	0	0	0	0	0.0528982	0	0.06681667	0.06931008	0.1230758	0	0.07337581	0.1329875	0	0.0621302	0	0.05973974	0	0.06642153	0	0.05768887	0	0	0	0	0	0.09966819	0
AC005042.1	0	0	0.05310281	0	0	0	0	0	0	0	0	0	0	0	0	0	0	0	0	0	0	0	0	0	0	0	0	0	0	0	0
AL049748.1	0	0	0	0	0	0	0	0	0	0	0	0	0	0	0	0	0	0	0	0	0.04803241	0	0	0	0	0	0	0	0	0	0
MIR4432HG	0.1010155	0	0	0	0	0.0155236	0	0	0	0.01289835	0	0	0	0	0.03220484	0.01459215	0	0.01363456	0	0	0.01439774	0	0.05974979	0	0.0128893	0	0.02943675	0.05343321	0	0.01093616	0
AC013436.1	0	0	0.06417638	0	0	0.2212664	0	0.06411825	0	0	0	0	0	0	0	0	0	0	0	0	0	0	0	0	0	0	0	0	0	0	0
MACC1-AS1	0	0	0.3390602	0	0	0.6819207	0	0.2117207	0.1821221	0	0.04600835	0.190901	0	0	0	0.183144	0	0.2566881	0.09836157	0.04113535	0.04517602	0.2744176	0	0	0	0	0	0	0	0	0.03616758
AL121759.1	0.04283757	0	0	0	0	0	0	0	0	0	0	0	0	0	0.05462835	0	0.05345052	0.09251197	0	0.1334289	0.1465354	0	0	0	0	0	0	0	0	0.03710152	0
AL139011.1	0.4545243	1.0008	0.8751953	0.1489154	0.5384022	1.005829	0.1933888	0.09715583	0.5432275	0.2785766	0.1055631	0.6570148	0.3888929	0.1897689	1.101296	0.420212	0.5104188	0.9815902	0.1692631	0.9910148	0.4664404	0.4197555	0	0.4101399	0.3711748	1.11407	0.2119234	1.009787	0.4544787	0.8660575	0.7468573
AC141930.1	0.1932596	0.1838715	0.03445602	2.356817	0.3815395	6.256641	0.03426132	0.06884962	2.576263	0.1645114	0.07480746	1.202786	0	0	0.2875286	0.03722298	0.04018989	0.03478026	1.879194	0.06688419	0.550906	0.03718254	0	0.1614701	0.2630335	0.1127839	0.2628147	0.238529	0.05367783	0.02789695	0.05880683
AC012462.2	0	0	0	0	0	0	0	0	0	0	0	0	0	0	0	0	0	0	0	0	0	0.07474546	0	0	0	0	0	0	0	0	0
Z82198.1	0	0	0	0	0	0	0	0	0	0	0	0.2791436	0	0	0	0	0	0	0	0	0	0	0	0	0	0	0	0	0	0	0
HDAC2-AS2	1.113948	0.4679792	2.347144	1.105945	1.272261	0.4149975	1.184893	0.9740844	1.086176	0.9310029	1.959956	0.7725764	0.9025557	0.4228052	1.291414	0.5851452	0.8002611	0.6196452	0.7123345	0.4205678	1.655069	0.779346	0.6389244	0.9476358	0.7236052	0.748584	1.101719	0.9999134	0.5344165	0.58472	0.4930365
AL451047.1	0	0.02536381	0.0332708	0	0	0.03823687	0	0	0	0.0317705	0	0	0	0	0	0	0.07761488	0	0	0	0	0	0.0367931	0	0	0.1089043	0	0	0	0	0
AC092295.1	0	0.190287	0	0	0	0	0	0	0	0	0	0.2810731	0.2495546	0	0	0.2022391	0	0	0	0	0	0	0	0	0	0.2723444	0	0	0	0.05052304	0.05325135
HOTAIR	0.3016922	0	1.371603	0	0	22.00682	0	1.612189	0.7165158	0	0	0	0	0	1.603046	0	0	0.2443253	2.215773	0	0.4873357	0	6.959486	0	0	3.785371	0	0	0	0	0
AL136115.1	0	0.03993451	0.3143029	0.05347897	0.474593	0.4816218	0.4687903	0	0.5402369	0.1000433	0	0	0.05237267	0	0.0624475	0	0.06110107	0.3172606	0	0	0.111673	0.05652896	0	0.1963876	0.1499596	0.4572436	0.2283198	0.3108324	0.1632138	0	0.6258321
LINC02663	0	0	0	0	0	0	0	0	0	0	0	0	0	0	0	0	0	0	0	0	0	0.08495777	0	0	0	0	0	0	0	0	0.06718338
ROCR	0	0	0	0	0	0	0	0	0.1389565	0	0	0	0	0	0	0	0	0	0	0	0	0	0	0	0	0	0	0	0	0	0
AC079779.2	0	0.07604472	0	0	0	0	0.545531	0.1993215	0	0.3333855	0.1082848	0	0.04986496	0.1459963	0	0.2155231	0	0.2517246	0	1.016566	0	0.1614667	0	0.1402381	0.2379654	0.05441873	0	0	0.4273467	0.3230497	0
AL353747.2	0	0	0	0	0	0	0	0	0	0.3784565	0	0	0.1320813	0.257808	0	0.9990284	0	0	0	0.1282219	0	0.7128164	1.168764	0	0	0	0.1439529	1.959761	0.2058087	0.106961	0
SNHG26	3.445683	1.119226	3.029984	2.00907	2.043919	1.184681	2.764379	2.215814	1.234901	2.237127	2.000647	0.422096	2.373503	4.541376	1.675711	2.497159	5.647445	1.734199	0.5437115	2.304149	1.331833	3.269747	0.8290542	1.610231	1.28172	0.6816463	0.5105595	1.729954	2.092507	1.213952	1.652696
AC008940.1	0	0	0	0	0.173648	0	0	0	0	0.1317768	0	0	0	0	0	0.0372704	0	0	0	0	0	0	0	0	0.03292107	0	0	0	0	0.02793248	0
AC079793.1	0.1457793	0.03962791	0	0.1061368	0.3139662	0	0.4651911	0.4674109	0.0446741	0.496376	0	0	0	0.1521612	0.06196805	0	0	0.1049416	0.06031962	0	0.2216313	0.1682849	1.149696	0	0	0.1701499	0	0	0.04049019	0	0.04435909
AL772202.1	0	0	0	0	0	0.1592062	0	0	0	0	0	0	0	0	0	0	0	0	0.08037474	0	0	0	0	0	0	0	0	0	0	0	0
AC090587.1	1.178727	0.7940823	0.2741137	0.9514709	0.3311263	0.819074	0.1090259	0.3834115	0.8952003	0.4711553	0.7141538	0.5556031	0.767355	0.481433	0.3267749	0.7699279	0.447621	0.2766932	0.8270138	0.9577708	0.8181066	1.124057	0.06062669	0.4110624	0.7323939	0.5981654	0.5973752	0.4337392	1.3238	0.8433462	0.65497
AC006482.1	0	0	0	0	0	0	0	0	0	0	0.1076899	0	0	0	0	0	0	0	0	0	0	0	0	0	0	0	0	0	0	0	0
TTC3-AS1	0	0.01882055	0.02468772	0.02520385	0.02485208	0.1134907	0	0	0.1697372	0.02357447	0	0	0	0	0.08829177	0.02667025	0.02879604	0.07476013	0.0286477	0.02396125	0	0	0.02730135	0	0	0.08080958	0	0.07324538	0.01923007	0.01998815	0.0632026
AL034347.1	0.03031977	0	0	0	0	0	0	0.1296187	0	0.03097149	0.1408351	0	0	0	0.0386651	0	0.03783144	0	0	0.06295925	0	0.03500057	0	0	0.0618995	0	0	0.09622776	0.02526394	0.05251976	0.05535589
AC004692.2	0	0	0	0.06241225	0	0	0	0	0	0	0	0	0	0	0	0	0	0	0	0	0	0	0	0	0	0	0	0	0	0	0
AC016820.1	0	0	0	0	0	0	0	0	0	0	0	0	0	0	0	0	0	0	0	0	0	0	0	0	0.04463392	0	0	0	0	0	0
AL590723.1	0.2012481	0.2954138	0.04305633	0.3516518	0.04334297	0.197932	0.5993824	0.04301733	0.5920562	0	0.0467398	0.436356	0.04304717	0.1260349	1.231874	0.2790836	0.4519925	0.2173075	0.1998507	0.4178933	0.5048366	0.09292678	0.6189898	0.08070939	0.1232578	0.28187	0	0.08516183	0.1676899	0.06972019	0.03674258
AL355997.1	0	0	0	0	0	0.2489985	0	0	0	0	0	0.09758859	0	0	0	0	0	0.131219	0	0	0	0	0	0	0	0	0	0	0	0	0
AL445307.1	0.08410966	0.788806	0	0.04592795	1.585042	0	1.744595	0.9888269	0	0.3866291	0.3418527	0.05065853	0.2698672	0.7462301	0	0.6804014	0	0.1362323	0.2088141	0.218318	0.04795262	0.485473	0.3980011	0.7589632	0.1717146	0	0	0.2669441	0.5606748	0.4006595	0.0383905
AL023755.1	0	0	0	0	0	0	0	0	0.06376769	0	0	0	0	0	0	0	0.02884863	0	0	0.02400501	0	0.1601396	0	0	0	0	0	0	0	0	0
TNKS2-AS1	0.4108236	0.08375716	0.05493394	0.1121648	0.05529965	0.1894005	0.6554823	0.4390734	0.1888455	0.1573703	0.1192671	0.4330123	0.3844558	0.2144042	0	0.05934536	0	0.1663527	0.3824729	0	0	0.9484941	0.6682463	0.3089221	0	0.1798136	0	0.2173095	0.256739	0	0.1875139
LINC00659	0.14065	0.03823359	0.05015265	0	0	0	0	0.1002144	0.1293067	0.0478911	0	0	0	0	0	0	0	0	0	0.04867683	0.1603749	0	0.05546219	0	0.1914299	0	0	0	0	0.04060556	0.1283949
AL109763.1	0	0	0	0	0	0	0	0	0	0	0	0	0	0	0	0	0.2740933	0	0	0	0	0	0	0	0	0	0	0	0	0	0
LINC02575	0.222079	1.516767	0.3860434	0.1818989	0.3587201	2.115941	0	0.23735	1.888559	0.2268526	0.4513056	1.571636	0.44534	0.2607762	1.13282	0.6416066	0	0.8393027	0.03445891	0.4611489	0	0.608864	0.3940735	0.5288146	0.02833667	0.06480125	0.8089456	0.3817808	0.4163563	0.6491546	0.2280699
AL691420.1	0	0	0	0	0	0	0	0	0	0	0	0	0	0	0	0	0	0	0	0	0	0	0	0	0	0.2984785	0	0	0	0	0
LINC02521	0	0	0	0.03315183	0	0	0	0	0.02790792	0	0	0	0	0	0.03871146	0	0.0378768	0.03277852	0	0	0	0	0	0	0	0	0	0	0.1011769	0	0
AL022313.2	0	0.05550038	0.2184067	0.2229728	0	0.08366885	0.07239085	0.07273629	0.06256776	0.1390387	0.4741828	0.08197966	0	1.70486	0	0.5505398	0	0.5144113	0	0.2119797	0.07760074	0.2356893	0.08050963	0	0.2778822	0	0	0.1439967	0.2268321	0	0.5591391
SRGAP3-AS2	2.430907	2.901097	0.09513735	0	0.06384714	0.9475938	1.513596	0.1584186	0.8448846	3.694456	1.617996	0.7856224	2.821808	7.890466	1.171951	2.672209	0.5178566	0.1280435	0	2.831692	0.9802773	13.68875	0.5611163	2.258918	0.06052235	0	0	28.03789	0.6175465	1.155404	0.4871189
AC096543.2	0	0	0.09458358	0	0	0	0	0	0.0541914	0	0	0	0	0	0	0	0	0	0.03658501	0	0.03360591	0	0	0	0	0	0.03435429	0	0	0	0
AC008781.1	0	0.0332466	0	0.08904549	0.1756053	0.2004819	0.303552	0	0.1499208	0	0.04734192	0.04910859	0	0	0	0	0	0.08804279	0	0	0.04648547	0	0.09645598	0	0.04161521	0.09516705	0.09504134	0	0	0.1059275	0.1488637
AL162384.1	0	0	0	0	0	0	0	0	0	0	0	0	0	0	0	0	0	0	0	0	0	0	0	0	0	0	0	0	0	0	0.0463148
SPATA13	0.3383447	0.09597276	0.5979851	0.1285235	0.06336485	0.03617061	0.1408278	0.07861098	0.01352424	0.1652952	0.3074887	0.1240413	0.3618614	0.0921278	0.0375193	0.1530014	0.05506552	0.09530722	0.03652123	0.2291007	0.01677366	0.5773772	0.1740243	0.2064866	0.2252444	0	0.03429441	0.3735046	0.09806107	0.2675578	0.201433
LINC02577	1.060973	0.6712979	2.230778	0	1.812262	0	0.7393909	0.1955051	0.01681735	0.1308008	1.01963	0.08813999	0.9782034	0.1909344	0	0.5496306	4.473623	0.1382666	0.04541405	0.5317873	0	0.8869002	0.02163987	0.6785945	0.2240726	0.0640521	0.0213225	0.3483389	0.320089	0.1425889	1.118817
AL450306.1	0.142459	0.04978973	0.1088522	0.08890233	0.1972384	0.3752992	0.1082371	0.08700289	0.2245197	0.1870987	0.1654303	0.1470889	0.08706325	0	0.2335757	0.2587057	0.3555061	0.2417284	0.3031497	0.04225963	0.1392322	0.02349315	0	0.02040442	0.1038707	0.2612886	0	0.1291804	0.1356617	0.03525241	0.09289021
LIMS1-AS1	0.6369058	0.3895498	0.2271063	0.2318543	0.6287002	0.3915071	0.3387345	0	0.8295148	0.3795143	0.1849015	0.06393383	0.3405871	0.055399	0.2030526	0.1840079	0.2648994	1.94857	0.3294185	0.6061643	0.3631129	1.225387	0.4395117	0.3724984	0.1625349	0.3097418	0.4330657	0.5053471	0.9287278	0.2298428	0.04845091
AC003101.1	0	0	0	0	0	0	0	0	0	0	0.06405084	0	0	0	0	0	0.5505752	0	0	0	0	0	0	0	0	0	0	0.05835162	0	0	0.1007019
AL033539.1	0	0	0	0	0	0.1675629	0	0	0.03132599	0	0	0	0	0	0	0	0	0	0	0	0	0	0	0	0	0	0	0	0	0	0
WEE2-AS1	1.420636	0.9510366	0.06804631	1.50516	2.032146	4.640047	1.420898	1.790263	2.495165	1.21292	1.280373	2.068854	0.9297684	2.478757	1.162705	1.764257	0.6349599	1.076091	2.079309	1.144762	2.224295	1.982633	0.5016681	1.105462	1.688239	1.65813	1.705371	1.861827	1.572437	1.340596	1.703329
AL513542.1	0.0645842	0	0	0	0	0	0	0	0	0	0	0	0	0	0	0	0	0	0	0	0	0.07455478	0	0	0	0	0	0	0	0	0
Z69666.1	0.126427	0	0.06762155	0.03451763	0.06807173	0.1165723	0.03361972	0	0.1162308	0	0	0.1903648	0	0	0.08061262	0	0	0.0682579	0.03923411	0	0	0	0	0.03168927	0.03226347	0.0368906	0.03684187	0	0	0	0.02885279
LINC00954	0.1969237	0.3914436	0.2896517	0.5510907	0.1192827	1.059182	0.1701906	0.1183865	0.2036722	0.3897409	0.171508	0.7264586	0.2895901	0.05138614	0.09417216	0.1422327	0.1074987	0.6910739	0.1375006	0.3833566	0.7297563	0.4404422	0.2183975	0.2344574	0.163325	0.5458804	0.2295408	0.1822885	0.1640866	0.5116656	0.4044721
LINC00266-4P	0	0	0	0	0	0	0	0	0	0	0	0	0	0	0	0	0	0.03246709	0	0.03121792	0	0	0	0	0	0	0	0	0	0	0
NLGN4Y-AS1	0	0.03880853	0	0	0	0	0	0.2034429	0	0	0	0.05732413	0	0	0.06068676	0.05499485	0	0	0	0	0	0	0.8444431	0	0	0	0	0	0	0	0.04344189
THRB-AS1	0	0	0.171625	0.1401705	0.06910704	0.1183453	0.1365242	0.1028817	0.1474982	0.2949946	0.4471381	0.154608	0.3431771	0.3014295	0.2045967	0.2224887	0	0.1385921	0.07966165	0.03331494	0.07317484	0.2592881	0.1518357	0.1608562	0.3602959	0.07490334	0.3366198	0.543136	0.2941055	0.4168631	0.2343329
AL356310.1	0	0	0.04629475	0.1890504	0	0.05320481	0.04603316	0	0	0	0	0	0	0.1355145	0.05518864	0	0	0	0.2148822	0.04493246	0.04934611	0.3497065	0	0	0.04417614	0.3030705	0	0.549403	0	0	0.03950613
AL033523.1	0.417137	0.1831723	0	0	0.1382141	0.1183453	0.4437036	0.1028817	0.2949963	0.03277717	0.149046	0.2705641	0	0.03349217	0.61379	0.2595701	0.04003708	0.06929604	0.8364474	0.2332046	0.03658742	0.5926585	0	0.06434246	0.6223293	0	0	0.407352	0	0.3612814	0.1757497
LINC01128	14.42456	14.57476	15.38517	14.32093	14.57656	18.30565	20.38265	12.04834	9.916755	11.88275	12.40323	11.82151	12.57697	14.65866	10.06052	13.00323	11.82288	13.38317	4.883319	15.15203	12.85411	17.09092	12.43521	10.96329	9.866558	6.640585	13.90462	21.32379	16.23129	15.03932	10.00129
LINC01939	0	0	0	0	0	0	0	0	0	0	0	0	0	0	0	0	0.05949012	0	0	0	0.05436436	0	0	0.04780245	0	0	0	0	0	0	0
AL590068.1	0	0.1526517	0	0	0	0	0	0	0	0	0.05434257	0	0	0	0	0.05407996	0.116781	0.05053103	0.2323588	0.04858685	0.05335947	0	0.05535967	0.09383772	0	0.4369592	0	0.0495072	0	0.2837135	0.0427192
AC064807.1	2.53906	2.670794	3.227848	3.335517	3.130459	2.216738	0.8219729	1.927089	5.006876	2.518459	3.204869	5.85106	1.771003	2.534987	7.695928	3.444532	2.617133	2.145659	4.202384	2.139516	3.776269	0.9770144	2.307163	2.582583	1.277127	7.559141	3.302756	2.491479	2.238319	3.314547	2.58656
AC073641.1	0	0	0.6944213	0.06444901	0.5719454	0.290208	0	0.1261441	0.05425456	0	0	0	0.06311578	0	0.2257717	0.2045962	0.07363463	0.3186164	0.2930212	0.1225431	0.874772	0.06812465	0.06981255	0.2366723	0.06024019	0.2755186	0	0	0	0.1022238	0.05387199
AC072022.1	0.1503981	0.04088345	0.1072572	0.05474975	0	0.1232666	0	0	0.09217904	0.2048411	0	0.06038898	0	0	0.1917942	0.1158703	0.2502119	0.216533	0	0.3123028	0.2286533	0	0.05930611	0.2010543	0.05117434	0	0	0.1060728	0.04177305	0	0.04576452
AL034428.1	0.02299456	0.112513	0.02459803	0.02511229	0.02476179	0.05653917	0	0	0.06342019	0	0	0	0	0.0240012	0.02932367	0.0531467	0.02869142	0.07448852	0.1427181	0	0.07865797	0	0.02720217	0.02305459	0	0	0	0	0	0	0.04198199
LAMA5-AS1	0	0.1051586	0	0.04694164	0.1388594	0.1585304	0	0	0.07903296	0	0.09982796	0	0	0	0	0	0	0.1856522	0.2667786	0	0.294066	0	0	0.0861905	0	0.2006748	0	0.04547266	0.0716312	0.07445501	0
BACH1-IT2	0.1352043	0.1102598	0.2169487	0.3691405	0.218393	0.1246655	0.3235842	0.1806268	0.06215009	0.1381105	0.1177543	0.1628648	0	0.3528081	0.1293138	0.1953088	0.3374019	0.3284854	0.4615377	0.1403764	0.3083308	0.5852899	0.2799026	0.101668	0.1380136	0.2761623	0	0.3575887	0.3661416	0.2049252	0.03085592
MIR4500HG	0	0	1.656878	0	0.03032562	0	0.02995483	0.09029333	0	0.3164328	0	0	0	0.2057589	0	0.03254423	0	0	0.1398288	0	0	0.03250887	0.03331433	0	0.1724786	0	0.03282574	0.02979243	0.02346539	0	0.07712264
AL592494.1	0	0	0	0	0	0	0	0	0	0	0	0	0	0	0	0	0	0.08847019	0.101704	0	0	0	0	0	0	0	0	0	0	0	0
AC012123.1	0	0.01242995	0.01630489	0	0.09848066	0	0.06485104	0	0	0	0	0	0.01630143	0	0.0194373	0.01761425	0	0	0	0	0	0.01759511	0	0	0	0	0.01776661	0.04837458	0.02540083	0	0
AL355483.1	0	0	0	0	0	0	0	0	0	0	0	0	0	0	0.04783016	0	0	0	0.04655781	0	0	0	0	0	0	0	0	0	0	0	0
PIK3IP1-DT	0.05187911	0.2961537	0.2219871	0.113314	1.117325	0.8929249	0.5518319	0.4435721	0.3815608	0.3179655	0.4819563	0.3749562	0	0.4873523	0.06615852	0.5395806	0.1941962	0.5041713	0.3219931	0.0538637	0.2957733	0.05988827	1.043326	0.5721601	0.4766135	0.5449679	0.060472	0.6037241	0.172913	0.3145267	0.09471756
PCDH9-AS2	0	0	0	0	0	0	0	0	0	0.04806913	0	0	0	0	0	0	0	0	0	0	0	0	0	0	0	0	0	0	0	0	0
AC092802.2	1.517423	1.107206	0.7689018	0.2616589	1.634044	2.749195	0.08495078	0.5974931	1.541891	0.2447431	0.6491966	0.8658294	0.4270768	0.4168032	1.731391	1.015236	1.295458	1.638513	0.5948238	1.160873	1.092775	0.4609696	0.3779127	0.9608745	1.304381	0.9321568	0.4654627	1.351843	0.7985636	0.4841925	1.458113
NEGR1-IT1	0	0	0	0	0	0	0	0	0	0	0	0	0.1014108	0	0	0	0	0	0	0	0	0	0	0	0	0	0	0	0	0	0
AC104653.1	0.7323101	0.1706293	0.2238217	0.1713758	0.2816398	0.1929224	0.3338355	0.1677143	0	0.4808899	0.1822273	0.2520367	0.1678306	0.3275867	0.466937	0	0.2610682	0.225928	0.06493083	0	0.656079	0	0.3093965	0	0.05339472	0.6715766	0.792633	0.1106752	0.2179276	0.04530372	0.09550035
AL121985.1	0.5007759	0.1361284	0.1785655	0.1519155	0.2696314	0.3420309	0.5918549	0.02973396	0.02557715	0.3126078	0	0	0.3868096	0	0	0.2250559	0.1388539	0.06008195	0	0	0.1586125	0.3211591	0	0.2231481	1.277953	0.1623592	0.06485788	0	0.09272698	0.0240956	0.3301583
AC012307.1	0	0	0	0	0	0	0	0	0	0	0	0	0	0	0	0	0	0	0	0	0	0	0.6081134	0.1288482	0	0	0	0	0.1070832	0	0
AL669970.3	0	0.1447159	0.06327671	0	0	0	0.7550298	0.06321939	0	0	0	0.1425067	0.1897898	1.420052	0	0.4785066	0.1476133	0	0.6608381	0.2456588	0.1348947	0.8194058	0.06997566	0.2372253	0.4226666	0	0	0	0.4928829	0.3073879	0.2699893
SEPTIN7-DT	1.956944	1.545633	0.8571433	0.5216722	1.725699	10.81696	1.147327	1.333956	2.139109	1.133296	1.860944	1.466353	1.829282	1.093684	0.8646109	1.620457	0.67293	1.197982	0.6120808	1.56785	1.756998	2.045605	0.8020582	1.807561	1.620106	1.780516	1.077675	1.516041	1.14272	1.961819	1.167511
AL138963.1	0.08166776	0.3330023	0.1747254	0	0.1758886	0.3012078	0	0.08728355	0.07508132	0.1668464	0	0.1967512	0	0.08524298	0	0.09437826	0	0.3527392	0	0	0	0	0	0.1637619	0.08336465	0.09532055	0	0	0.2041489	0	0
UBAC2-AS1	0.06193763	0.1136485	0.2650268	0.7778818	0.2000934	1.370634	0.4611762	0.5130244	0.3843612	0.2530759	0.4315498	0.3170883	0.2152885	0.4363815	0.1184784	0.5547248	0.5023368	0.2340807	0.3459801	0.5305328	0.4590547	0.3396232	0.1099067	0.4036457	0.3477351	0.9940155	0.07219654	0.4422946	0.6451189	0.3889193	0.4099214
AL353804.1	0.6736232	1.2818	1.441194	1.471324	1.571687	0.8971675	0.5373937	0.7799395	1.238592	0.516077	1.368927	0.6085763	1.500924	0.6445201	1.574895	0.4541038	1.05064	3.39443	1.533001	1.573632	0.8321002	2.786464	0.3984424	0.7316637	0.5157148	2.03111	1.962994	2.494241	1.169367	1.750271	1.024882
NECTIN4-AS1	0.1369721	0.0372338	0.2442059	0.04986227	0	0.1964596	0.09713037	0.02439847	0.2098756	0.04663876	0.02650977	0.02749904	0	0.1429684	0.0873364	0.02638166	0	0	0.05667542	0	0	0.184471	0	0	0.02330301	0.2131605	0.1064394	0	0.01902199	0.03954374	0.1250374
LINC01344	0	0	0.09387324	0	0	0.2427412	0	0	0.1210149	0	0	0	0.02346332	0	0.05595382	0	0	0	0.2178615	0	0.02501514	0	0.02595284	0	0	0.02560604	0	0.09283672	0	0.01900087	0.02002694
AC097381.1	0.01954981	0	0.04182615	0	0	0.07210381	0.0207949	0	0.1078388	0	0.06810656	0.09419748	0	0.02040566	0	0.02259248	0.1707527	0.04221975	0.07280275	0	0	0	0.09250837	0.01960085	0	0	0	0	0	0.1015923	0.0178464
AP000355.1	0.1582313	0.08602559	0.05642173	0	0.05679735	0	0	0.05637063	0	0	0.2449944	0.06353424	0	0	0.06726116	0.1219053	0	0.05695268	0	0	0.06014057	0.608864	0	0.1586444	0.05383967	0.06156119	0	0.2789937	0	0.2740875	0
AC016722.2	0.1793575	0.1462669	0.3394528	0.01506737	0.1485707	0.3053115	0.1027279	0.07372725	0.2283127	0.1973061	0.03204287	0.3323862	0.1032898	0	0.3694782	0.2232162	0.3787268	0.5661128	0.1883879	0.2148677	0.1887791	0.1751936	0.0326426	0.1521603	0.1830842	0.08051599	0.1447373	0.3211088	0.09196899	0.1911891	0.3400541
AC107419.1	0	0.05580038	0	0	0	0	0	0	0	0	0	0	0	0	0	0	0	0	0	0	0	0	0	0	0	0.4392474	0	0	0	0	0
AKT3-IT1	0	0.03993451	0	0	0	0	0	0	0.04501974	0.1500649	0	0	0	0	0	0	0	0.3172606	0	0	0.111673	0.4522317	0	0	0	0	0	0	0.08160692	0	0
AC023137.1	0	0.2010988	0	0	0	0	0	0	0	0	0	0	0	0	0	0.09499111	0	0	0	0	0.2811767	0	0	0	0.08390598	0	0	0	0	0.1423831	0
LINC02041	2.058293	0.6714192	0.3302736	3.484176	1.219065	0	0.2189382	1.319898	0	0.3153804	0.3585285	1.735569	0.5503388	0	2.756067	0.2378639	0.642058	0	0.2555002	0.1068516	0.8214322	0	1.460955	1.031833	0.210106	0.1201194	0.1199607	0.3266268	0.8575361	0.7130732	0.0939475
SATB1-AS1	0.6251113	0.2265694	0.334351	1.592925	0.8975384	0.2134761	0	0.6309798	1.149393	1.135196	0.7259095	0.2509995	0.03714221	0.3624873	0.487159	0.04013342	0.5199877	0.9749924	0.1724363	1.081707	1.781943	0	1.068161	0.5919242	0.2835999	0.364807	0.6072086	0.1469596	0.6076861	0.4511729	1.394908
AL049812.3	0	0	0	0	0	0	0	0	0	0	0	0	0	0	0	0	0	0	0	0	0	0	0.07182154	0	0	0	0	0	0	0	0
LINC01690	0	0.03584399	0	0	0	0	0	0	0	0	0.05104051	0	0	0.0458773	0.05605097	0	0	0.04746057	0	0	0	0.2029547	0	0	0.04486639	0	0	0	0.03662394	0	0
AC096554.1	0	0	0	0	0	0	0	0	0	0	0	0	0	0	0	0	0	0	0	0.04968901	0	0	0	0	0	0	0	0	0	0	0
LINC02607	0	0	0	0	0	0	0	0	0	0	0	0	0	0	0.03251295	0.02946351	0	0	0	0	0	0	0	0	0	0	0	0	0	0	0
AC009955.1	0	0	0	0	0	0	0	0	0	0	0	0	0	0	0	0	0.1165655	0	0	0	0	0	0	0	0	0	0	0	0	0	0
AL353771.1	0	0	0.177784	0	0	0	0	0	0.05093043	0.05658904	0	0	0.1184975	0	0.1412926	0	0	0.05981901	0	0	0	0	0	0	0	0.1939784	0	0	0	0	0
HNF4A-AS1	0	0	0	0	0	0	0	0	0	0	0	0	0	0.2985912	0	0	0	0	0	0	0	0	0	0	0	0	0	0	0	0	0
LINC01277	0	0.02595367	0.05106681	0.2085377	0.1884915	0.0391261	0.2369651	0.0680274	0.1609222	0.08127339	0.05543558	0.07667237	0.01701865	0.2989666	0	0.05516768	0	0.05154737	0.2172795	0.4791195	0.1814423	0.367385	0.150595	0.01595418	0.6497308	0.01857283	0	0	0.198888	0.2618561	0.04357841
AL161457.1	0.02797459	0	0	0	0.06024912	0.03439206	0	0	0	0	0.03248545	0.06739544	0.08975692	0.02919925	0.03567443	0.1293139	0	0.03020695	0	0	0	0	0.03309346	0	0.1998909	0	0	0.05918982	0	0.09691492	0.1532227
AL450992.1	0	0.03014769	0.02636401	0.006728797	0.006634882	0.1287714	0.006553759	0.006585033	0.01699334	0.006293792	0.03577432	0	0.006589601	0	0.01571446	0.007120287	0.007687821	0	0.01529643	0.01919116	0	0.0142251	0.007288777	0.01235488	0.0251575	0.007191377	0.02154563	0.02607291	0.02566973	0.005336335	0.005624503
AC091729.3	5.510001	4.469783	3.84676	6.17581	4.87169	15.72284	3.362319	9.918131	6.185393	6.339399	3.300269	5.519401	3.380707	4.510164	13.8313	5.730804	6.332325	3.66376	6.299704	1.776453	7.67154	2.644688	5.043057	2.355133	2.841847	15.94244	3.245123	4.571278	4.49455	3.039138	4.076869
AL451070.1	0.05766972	0	0.1233824	0	0.06210189	0.2835974	0	0.1232706	0	0	0	0	0	0	0	0	0	0.1245435	0	0	0	0	0	0.05782028	0	0	0.1344434	0	0	0	0.05264484
HECW2-AS1	1.855697	0.3891419	0.9358327	1.592329	0.2854736	0.7821942	0.4511731	1.529976	0.7555303	1.814345	0.3386311	0.7344691	1.502684	0.166023	1.791753	0.7046251	2.679298	0.7442612	1.678275	0.6605777	2.236851	2.356399	3.324247	1.541592	1.975437	2.196864	1.823152	0.6730905	0.4196988	2.732265	3.460613
AL354893.2	0	0	0	0.1567975	0.05153635	0.2941854	0.2036249	0	0.08799701	0	0.1667259	0	0	0	0.2441237	0.1106135	0.1194301	0.05167729	0	0	0.2182796	0	0.2264619	0	0	0	0.1115703	0	0	0.04144991	0
LINC01165	0.03119779	0.1653727	0	0	0.08398869	0.07670933	0.09955414	0.0500146	0.07170428	0.09560514	0.1811419	0.03758033	0.1000986	0.01628178	0	0.3064531	0.0194635	0.06737471	0.01936323	0.1295649	0.03557298	0.3961555	0	0.01563962	0	0.03641327	0	0.082512	0.11698	0.4323253	0
LINC01548	0	0	0	0	0	0	0	0	0	0	0	0	0	0.04441231	0	0	0	0.04594502	0	0	0	0	0	0	0	0	0	0	0	0	0
AC076966.2	0	0	0	0	0	0.08867468	0	0	0	0	0	0.08688443	0	0	0	0	0	0	0.08953425	0	0	0	0	0	0.1472538	0	0	0	0	0	0
ASTN2-AS1	0	0	0	0	0	0	0	0	0.01325467	0.05890932	0	0	0	0.06019436	0	0	0	0	0	0	0.01643934	0	0	0	0	0	0	0	0	0	0
LINC02587	1.452913	0.8294002	0.27199	0.03966804	0.6649446	0.08931079	0.03863615	0.03882052	0.2003605	0.2226214	0.2952587	0.2625231	1.126576	0.682433	0.3705636	0.8395197	0.181287	0.6667631	0	0.2262739	0.1242503	1.09019	0.472662	0.5462648	0.3336978	0.04239508	0.04233908	1.114374	0.1513299	0.4718867	0.563685
AL137847.1	0	0.5115035	0.7319576	0.4359018	0.1228051	1.822624	0.1213036	0.1218824	0.4717948	0.6407052	0	0.206057	0.5488514	0.238066	1.745154	0.5271578	0.1422939	0.3078523	2.123414	0.7104186	0.2600673	0.460762	0.202362	0.400184	0.05820505	0.1996579	0	1.930335	0.2375607	0.1481554	0.5205199
MED4-AS1	0.3736827	0.2666476	0.4497083	0	1.156905	0	0.7949637	0.1996893	0.08588638	0.5725725	0.7593924	0.112533	0.1998278	0.8775938	0.2382683	1.673386	0.05828276	0.5548158	0	0.7274581	0	0.2696077	0.5525753	0.7493167	0.09536178	0.1635574	0.3266827	0.2964951	0.5059779	0.3236458	0.1279211
AL137026.1	0.05533772	0.6092304	0.828752	3.474964	0.1489767	0.03401619	0.7652069	1.153288	4.985728	1.837134	0.2570434	2.633026	0.5918398	1.790568	2.858048	0.4796272	0.2416664	2.330392	0.2404215	0.8905465	0.7887288	1.181795	1.014685	0.582563	0.3389252	0	0.3870208	0.2049003	0.7838723	1.174233	0.5809344
AC068491.2	0	0	0	0.04481139	0	0	0	0	0	0	0	0	0	0	0	0	0	0	0	0	0	0	0	0	0	0	0.04782875	0.08681813	0	0	0.03745719
AGBL5-IT1	0.8961772	0.4263215	0.7988918	0.6524749	0.5629472	0.918136	0.953253	0.877985	0.2746337	1.525734	0.5203422	1.97912	0.9584662	3.89754	0.7618963	1.639787	0.6522855	0.5644868	0.7416289	0.6978448	0.5960836	0.3448433	0	1.497528	0.914798	0.1743326	0.3482046	1.027092	0.435598	0.2587257	0.6135686
VIM-AS1	4.661898	5.129702	4.223428	3.459123	5.716766	1.645364	6.073943	4.195762	1.866118	3.577275	4.766059	3.089947	4.77122	3.422487	4.921028	4.846137	1.809076	3.588772	3.378005	6.13714	4.679837	6.38583	6.570437	6.038271	5.851685	3.046058	4.888056	3.752035	2.657833	4.346762	2.524911
KANSL1L-AS1	0.4605185	0.5821104	0.5542107	0.1760258	0.6074915	0.6793956	0.06123101	0.2830067	0.7938338	0.2587295	0.5080376	0.5269961	0.3078294	0.2643734	0.2789549	0.2794009	0.1867487	0.4599725	0.1143302	0.4900887	0.3150611	0.7442595	0.4630677	0.1962313	0.2232914	0.6853196	0.1744586	0.3532144	0.3357611	0.1595416	0.3468239
CCDC26	0	0.1112999	0.1216641	0	0	0.02796479	0	0	0	0	0.05282899	0	0.02432765	0	0.02900751	0.1314342	0	0.0245618	0	0	0.02593663	0	0	0.02280602	0	0.0265493	0.02651423	0	0.01895363	0.01970081	0.02076468
AC233976.1	0.4490822	1.327579	0.1200995	0	0.241798	0	0.4179729	0.05999534	0.051608	0	0.3911219	0.4057175	0.4202588	0	0	0.3243599	0.1400854	0.6061483	0	0.5245441	0.3840462	0.06480149	0	0.6753819	0.4584132	0.393118	0.06543312	0	0.1870988	0.09723725	0.1537323
ANKRD10-IT1	15.1902	10.92072	24.73054	19.86335	14.63578	41.85468	5.59848	6.479655	18.25266	10.95698	8.665067	24.71816	13.89461	2.08621	16.90733	11.39493	12.55257	28.63221	20.67534	12.2435	20.739	15.30492	7.172137	11.68959	10.2012	14.46364	12.27009	12.54591	10.04807	9.578637	19.15787
EPHA1-AS1	0.2576795	0.9231099	0.2953373	0.412066	0.8126295	0.214966	0.1272563	0.2753985	0.5414807	0.1598111	0.4595316	0.2327972	0.4330693	0.3842286	0.7980386	0.9677974	0.1033454	0.1291838	0.02284735	0.4681893	0.2728296	0.06374149	0.2286228	0.1937641	0.169093	0.2040851	0.160907	0.4089068	0.3067305	0.5818506	0.1596185
KCNQ5-AS1	0	0	0.1475882	0.02511229	0	0	0	0.098303	0	0	0	0	0	0	0	0	0	0	0	0	0	0	0	0	0	0	0	0	0	0	0
LINC02038	2.378779	3.464118	4.325919	2.041174	2.927541	41.31871	0.903671	1.198538	8.310343	2.325772	5.564169	17.27449	3.743486	1.312399	3.856908	3.259534	0.2120084	11.48533	0.4218325	2.081669	1.35619	2.079128	1.728634	5.758046	2.324139	22.80656	26.77716	2.013248	2.038749	2.619467	4.249958
AC009229.2	0	0.1764627	0.6172634	0.07877101	0	0.1773494	0	0	0.06631113	0	0	0	0	0	0.3679243	0	0	0.233652	0	0	0	0.3330538	0.08532645	0.07231653	0	0.5893037	0	0.07630597	0.1803025	0	0.1975306
RUNX3-AS1	0.2161208	0.07553466	0.3633009	0.8429459	0.06649446	0.03795709	0	0.1649872	0.1986908	0	0	0	0	0	0.1181172	0.03567959	0.1155704	0.06667631	0.1149751	0.2243883	0.1760212	0	0.1095716	0.06191	0.03151591	0.1801791	0.03598822	0	0.05145217	0.1604415	0.0563685
AC114488.1	0.2570254	0.2096055	0	0	0.6458176	1.527275	0	0.366266	0.9058034	0.1312751	0	0.7224198	0.2290751	0.1341387	0.8194253	0.2475234	0.106901	0.1850239	0.7976275	0.2223814	0.2442257	0.6428615	0.2533806	0	0.04372765	0.1999957	1.497987	0.09063754	0	0	1.055836
AC233280.1	0.09020311	0.09808143	0	0.5253896	0.3723532	0.27724	0.1279306	0.5141644	0.2073207	0.04607101	0.05237411	0.01810952	0.2733393	0.5492199	0.3834365	0.1737367	0.1500677	0.1298683	0.1306328	0.1092627	0.1885643	0.01735479	0.08892394	0	0.138116	0.3684898	0.1927635	0.1431417	0	0	0.09606745
AC069542.1	0.2727146	0.1112	0	0.1489154	0	0.05587937	0	0.1943117	0.1253602	0	0.3166894	0.1642537	0.1458349	0	0.05796294	0.105053	0.0567132	0.7361927	0	0.1415735	0	0	0.3763861	0.2278555	0	0	0.05298086	0	0	0.1180987	0.08298414
AL358473.1	0	0.02755574	0.09940165	0.0276763	0	0	0	0.009028328	0	0	0	0.06105392	0	0.008817259	0	0.02928655	0	0.04560775	0.02097199	0.008770599	0.02889637	0	0	0.03387801	0.04311485	0.0591579	0	0.008936735	0.02815534	0.007316317	0.007711406
[truncated: 8,155 more rows]
