# Supplementary material for: Macrophage-Related SPP1 as a Potential Biomarker for Early Lymph Node Metastasis in Lung Adenocarcinoma
Source: Front Cell Dev Biol. 2021 Sep 27;9:739358. doi: 10.3389/fcell.2021.739358 (PMC8502925; doi:10.3389/fcell.2021.739358)
Supplement: Supplementary file 1 [file Data_Sheet_1.ZIP › Supplementary Material/pcExp-FPKM.csv]

gene_name	WFQ3_N	LSY14_N	LFY12_T	MDQ5_T	MJS6_N	WJB13_T	MDQ5_N	MJS6_T	BXY10_T	HYP7_N	WJB13_N	LSY14_T	LFY12_N	WL2_N	FXJ8_T	FXJ8_N	WFQ3_T	WL2_T	LA16_T	DL15_N	DL15_T	LA16_N	HYP7_T	ZFQ9_N	ZJS4_N	GQ1_T	LCR11_T	LCR11_N	GQ1_N	ZFQ9_T	ZJS4_T
TSPAN6	16.80299	19.78971	51.27607	95.398	15.50946	74.03094	10.61218	33.1309	69.60149	26.4742	15.70142	37.36378	15.56407	18.49773	96.73649	19.54818	55.55029	23.65182	87.80803	17.5626	40.43585	24.11643	19.01244	15.88794	16.40555	73.08544	59.04253	31.72344	14.11047	19.70182	33.12589
TNMD	0.295948	0.1097032	0.3165853	1.322198	0.02897208	0	0	5.578356	0.02473455	0	0	0	0.1150974	0.3931504	0.03430962	0	1.208516	0.02905132	0	0.02793357	0	0.06211578	0.2546192	0.0269746	0.02746338	0	0.03136061	0	0	0.1398108	0
DPM1	37.78076	43.66394	33.27667	32.52613	37.55266	60.46194	29.9952	33.44079	34.59054	34.42854	33.59062	32.18547	37.54632	31.16833	49.10685	39.15972	33.8896	40.76761	59.98437	39.90002	34.90744	44.69249	39.93278	34.05241	34.85498	41.94495	78.84557	44.47417	37.75533	33.32904	32.71107
SCYL3	4.415397	5.814215	8.31333	4.796707	4.579872	13.18574	2.212586	3.537196	6.632795	3.7915	4.229409	6.054576	4.821533	3.906493	6.468905	4.789826	3.116472	6.370907	9.742798	5.001789	5.158055	4.570386	4.802545	4.163325	2.960031	9.882883	5.327003	5.129257	4.690728	4.694816	4.934224
C1orf112	2.47754	1.616357	3.846026	6.506299	1.278134	6.885143	0.735441	1.404006	3.443078	1.247741	1.498737	1.832285	1.947253	0.5653119	3.938314	1.491494	3.191996	2.426386	10.02731	1.004998	2.378249	0.9976834	1.935749	1.328656	1.258628	5.232	2.646125	1.475098	1.670732	2.115851	1.935566
FGR	61.56859	56.21167	14.10575	19.07279	57.25325	8.304563	54.56234	19.16163	12.07102	24.86929	54.14118	17.5791	49.03602	23.59037	13.89042	50.9034	35.34695	10.9106	7.860998	48.85974	17.69918	43.78135	33.8119	90.80914	50.2352	8.393401	11.15455	30.60959	61.30444	41.44069	16.26383
CFH	116.9326	38.31576	139.9794	135.1029	39.43973	21.82903	39.77106	64.2457	145.5435	95.88914	35.75139	43.55801	102.7775	76.38586	70.92901	59.09631	58.47938	42.00429	39.95915	49.42476	67.65918	89.49812	62.22413	30.05204	25.25997	39.97922	29.0138	45.95682	40.70643	42.80587	83.21758
FUCA2	49.64914	39.52846	27.80546	56.77353	48.01651	38.62705	34.52961	42.10383	59.75923	49.09878	36.55295	54.08407	42.83525	31.78698	34.77263	35.50595	55.15469	40.82869	37.80292	32.03982	53.4852	37.89726	36.68881	40.00114	33.90544	51.70576	25.9763	31.09407	43.47806	30.4235	58.89713
GCLC	22.55866	19.37098	9.603832	12.37569	15.66519	9.309364	13.41798	18.36407	43.59458	16.67248	14.0162	32.8879	17.68157	14.19375	11.80734	15.36971	22.75479	9.54244	44.68629	18.16818	17.88942	22.3298	25.23164	21.68397	15.40539	12.52926	8.601209	31.22561	20.83188	19.93364	16.37503
NFYA	9.715956	10.27025	16.01585	13.46052	10.52246	14.68645	7.027628	9.157754	18.7835	8.421901	12.96966	16.30712	9.827169	6.113754	14.51425	10.44749	13.6933	15.89679	23.84556	13.36371	13.87454	12.26274	9.085583	9.945426	13.99831	20.9092	28.86318	11.78626	11.85845	10.92343	12.08771
STPG1	6.441949	6.806941	9.022292	6.43176	6.905723	11.85281	7.71842	4.80235	6.52401	5.243538	7.717114	6.708865	6.811937	9.243551	6.71298	5.94892	4.898965	7.364266	11.11932	8.983265	5.123521	10.59235	4.747895	7.800092	7.481271	4.701422	4.491809	10.89181	6.846005	7.342586	4.977976
NIPAL3	23.38846	30.62089	41.53747	14.96927	35.52796	47.33963	18.4761	19.43576	27.77318	17.47878	44.86555	25.53843	40.50426	13.71253	28.32396	35.98823	9.043958	27.30934	18.57314	31.09643	24.11526	26.9992	15.67913	36.58229	27.28317	17.66013	45.74404	31.00082	29.91749	36.57863	23.6546
LAS1L	11.1411	13.22965	15.15365	13.7087	12.32306	14.68853	11.23935	10.23696	14.9143	8.455611	12.18825	13.57826	11.23612	14.25978	15.01764	14.82088	11.83811	12.70514	17.70949	12.47802	11.95626	13.09385	9.446464	11.01855	11.14616	15.11007	13.10395	13.83435	12.58498	12.91519	10.76861
ENPP4	26.52543	22.55494	10.26	5.498813	23.54642	31.78063	12.66857	9.314061	29.12529	6.883714	20.13263	15.78917	20.57385	7.005466	20.84561	22.89753	14.07287	35.01359	16.43963	22.01855	17.5402	21.01268	5.87272	20.4713	21.38121	19.77158	18.08309	14.54054	24.40189	14.44985	12.10959
SEMA3F	22.53346	34.69849	9.767951	22.03526	21.17263	48.10856	33.0077	16.32289	20.26933	17.63195	40.24237	18.66332	42.45005	19.04652	23.60831	29.66574	17.60472	12.53158	50.98812	37.8456	25.42487	27.04929	26.29082	31.52584	26.30909	12.35951	5.579325	51.9308	43.25843	51.9411	28.24688
CFTR	5.701783	21.86978	48.12385	5.079839	7.682331	4.175689	8.865227	14.38909	5.191776	38.1787	15.72928	4.699343	10.16834	3.40283	92.29854	14.28183	0.9701441	17.76335	4.605611	19.38838	2.675219	12.3295	3.630742	29.10304	51.56077	34.83514	7.631984	5.425946	17.7083	20.39117	69.13402
ANKIB1	43.49291	41.21515	39.27458	49.20285	40.69039	52.85016	19.06521	33.8308	52.5069	37.29422	36.15422	37.12362	41.05336	17.01356	45.23166	35.43298	47.67893	39.54204	67.04064	38.72445	35.46421	39.32519	39.03143	38.54881	28.44988	59.48512	28.33433	40.84217	38.30271	39.70344	39.48743
CYP51A1	4.228816	5.043796	6.596236	2.848276	3.350166	3.733145	0.8322551	0.5773945	4.178919	1.446248	6.64135	2.535759	3.964869	0.5833405	4.204936	4.348761	3.37045	4.988703	2.613096	5.260966	2.782663	4.430057	0.9696701	5.640689	8.157958	5.240175	3.648077	4.789084	3.849637	4.74359	4.370529
KRIT1	24.50354	27.8486	33.51118	26.74211	25.52864	41.30926	16.84632	20.98983	37.1335	21.4012	25.60152	31.97626	30.37914	18.29845	28.79219	25.82313	20.79712	28.73552	23.69869	27.06112	25.78197	28.68887	19.97294	27.77993	23.53835	41.48538	24.32426	30.26084	27.87358	24.93208	25.6874
RAD52	5.159918	5.888085	4.983644	6.972967	6.096138	4.563755	3.079902	4.4832	6.023569	3.545486	3.750355	4.717557	5.915578	4.455883	3.526773	5.491099	4.099192	5.531592	3.248636	4.413033	5.587253	6.663579	5.20385	5.526966	4.585056	13.12824	2.812569	5.655145	5.119189	5.513901	5.337237
BAD	18.03837	22.16234	35.67264	25.22937	33.09866	26.35882	37.78531	37.58511	27.27563	22.14364	28.93997	32.68837	26.27283	49.50619	34.7572	26.24011	24.03745	36.99077	23.52079	19.83733	25.98073	18.17459	26.48666	22.36886	23.3395	31.7194	23.60827	26.28121	20.53504	26.68927	26.4333
LAP3	206.7271	165.7255	212.3586	105.9642	199.2095	189.9243	130.8888	136.201	74.21633	114.745	129.0288	153.0986	193.0548	52.67261	162.0172	217.8666	150.8319	197.8072	269.6208	173.0187	211.1577	164.6922	186.0679	224.9544	162.0227	204.6841	143.9161	219.1392	271.763	223.1109	221.4126
CD99	325.569	259.7095	272.517	249.684	327.2918	131.407	334.8657	355.9287	176.4641	243.2074	279.4812	215.6534	312.107	275.7132	276.0727	331.5325	491.8898	156.4572	264.56	217.09	248.9083	197.2347	375.3248	259.5293	261.7597	91.55028	94.02656	240.0598	240.7673	265.0258	333.5778
CD99	325.569	259.7095	272.517	249.684	327.2918	131.407	334.8657	355.9287	176.4641	243.2074	279.4812	215.6534	312.107	275.7132	276.0727	331.5325	491.8898	156.4572	264.56	217.09	248.9083	197.2347	375.3248	259.5293	261.7597	91.55028	94.02656	240.0598	240.7673	265.0258	333.5778
HS3ST1	4.80063	3.125081	9.991489	30.74829	1.12461	2.629974	1.218363	1.728249	4.281833	2.555148	1.848461	2.637749	3.008519	3.191082	4.682773	2.725227	11.1918	2.428162	8.112768	2.203574	24.82449	4.112567	2.450964	2.626129	1.306767	4.856084	3.701064	6.174615	1.936902	3.194952	3.229094
AOC1	0.781083	0.5459802	35.54403	2.938174	0.01335099	0.7621158	0.105502	0.5035261	35.89306	0.3039513	0.08638394	2.031104	0.4243161	0.07764542	2.41903	0.01432775	1.31493	9.920142	0.5232624	0.05148969	0.6361589	0.3291802	2.889357	0.2610407	0.0759345	0.6077735	4.928024	0.01311626	0.165292	0.3006641	0.6338005
WNT16	0.05782779	0.0282953	0.2474411	0	0.02490884	0	0	0.03708255	0.03189841	0.2008407	0.05372194	0.0557267	0.1855414	0.07243122	0.04424672	0.01336558	0.2453254	0.09990786	0.01435657	0	0	0.02670212	0.2052278	0.05797876	0.01180587	0.1484893	0.02696239	0.02447089	0	0.0100169	0.04223131
HECW1	0.3669131	0.3860896	0.3798377	1.253818	0.01274555	0.5383908	0.07553828	0.01264979	0.2611524	0.09672255	0.01374443	1.040785	0.1898785	0.06177027	1.056557	0.04103403	0.2805965	0.1150237	0.3379196	0.0614434	0.2024367	0.1912841	0.08401005	0.05933404	0.289964	0.04144372	0.6346309	0.03756437	0.1775208	0.07175737	0.940002
MAD1L1	22.90086	21.03165	19.86232	47.63939	23.55794	50.27109	30.42128	33.68203	28.24896	23.01753	25.43469	21.67018	23.5376	33.30578	19.15687	21.3056	27.82083	23.31043	23.53729	19.35964	23.56712	15.34034	30.3224	22.14439	25.84304	24.30773	16.50007	19.97641	22.82416	22.56388	19.46701
LASP1	126.5012	133.6021	125.1797	151.9683	134.2986	158.0619	88.94276	93.45646	160.192	107.7811	145.4237	126.5274	113.5637	59.71569	101.6463	126.8245	112.418	92.58188	150.043	120.9161	152.5693	91.85149	105.0135	123.2193	119.9499	91.66335	107.8193	141.9387	126.8749	122.5396	107.856
SNX11	23.97894	21.30432	26.28723	17.99944	26.0048	23.36972	24.33134	22.35909	19.68239	21.41359	27.47555	17.70431	21.64771	16.09462	20.07001	21.37842	20.48531	23.43851	23.96536	20.39771	22.90993	18.80532	25.25112	25.21275	21.18176	23.00488	22.38032	22.37941	24.08626	22.86515	21.83144
TMEM176A	60.96849	36.11058	131.8153	49.35712	33.7323	18.41957	64.45698	75.75684	31.50336	74.7045	38.50049	31.56858	48.38897	87.66292	29.51083	26.88582	106.8297	78.08747	71.66107	40.89139	70.22352	38.92924	100.4364	39.438	25.61591	26.25969	75.21678	28.22196	47.36162	50.36358	72.49297
M6PR	146.3996	133.3862	98.3568	120.3089	115.6517	73.57092	50.7049	38.48438	123.6364	58.36242	139.6468	92.2105	107.7578	20.0273	128.8869	105.3986	122.3728	93.83339	112.1516	99.3698	98.63054	91.55999	63.20441	130.4886	115.0132	132.3399	102.5551	83.42665	150.6847	89.55995	116.128
KLHL13	1.735122	1.228478	0.1940486	0.3962108	0.543556	1.085975	0.419461	0.5563307	1.45742	0.7814752	0.5495202	0.6460304	1.425532	1.432401	0.7744462	1.020814	0.7183849	0.1788421	0.1174823	1.25286	1.016207	2.540158	0.4011938	0.450728	0.5555047	0.5615301	0.3217638	1.960778	0.3351604	0.9221636	0.8567661
CYP26B1	7.508423	9.68505	0.8790651	0.5040434	2.630508	0.2629486	3.927453	2.081377	1.159103	1.368378	2.078477	4.108679	4.900047	3.07845	0.9474582	5.034486	3.525524	1.239841	1.732721	8.298219	1.925354	4.028411	2.570151	3.340773	1.539781	0.9985558	0.8266568	1.119448	4.408551	4.796836	2.342965
ICA1	14.65299	14.71221	44.27967	27.40782	8.655862	43.52052	12.11077	16.77461	31.29161	16.27842	10.61449	23.34921	13.84919	11.25639	22.29044	13.11133	12.45562	24.3936	44.14145	13.77751	24.52478	15.22594	17.2631	12.74179	18.41547	28.54333	22.8746	14.82311	11.39118	16.40619	22.43404
DBNDD1	2.811119	2.886317	12.19162	27.55616	3.227761	7.744769	3.314387	5.75546	11.28731	5.760386	4.73929	7.935193	2.988395	4.365923	11.12171	3.229062	8.515364	11.44692	11.37241	2.901074	6.623106	3.108261	5.128491	2.835437	2.385512	10.06062	6.948253	4.01303	2.271811	4.15073	6.631876
ALS2	15.17128	15.59309	20.83361	8.716872	14.27441	20.13445	7.722863	9.908171	17.63306	11.07647	17.38419	12.27834	17.92043	8.022635	14.56686	16.60326	11.28715	20.72322	20.09477	16.73382	12.7416	16.44871	11.70845	16.49131	14.07426	16.24456	14.70693	19.87801	16.39548	19.94015	13.77382
CASP10	19.20809	20.37046	16.06607	10.85113	18.83819	26.01898	10.90275	11.98702	21.91	15.53891	21.60437	14.32474	22.47996	8.921855	20.33808	19.42113	10.83103	22.80063	31.02189	19.70471	25.247	19.46971	16.48155	22.44171	26.21276	17.88181	20.20832	35.71119	20.43144	21.5192	17.79895
CFLAR	139.4963	215.3182	145.6086	65.076	179.2839	67.38087	146.8443	121.1663	117.0134	121.9739	200.6299	114.105	191.452	116.6	121.7745	234.225	119.3832	314.0435	92.77368	224.7836	131.7727	192.0079	131.6893	219.0071	278.2734	102.285	121.7954	258.6362	238.3791	263.1615	128.1063
TFPI	76.75856	119.1052	66.5467	47.54573	64.73182	37.49956	81.46632	69.06048	137.2026	78.36505	91.20868	103.6913	83.98768	114.6773	138.8252	84.97212	50.04431	61.20676	30.63514	116.777	183.4304	92.87715	67.0388	99.67164	111.3116	48.7639	328.7917	70.23334	88.832	125.5741	114.7536
NDUFAF7	9.233771	11.40134	10.66603	7.882699	10.29355	14.81626	8.669052	11.62934	8.847767	13.15201	8.885244	17.65033	11.26649	8.325787	11.44361	10.79613	8.248906	16.78154	8.5831	10.23964	11.29489	9.508288	14.43631	11.60495	10.86381	12.80135	10.94005	10.27308	10.16841	10.56927	13.39572
RBM5	71.36477	76.23772	65.1911	55.44903	100.5703	108.7517	73.91417	68.6226	59.09305	95.28181	69.85368	67.94037	90.86663	78.96167	76.09065	85.8445	57.08031	107.0981	51.03575	73.83023	97.90643	81.31259	81.73798	83.95235	72.94217	90.08097	65.98652	91.89179	71.52745	86.52439	92.65578
MTMR7	1.253959	1.357603	1.318274	0.566667	1.513303	2.206114	2.39168	1.640573	0.5366615	1.280913	1.782539	0.729206	1.271748	1.760184	1.378538	1.823894	0.5665024	3.011537	1.341867	1.907999	1.676335	2.420897	0.7672822	1.148851	2.22899	1.867338	0.6804262	1.395207	1.297069	1.160951	1.894675
SLC7A2	10.02212	7.347876	2.509169	1.799489	4.404622	5.614859	5.604449	3.153302	1.069305	7.164302	11.05289	4.684215	4.187969	4.321937	8.202359	3.328965	3.516905	11.4624	4.572006	9.439428	3.457024	13.99958	3.724205	5.721888	28.7677	9.801521	6.72908	7.530523	5.304537	5.523724	8.317159
ARF5	75.82332	82.71474	81.82788	136.6742	99.83728	55.69496	113.3548	109.3917	141.1481	101.4554	98.54152	100.296	99.56567	120.3635	138.7904	91.42433	118.1908	95.6288	109.0615	84.09367	109.1722	75.62506	94.0787	83.44735	87.11028	141.524	91.73138	95.34618	79.64639	84.38992	100.3715
SARM1	3.585615	2.537689	3.72606	1.594306	3.157898	3.007	1.484726	2.436169	1.530489	3.021717	3.167455	3.825552	2.670688	1.430202	2.874164	3.418527	1.805557	2.419841	1.971112	3.137772	3.504398	2.380021	1.757285	2.760428	2.509795	1.733802	2.851024	3.630728	3.062406	3.249677	2.700385
POLDIP2	27.42586	26.39337	35.39247	48.50554	27.92315	33.75713	25.85359	40.09813	42.0299	27.10314	26.10081	40.17805	26.55884	24.21292	35.30396	28.08846	33.38822	32.01936	39.90754	25.67108	30.83041	23.31331	32.58433	26.40792	16.84795	50.09453	30.40079	27.65986	30.03381	25.57995	18.80906
PLXND1	180.1871	208.5156	92.54022	186.6195	151.1544	149.1742	147.6168	151.9049	208.0166	141.7941	168.3661	111.4337	172.2234	135.7438	175.6053	166.0507	209.9544	117.8206	115.5691	149.3675	142.0141	143.127	144.9082	169.7515	159.5783	55.35357	143.1943	210.4143	225.8196	202.7622	161.514
AK2	107.309	111.8519	241.5095	161.0637	107.5133	306.7583	87.00941	123.5507	145.9371	107.035	106.3414	158.899	112.1832	100.9149	191.4361	108.5882	109.8086	133.2174	241.323	95.22074	176.3671	106.3465	121.2926	106.4053	103.9888	118.7103	285.5333	114.2797	92.04636	96.91164	132.7258
CD38	13.39639	7.137962	4.273308	3.834684	5.178548	1.986357	14.85853	3.616785	17.25172	10.04558	4.801399	4.122382	10.8987	5.138995	9.539593	7.057028	4.698703	20.68842	14.44988	10.65949	15.68128	17.96118	7.841072	9.872624	7.142549	7.736292	11.27028	10.6326	9.689037	5.046516	10.85873
FKBP4	37.79584	58.7416	64.26399	128.8248	55.19383	45.66311	49.55009	59.10842	151.5742	41.37791	55.34662	63.62934	51.98721	44.12177	50.90672	40.6204	53.23299	30.61776	107.5395	52.77447	121.6159	78.02259	71.60849	52.43658	59.08887	135.0501	72.30985	64.52206	56.04568	44.47645	87.55373
KDM1A	23.14589	25.21231	31.14344	45.86843	20.78202	40.86497	18.50214	25.4024	33.09188	19.33753	26.65697	25.49526	23.76338	17.37392	39.89524	25.09023	22.2107	22.63484	54.40539	22.50217	27.81064	23.3921	19.87126	24.04648	20.14047	37.59616	23.35372	29.30861	22.75636	23.86238	27.83993
RBM6	55.0225	55.42675	41.69135	36.78409	64.77884	58.7437	57.95381	52.28711	33.71846	71.85462	41.74411	57.93941	65.48894	68.4611	48.75129	55.65837	44.49776	80.09586	34.00279	58.73934	71.3919	73.39288	53.11459	49.84492	47.44899	66.38438	39.85188	72.59004	54.86385	55.5173	63.34578
CAMKK1	5.6367	6.076658	3.098078	2.224509	4.634185	5.700448	3.671474	2.770704	6.006066	3.298853	3.586753	6.316991	4.063877	4.406798	4.250559	3.030155	3.678328	2.527379	1.949217	2.791583	4.222861	4.993469	3.347203	5.874205	2.638743	2.118079	3.203141	3.855304	3.092097	4.817782	3.333459
RECQL	47.4957	36.39214	32.97793	32.68515	32.24956	25.1257	13.04742	19.04074	26.63542	23.96509	33.71035	24.61844	42.34439	11.56482	32.74902	38.41259	35.67222	29.38293	43.70733	36.08046	36.00252	39.49747	33.3905	39.46564	28.38242	32.45294	33.74841	38.60615	39.00175	34.83791	31.65328
VPS50	21.02368	23.14702	27.17356	18.25256	21.20842	22.51627	10.45643	12.63673	22.53905	13.95739	19.19068	20.3378	20.7357	10.65193	22.85612	20.02331	13.79638	23.30844	26.54124	17.63569	15.92956	15.89111	15.17634	19.62664	14.48671	27.58074	15.52967	20.2047	22.58598	18.84306	15.94136
HSPB6	18.723	18.52775	1.560393	1.898524	7.380518	1.203722	23.8475	10.61387	3.32503	13.20615	10.34894	4.067796	17.39575	61.31843	5.504054	21.31369	1.844992	3.301188	0.3968622	13.13237	2.620173	14.43974	13.14283	8.935172	13.99237	0.5130909	1.374199	18.81391	12.73715	13.36041	11.03568
ARHGAP33	4.397085	3.328838	5.987995	4.998714	3.280577	9.390948	2.394434	1.652024	1.972943	5.089458	2.823172	5.296654	2.343328	3.038834	6.430278	3.121699	4.4753	4.391467	4.843447	2.757873	10.88306	4.971969	4.029968	2.934028	2.022099	8.302549	1.836743	3.984963	5.326992	4.835118	3.507076
NDUFAB1	55.59527	59.67746	96.38848	116.6103	60.26084	80.95142	72.71713	82.14841	89.3446	70.8388	52.78324	57.21377	61.44922	88.33826	96.11174	48.18595	57.39777	60.14991	86.17388	47.3063	62.85123	58.15617	99.04077	53.32646	52.3936	92.13953	69.73624	65.41477	53.13363	48.97241	70.99832
PDK4	77.74837	56.53608	16.26045	5.439993	54.56232	6.586928	48.85164	22.74034	19.04192	23.85035	74.00522	20.22786	87.56438	142.0249	11.76593	78.25674	13.81896	40.07251	5.290875	84.88133	20.59174	122.7312	17.35415	98.49467	46.98576	9.170494	11.91188	81.14698	287.7759	119.2716	29.92409
SLC22A16	0.1660737	0.3912534	0.8685328	0.08060824	0.01987079	0.3402858	0	0.07888601	0.03392887	0.5843272	0.1928528	0.4667822	1.006494	0.5007714	0.8706692	1.215498	0.1151212	0.5180536	0.9620364	0.1532681	0.04208087	0.02130137	1.047799	1.202552	0	0	0.5592338	1.795971	0	0.431508	0.01684481
ZMYND10	4.317124	7.058963	3.666687	4.430414	1.214792	3.307178	4.361316	1.62301	0.997224	6.781084	4.912485	2.848425	5.568467	43.86106	3.347496	4.863675	5.386685	1.077562	13.06072	7.838346	2.152074	26.09507	2.386728	4.893914	0.6864904	0.3291704	1.593103	31.41942	2.386111	3.438424	2.119011
ABCB5	0.03965075	0.1374254	0.05301964	0.1299074	0.03202357	0.03656008	0.07380806	0.360207	0.1275853	0.01012576	0.1726664	0.1552285	0.2120334	0.2276261	0.1769753	0.05727733	0.03710562	0.01070372	0	0.2367135	0.05651424	0.08010114	0.08208578	0.01987714	0.07083058	0	0	0.01048684	0.4460262	0	0.1266857
ARX	0.1672542	0.1651117	2.062257	0.09613569	0.009479391	0.01082226	0.2340872	0	0.2185086	0.07193655	0	1.219433	0.3389291	1.111775	0.7970307	0.0508645	0.02196749	0	0.06556298	0.319886	4.737638	0.4166358	0.06248175	0.008825835	0	0.1335681	0.8721762	0.7263925	0.01466995	0.0991137	0.02410753
SLC25A13	17.31394	17.79675	24.63937	36.64455	15.72284	37.89212	9.945398	14.51989	28.26403	14.05716	13.64564	26.35814	11.62815	8.659031	30.14462	11.52695	24.03901	27.18975	24.25439	11.08571	15.66901	11.51443	16.74129	16.22405	11.23784	34.19707	14.06121	14.35193	13.30457	12.03703	18.35344
ST7	17.25736	25.97123	21.11512	14.58837	26.41893	13.55546	26.1356	22.77091	33.46347	18.94327	30.76422	33.44045	25.22101	26.75637	19.98504	25.93698	11.84888	37.16824	13.98793	24.9102	15.08256	19.44775	18.16397	26.20614	30.56602	48.60294	25.03051	21.47408	19.74292	21.29682	24.712
CDC27	56.03182	52.36383	44.17178	38.44608	43.546	48.75401	32.47766	37.46927	40.73579	46.93259	43.37088	43.43498	48.74967	29.76406	40.72173	48.13901	40.70546	43.99871	50.10647	48.21207	48.20226	49.13572	43.38712	44.16988	39.81276	59.52299	39.31887	54.39356	47.43055	50.92164	49.49057
SLC4A1	0.03910969	0.01063138	0.01394564	0	0.01403848	0	0	0.01393301	0	0.05326713	0.01513869	0	0	0	0	0.1054587	0.01626635	0	0	0.1353527	0.02972964	0.01504916	0	0.05228239	0	0	0	0.05516662	0.2063915	0.07903656	0
CALCR	0.243628	0.2897413	0.1303084	0.1219466	0.2732832	0.04991951	0.05398837	0.03254759	0.2053146	0.06221618	0.2239725	0.2323305	0.1845643	0.04238223	0.01294521	0.1290416	0.5573084	0.08768977	0.1386094	0.07377643	0.09259816	0.09374651	0.02401731	0.244264	0.0725346	0.13033	3.040961	0.08591305	0.2030029	0.1494623	0.1297334
HCCS	17.30286	13.29896	16.47359	13.19507	13.12371	14.55353	11.62607	12.37199	16.29265	9.541888	14.59829	11.37833	13.53834	8.401431	15.89775	14.46721	16.1432	14.36622	28.32722	13.03398	12.92068	13.14139	11.02971	15.38741	14.52557	13.97991	14.6127	13.81654	14.4467	14.22987	13.14941
DVL2	28.15385	34.25471	18.81999	20.82759	34.14259	28.66296	26.21939	21.60555	33.72933	23.37735	33.44105	31.01332	26.77072	29.78448	35.96382	38.98213	27.00852	21.44252	28.76326	32.05245	27.53555	30.16113	27.63709	29.97214	27.61945	44.63012	31.5944	32.96224	33.58974	35.07907	31.01064
PRSS22	7.003866	6.997434	32.04484	34.83396	8.619593	43.42563	14.77085	22.52125	54.6619	15.29991	12.53433	54.38227	7.328536	18.10214	47.36474	9.530509	39.23121	38.46864	42.60458	13.69364	43.11107	23.10037	16.75025	9.028481	13.21554	41.97072	16.71663	8.083132	8.160252	11.55435	22.087
UPF1	63.94665	70.53219	85.61493	76.83837	76.71029	81.85065	64.70089	58.37193	74.61019	64.60158	76.9124	78.96862	68.85255	59.1381	57.2923	78.58424	49.5275	88.29897	68.45664	63.43743	99.8313	68.45831	68.70887	67.50089	79.36353	62.60573	70.09752	78.95094	74.01953	73.68767	69.00516
SKAP2	113.1217	104.8418	83.20412	92.08218	97.12675	190.3471	62.29044	60.76297	94.46864	46.66475	101.8214	62.69691	103.6896	68.53273	63.38878	96.79136	83.17286	53.01538	72.96524	112.1818	87.60361	96.65805	75.2202	98.79358	82.13507	43.55543	28.60058	99.05727	99.13613	87.708	71.82693
SLC25A5	214.87	197.8797	307.5921	278.3519	185.9458	259.2474	210.4563	218.8367	249.3054	285.5899	220.9116	233.7648	207.734	139.7582	270.6567	187.3886	192.0934	253.6354	352.7744	189.745	239.7052	187.9344	316.6734	235.2647	221.1481	312.4018	263.0841	168.0378	199.5948	191.8095	270.5962
MCUB	34.11607	13.4154	22.50851	24.23248	21.76172	9.240611	23.57818	26.168	13.6341	23.74632	18.37132	16.3732	29.7723	17.61688	18.56767	19.55685	35.80116	19.02675	33.15847	22.07981	35.05153	23.79603	38.09587	24.93185	14.4721	33.41049	17.15534	16.33192	23.75809	17.69753	23.58358
HOXA11	0.01142464	0.0372674	0	0	0.01230268	2.247279	0	0.01221024	0.1050325	0	0	0	0.01221871	0	0	0.01320274	0.7840293	0	0.1559981	0	0	0	0	0.02290894	0	0	0	0	0	0	0.01042919
POLR2J	25.80956	31.22361	42.60829	51.85462	33.66293	45.6578	36.46471	47.0618	39.48635	29.55086	29.39933	43.43072	26.62013	51.06839	46.98336	31.19257	37.776	33.57771	30.57055	29.72885	35.60696	33.8879	47.2745	24.06621	28.02177	56.14763	33.60581	29.07614	21.64261	26.42047	34.32191
DHX33	7.229781	7.937618	6.331076	4.482556	6.519946	7.454042	4.827907	5.833876	8.580433	6.489219	5.65638	7.744638	6.830644	4.09757	6.722044	7.508675	7.012751	5.46194	10.41208	6.56032	5.573472	7.588989	5.016782	6.377793	5.711026	7.991151	8.139414	8.792665	6.563483	6.726345	7.649279
MEOX1	8.387402	0.378723	0.6924913	0.2920088	0.2424701	0.08650587	0.808331	0.691864	0.4657629	0.6468892	0.1797625	0.5594121	2.137236	5.126425	1.992037	0.6017335	1.05356	0.4102872	0.08734442	1.052004	0.4172064	2.745473	2.080988	0.1269861	0.2154784	0.5420396	0.8037835	0.6104053	0.3752376	1.036017	0.8478775
THSD7A	4.512016	3.765571	0.6849172	1.324436	5.953836	4.380255	2.475806	2.78549	1.828222	0.8310053	4.959661	2.976147	3.141893	2.193593	2.852946	4.665841	1.090257	2.244895	0.2431091	3.339453	2.430674	5.112936	2.352481	4.916513	2.668115	1.213274	0.3775497	2.62176	4.606967	7.182871	3.830073
LIG3	10.68001	13.84764	28.78793	27.52276	13.73479	19.97844	9.991256	12.56406	19.61969	8.731586	12.51368	16.59025	14.09302	6.776752	12.34584	11.80946	14.09293	14.83017	25.27475	13.06297	15.55076	13.83664	9.702938	10.82345	13.07838	22.71131	12.20268	16.01314	14.80518	9.94867	14.01044
RPAP3	17.36254	18.80215	23.00063	25.28945	15.28365	41.47493	9.384487	16.78712	21.23352	16.41588	14.48867	26.14328	16.79876	12.72799	20.00456	15.11858	15.74425	19.75086	27.36664	15.55329	15.46965	17.87555	18.93941	16.63868	13.68404	23.25776	20.54428	18.21869	16.1664	15.05514	16.55004
ACSM3	9.459101	7.878947	24.53923	8.175817	4.357679	22.79169	3.228299	7.379427	9.300782	14.77782	6.108952	22.42295	5.03123	3.167871	22.22239	5.20259	3.597577	16.33137	1.789522	5.43566	7.123143	3.970694	3.710038	8.393413	6.996468	7.468522	21.93376	4.093766	6.195848	6.242952	18.88598
REXO5	2.123362	1.883841	1.897018	8.562155	1.080458	8.233015	2.432333	2.144681	2.960349	2.598037	1.219327	4.91878	2.370768	2.484224	4.463413	2.399904	2.765879	1.91487	5.155688	1.017503	1.91563	1.373732	2.180661	1.801381	1.548201	5.038372	1.795099	2.419145	2.721986	2.182595	2.236557
CIAPIN1	26.14282	26.53404	38.11227	31.74567	26.50049	39.71097	24.44476	31.59697	28.41614	26.96987	27.81018	25.92055	27.50566	13.52051	33.45882	24.78551	24.55306	32.15252	30.84075	22.61091	19.58576	23.39672	24.22762	24.57879	26.99912	36.57182	30.1429	28.48076	27.52427	26.52493	35.49587
SPPL2B	24.41866	19.10101	39.59277	28.3443	26.38329	39.7996	17.23481	19.81337	20.91765	32.18467	18.26552	33.40835	19.18076	24.00442	32.2437	22.4809	30.08112	36.08522	27.16874	20.3331	32.46194	26.71774	20.96471	19.16015	19.32393	31.26514	18.08698	25.88485	18.3734	21.91285	26.10807
FAM214B	22.67865	14.29818	12.49035	8.572504	13.20822	5.992619	14.54944	9.009301	6.106947	12.48142	14.0478	9.387853	13.87854	7.28503	10.02206	12.35811	13.43652	7.566751	15.26033	14.58038	8.267662	10.53024	9.883584	14.13612	18.04047	9.620471	6.063469	9.996758	14.81978	12.60033	9.890109
COPZ2	28.80063	15.55893	11.9596	5.83939	19.54192	10.30854	24.34417	31.25729	11.1721	25.77844	21.40271	15.419	27.37993	57.5015	19.78447	24.90378	27.84909	11.28483	11.01185	25.23407	15.42678	23.05305	33.39978	15.55476	15.17503	18.15513	7.932379	15.77006	15.52621	20.94467	28.54681
PRKAR2B	21.18113	16.07051	24.47992	8.551977	16.505	4.262136	13.29487	11.14818	11.93815	20.44044	17.2688	11.70404	29.61358	18.5374	14.60112	25.44415	8.499691	6.813798	9.38077	16.90796	9.015668	17.23689	23.45601	19.23932	18.06685	25.89341	14.83493	30.54755	28.00048	25.03497	9.480403
MSL3	30.56916	27.05414	26.68739	19.6946	30.88598	31.32659	24.50706	25.06254	20.31394	26.90905	27.73162	27.35782	30.76296	14.19772	26.81725	25.91425	23.73034	31.92304	30.02583	23.55895	37.05517	26.07556	30.11948	31.22492	27.30902	33.33284	22.88606	34.37998	21.0612	26.22711	26.61333
CREBBP	36.76347	45.91971	39.17592	54.41876	37.9735	46.41325	25.81938	28.92837	50.89765	27.85991	40.41935	44.49415	39.77213	31.92824	41.35132	48.47736	25.9333	42.11515	48.94118	49.78329	48.01743	52.50296	41.65165	42.52678	41.18908	43.04895	32.24723	46.97731	50.02569	47.6105	35.0189
TSPOAP1	5.281897	9.893104	7.621697	3.734899	12.36797	12.73022	6.163952	4.487652	8.689993	10.46092	9.92848	13.4459	8.869769	9.50915	10.20048	10.30866	6.709012	8.113994	7.582459	12.44739	10.12799	13.62028	6.192203	7.457774	6.148026	15.52312	10.58607	13.80877	9.008087	8.663839	6.018421
MPO	1.230429	0.3344736	0.1794859	0.4886355	0.2609834	0.1604372	0.4759245	0.7372182	0.2913686	0.5713076	0.3030859	0.3143962	0.717791	0.7394421	0	3.059301	0.6280632	0.7246998	0.04628354	0.5613248	0.4251469	0.3443355	0.4190295	1.551397	0.5518765	0.06527843	0.08692294	0.07889071	3.184503	0.5489824	0.5105541
PON1	0.6900717	0.22862	2.560605	0.2355079	0.2322209	1.272565	0.298196	0.8066665	1.24901	0.6167916	0.2504202	3.402924	0.2075724	0.7878078	1.78752	0.4984201	5.462197	5.798113	0.02676876	0.2015071	0.4671908	0.4729847	0.4847037	0.1945894	0.1320769	3.045548	1.231692	0.2509517	0.5031268	0.3175119	1.633918
GCFC2	7.813398	9.085604	4.798517	7.689865	8.542895	12.02773	5.210314	8.692101	9.593987	8.09012	6.291024	9.123276	6.676634	8.766761	6.857668	9.721655	5.630261	9.371142	7.650095	9.134967	10.35101	9.219392	6.739444	8.420998	6.712126	11.31017	6.671632	11.12454	10.18169	8.761578	7.302714
WDR54	8.252223	10.09459	6.92046	27.14795	7.29566	35.63384	9.238354	13.88283	9.740932	12.28016	10.52934	10.06321	10.43296	28.9243	15.39563	9.860344	11.15476	6.078009	16.63013	10.31322	13.30111	19.64046	11.1181	9.57612	7.383726	17.95555	8.372148	27.48397	9.210662	12.33118	11.36954
CROT	14.25493	11.58551	10.52247	9.756267	13.14515	15.56241	7.735769	8.979087	18.21989	9.290262	12.2466	11.1108	15.59064	8.331551	13.42824	10.9575	9.496897	11.66623	12.13024	11.30108	9.303785	11.0759	9.786074	10.86461	7.950439	17.37202	5.187804	12.45343	11.89135	10.55848	8.994186
ABCB4	0.7715872	0.1185512	0.5741858	2.808827	0.1324603	0.7698717	0.03568383	0.1792705	0.8327261	0.159919	0.2207547	0.5388063	0.2870318	0.2567832	0.855619	0.3359933	0.6976426	0.5916639	1.99886	0.2205937	1.185811	0.232358	0.3968584	0.01121162	0.0799034	0.7047994	0.2867612	0.2720928	0.09317751	0.2033865	0.7043573
KMT2E	38.42847	48.23523	39.93069	24.53164	32.57052	19.66408	28.06916	28.51542	52.72072	26.63733	44.78336	44.51846	45.18335	33.02403	48.04916	42.01158	33.47318	42.56791	32.09157	47.4231	36.90905	50.99558	42.86743	43.05068	40.51958	51.46979	32.50792	48.91911	48.02671	42.65599	39.88196
RHBDD2	152.9549	119.8569	76.25573	85.11491	132.3196	73.31099	155.1876	86.49321	123.5918	72.59711	109.1499	128.9325	107.1294	116.5661	107.1703	117.112	131.6119	109.8659	93.77461	88.49613	62.48253	91.87517	74.19457	93.18334	77.407	95.68633	66.21696	72.83159	105.9754	66.21623	69.68276
SOX8	0.3866802	0.2465382	1.052913	0.1765949	0.310406	1.607669	0.3888721	0.1427659	0.3942759	0.1651784	0.1551201	0.2201909	0.3909989	0.3155482	0.6455278	0.1056219	0.1403577	0.417537	0.07854449	0.09489345	2.108344	0.365217	0.6819955	0.1198314	0.07894292	0.08205879	0.5408726	0.4313904	0.2460445	0.3288137	0.1925389
IBTK	22.00539	18.99777	23.59428	20.70697	14.65466	20.36436	11.25044	15.63828	25.37307	16.45299	16.46008	29.79202	18.9258	8.92344	20.63734	17.26935	17.42445	24.50953	27.02381	17.54126	17.78579	18.55667	17.30203	18.81268	19.56882	27.3608	18.59677	17.85335	19.16751	15.13365	23.59269
ZNF195	16.20691	16.13108	23.55579	18.68893	18.34679	25.40106	16.35573	23.34618	16.9127	21.59384	12.06951	24.25164	13.16152	9.613985	21.08497	15.67561	13.69077	15.62519	24.11658	13.9266	25.99794	18.44749	13.39693	14.96241	12.56188	16.27271	15.10718	15.65471	15.95784	12.35846	15.87451
MYCBP2	24.44888	23.0046	18.80274	11.02861	16.70342	20.26552	10.20769	15.175	15.6979	11.57103	17.7149	15.68604	20.49907	12.28742	13.53171	18.57815	11.89573	18.99097	14.41816	21.89824	21.13331	21.11768	21.0408	19.86184	16.74112	12.59862	17.80008	20.80817	23.78842	21.65976	20.74316
FBXL3	82.35896	110.5284	56.66626	43.09355	80.89234	60.39761	44.57939	54.30804	45.4342	60.22029	92.71495	84.66417	95.46571	56.20662	51.15193	105.3885	46.5703	66.76513	48.73065	88.21745	52.60751	78.90359	58.22348	86.24844	76.88649	51.2259	72.51785	105.9443	80.44724	92.08951	68.82013
ITGAL	84.88781	67.64703	36.6424	23.97913	97.36689	15.72018	76.91631	40.54944	33.42191	38.94672	70.04357	36.25843	65.40825	35.46108	32.70194	76.95873	45.04016	42.83262	17.32079	86.89958	89.44926	55.73042	79.33189	84.3608	61.23729	52.69864	31.60462	65.58846	74.5824	57.63669	41.87686
PDK2	10.48428	14.51104	13.69817	10.9837	15.13958	19.5801	10.32908	13.11553	18.14927	9.837608	14.43634	16.80678	16.43431	11.33309	14.05042	19.76175	6.391082	22.23855	9.73593	13.68286	18.12963	14.75132	10.03579	14.76446	12.14541	28.27274	15.36155	18.28835	15.22691	18.41498	14.5875
ITGA3	107.5635	236.4197	171.1738	180.5775	260.2984	80.42577	192.8528	174.3107	304.8569	117.4574	332.2561	136.6095	221.5145	147.48	135.7326	254.8247	210.72	152.375	72.02922	209.1607	183.5526	168.6752	72.5722	225.1338	162.006	153.6041	239.1826	185.0677	219.7551	287.3934	123.2088
ZFX	13.76415	13.18262	20.82596	6.82098	12.4699	10.36384	8.928463	11.52734	10.7207	10.24306	12.36763	14.77528	21.57446	19.209	12.25808	12.67293	9.36979	23.65333	19.34888	20.46613	20.01684	21.88003	10.13268	12.71417	9.360617	20.09989	13.34015	21.33123	18.98961	13.88319	11.63381
LAMP2	156.9052	119.1729	132.327	195.6082	113.6825	92.14116	79.02757	77.31403	97.10108	77.622	116.3887	98.43748	126.2237	57.3923	137.9843	108.9721	151.6879	121.5352	174.3168	107.3031	106.7911	111.4447	89.01805	141.1974	97.34341	123.8615	72.68693	94.00056	130.3965	92.21504	108.4813
ITGA2B	1.231638	0.7333764	0.4391746	0.8967122	3.831519	0.7691073	1.289284	0.7312946	2.192722	0.5192208	3.63235	1.365863	1.338152	0.4489244	1.495847	3.162947	1.170876	0.5910765	0.9707034	1.887684	1.538113	0.5867663	1.757659	2.018888	3.352611	2.738165	0.250667	0.2481859	1.563828	3.420274	0.9280127
ASB4	0.1402958	0.4992518	0.1364354	0.501436	0.4944374	0.2508801	0.2306296	0.4225667	1.407065	0.4299342	0.2665934	0.553084	0.1773283	0.4393127	1.024674	0.3832185	0.01591398	3.305264	0.110824	0	0.2035993	0.6625422	0.2263193	0.3708363	0.4947283	1.473747	0.9068668	0.2293792	0.2763124	0.6959199	0.7102147
GDE1	64.47925	46.98734	63.53955	99.24594	51.80574	85.8738	34.42237	48.27819	120.0408	56.32269	54.13435	139.195	53.94181	28.69625	76.81354	47.8947	45.69431	77.93756	62.0976	38.46464	76.10674	41.90624	46.16627	59.35436	36.26413	93.40726	103.3216	39.80489	42.65984	41.29761	63.83326
REX1BD	28.84165	30.05763	42.55195	31.8938	35.48276	17.4814	61.91405	43.33139	20.42367	33.49405	27.55164	30.22956	29.25228	68.11301	28.66385	28.30297	33.62484	30.38201	16.4508	26.18093	39.77603	28.59772	54.848	27.26109	30.69504	25.31796	22.04471	35.47681	37.86093	27.84049	29.45422
CRLF1	30.33881	1.696279	5.848788	21.3855	0.4799776	67.72934	0.6637527	9.209849	13.98698	24.13104	0.8281502	106.8449	2.097489	8.653363	88.48158	3.949043	7.304088	4.524129	233.3382	0.6787332	91.10873	5.968583	4.183099	1.400242	3.215214	143.2728	30.41089	4.621079	0.2723583	5.04424	157.5731
OSBPL7	5.570491	5.877071	7.482073	6.138077	5.891009	13.74282	5.832267	7.034787	5.523125	7.910182	5.032841	7.116336	8.615912	6.440113	8.123104	6.278692	7.573941	9.359683	7.317868	5.433458	6.921358	5.536548	6.900077	4.896296	4.806525	9.912961	8.735176	7.491951	6.16106	6.425574	7.525069
TMEM98	46.73438	49.31764	89.85252	107.5175	59.12055	78.23874	45.21533	48.2678	86.96293	49.84536	73.94881	78.82345	52.62482	66.19117	99.61595	60.87398	45.65157	94.26955	58.13907	49.39128	89.48917	59.20515	31.90597	38.46359	43.14121	31.86089	50.11998	60.82422	42.19078	54.55226	50.97485
YBX2	0.01607429	0.07865196	0.03439039	5.28396	0.08654834	1.87737	0.01709803	1.614884	0.01477791	0.1313584	0.2986599	0.1549025	0.01719154	0.3355597	2.336845	0.05572812	0.3610201	0.05207102	4.090436	0	0.329914	0.4267847	0.01901561	0.01611625	0.03281656	0	0	0.03401066	0.09375728	0.01392191	0.7043378
KRT33A	0	0	0	0.128898	0	0	0	0	0	0	0	0	0	0.123195	0	0	0	0	0	0	0	0	0	0	0	0	0	0.02081072	0	0	0
MAP3K14	7.425604	9.266263	6.053494	4.280003	7.28165	6.824746	9.596519	6.019257	8.813743	10.91978	13.84049	5.930763	9.159837	7.067347	5.8212	8.07347	5.59498	11.19444	6.935432	15.13999	12.90498	11.4086	9.845276	9.764807	17.10969	5.0034	6.857521	9.516027	11.68728	11.81402	9.93048
ABCC8	0.293318	1.196011	0	0.3403524	0.2171542	2.23125	0.1559994	0.2938946	0.0842694	0.4494342	0.3619034	0.9053974	0.3725248	2.238786	0.2337824	0.9321647	0	0.554268	0.1592945	0.4758415	0.2717431	0.3174382	0.9325359	0.2940837	0.2058461	0	3.354904	0.2133362	0.3360598	0.6827379	0.2510255
CACNG3	0	0	0	0	0	0	0	0	0	0	0	0	0	0	0	0	0	0	0	0.06809711	0	0	0	0	0	0	0	0	0	0	0.007484159
TMEM132A	14.40761	14.73464	18.20927	21.91803	8.621547	92.86455	8.7463	19.90798	15.40076	17.1487	14.38557	32.47306	12.4005	7.716797	23.66213	15.75391	75.89071	16.47247	64.62135	10.52168	27.40765	12.84339	17.7479	13.4328	10.45502	40.47253	47.29221	20.56446	14.07862	20.1466	27.70367
AP2B1	94.63802	109.7058	159.5633	134.0535	100.328	88.80596	92.48982	92.30258	127.5958	86.54078	118.2648	140.9856	117.9422	106.5942	101.3733	115.5307	98.62052	96.99397	148.2721	104.115	105.9897	98.12291	94.16567	97.1366	99.26512	125.2962	89.38796	128.1474	110.9568	105.0273	96.81275
TAC1	3.604258	0.1896316	0	0	1.158118	0	3.091779	0.6213065	0	0.4750621	1.14762	0	0.03108688	0.5764422	0	0.3694947	0.0362678	0.2197027	0	1.327855	0	1.442819	0.06877057	0.4662797	0.7417636	0	0	0.06150033	0.4601749	0	0.02653397
ZNF263	21.78403	25.19398	29.01447	28.47912	26.51207	27.28777	23.55901	21.57182	23.47912	26.08776	26.40053	33.28272	22.4001	32.31232	34.7906	29.27557	20.69709	27.55968	26.49032	29.16406	32.083	35.60826	24.87052	25.93905	23.07761	25.81409	21.99425	30.45396	26.90388	25.98857	24.36932
CX3CL1	20.24269	43.89847	11.19819	18.59983	19.3055	12.15094	49.19092	18.54399	78.35318	11.4337	38.68619	25.52011	24.41736	15.32799	39.41239	62.95536	28.37976	29.55087	15.04564	87.34583	35.31111	44.783	18.93057	34.47976	43.53057	6.87787	27.76588	130.0083	145.362	84.87262	9.691286
SPATA20	44.89624	32.60237	44.22069	37.33277	23.27061	65.89116	41.23626	31.89607	65.40693	48.46833	38.24726	57.42485	35.44474	41.08661	61.22102	33.26157	61.13299	61.37312	29.55342	29.01268	67.63358	33.76306	41.12283	38.02796	29.62727	94.12746	29.9012	23.35417	38.29457	32.05957	42.49787
CACNA1G	0.5352188	0.05966185	0.2677351	0.03364091	0.01658569	0.0426043	0.2867008	0.06584432	0.003539956	0.09833153	0.04471381	0.06029713	0.01235438	0.1366481	0.2847986	0.09344524	0.08167564	0.0665242	0.03823759	0.1878963	0.03951441	0.09778866	0.2414187	0.03474493	0.102193	0.0134826	2.140902	0.03258816	0.06416848	0.03668396	0.3796193
TNFRSF12A	60.1641	40.81983	178.5457	259.625	50.78229	133.1886	108.8884	131.0482	361.9907	146.9709	87.49161	202.9723	39.09698	26.48579	265.1536	52.12077	157.7294	120.234	141.3115	118.8561	178.2583	164.2846	85.11987	40.36901	212.1258	45.2031	76.71337	54.85386	62.0552	40.16605	98.42043
DLX6	0.01589266	0	0	0	0	0.01953849	0	0	0.02922186	0	0	0.01914403	0	0	0.2432042	0	0	0	0.01972789	0	0.01812145	0	0.1128045	0	0	0.8903765	0	0	0	0	0.0725395
MAP3K9	2.132018	2.78651	5.692602	6.606364	2.828516	10.74306	1.638865	4.381034	6.047477	2.317228	3.11621	3.342075	2.596393	1.311475	2.755094	3.817307	1.723824	2.57841	5.208348	2.243091	3.403419	3.642519	0.833988	2.964117	4.19594	5.375026	8.257328	3.025387	2.17444	2.708253	5.361273
RALA	86.75233	194.7539	68.74208	89.49096	114.2777	79.59099	106.4814	98.8551	77.53514	86.45226	144.324	92.94413	131.4108	59.70078	69.71428	200.7717	104.1791	62.35165	113.7691	145.2918	75.16976	108.1421	118.3696	147.5693	132.6579	70.03014	60.88001	217.1359	154.0286	173.62	89.94809
BAIAP2L1	12.13107	16.55993	61.68104	64.51346	16.20753	71.60559	19.97664	21.64229	72.45794	20.01164	20.19017	45.81272	13.82038	17.45959	37.52212	21.22458	31.91831	49.69122	43.51545	20.43775	44.39663	31.05207	22.84101	19.73612	28.30428	57.58169	45.14379	27.52073	17.90911	20.03449	26.22351
KDM7A	10.6753	11.74483	16.9666	8.947069	7.315965	12.58381	6.11597	7.330406	12.67553	7.593025	11.3003	9.856583	10.04423	4.666666	9.676688	9.121245	8.377261	10.28654	21.02749	14.33565	14.45652	12.10424	9.473004	12.12058	16.54709	12.68734	8.687731	10.87613	12.94944	15.3939	12.49038
ETV1	33.96648	44.53714	29.40899	24.54007	37.39721	46.03416	18.13417	31.7068	30.42547	45.34411	30.57484	34.90309	36.40237	35.66268	21.26795	40.61964	10.25463	20.76811	22.31955	38.60616	20.33066	31.00723	27.54271	37.74304	29.97629	12.91469	47.72357	27.86491	36.37827	39.07103	31.06181
AGK	21.16448	20.60973	19.03412	21.82145	22.59873	74.40861	14.98452	18.65898	30.25367	18.5635	19.08105	22.67063	23.11307	17.59358	26.64823	20.04664	23.51087	20.92484	21.28357	20.60652	21.56151	17.80847	20.25691	20.79445	15.35997	42.943	18.86684	24.25621	18.78866	19.85805	19.99292
ALDH3B1	43.85202	64.92185	24.22207	14.78664	87.18053	18.18478	69.5536	44.60722	46.06994	37.38264	68.89013	39.44186	69.11506	89.55178	20.55227	87.46278	29.14765	69.74092	10.71187	59.6755	26.04032	69.05798	26.44133	54.83627	47.26932	31.67726	21.88837	85.42913	60.7138	55.89648	38.06727
TTC22	2.128176	5.308042	19.67615	3.365526	6.979378	9.259292	4.262841	4.903506	21.85227	3.994933	7.478215	10.03785	3.70974	3.634924	14.89144	5.733273	3.948657	7.834103	10.34399	6.241368	8.792604	4.402964	4.610143	5.749993	2.454525	8.000266	7.748074	7.295259	1.899967	6.98983	4.705477
PHTF2	17.50988	10.78464	11.25391	12.19561	12.68326	16.1257	8.227896	10.13951	16.49418	10.19581	12.5714	12.57518	11.88568	7.17366	17.54041	9.998134	18.272	15.87076	17.34146	12.33123	12.98934	13.04672	17.81246	12.64651	9.344947	17.24937	9.812344	8.316349	11.7679	9.913059	13.46643
CCL26	0.7409855	0.06714192	0.04403647	0.9890565	0.04432964	0.8097512	0.1751505	0.8799317	0.03784587	0.6728115	0.1912152	0.5454647	0	2.406208	0.05249651	0.4757278	4.160536	0.04445087	1.992901	0.4701469	0.7510237	0.8078586	2.094036	0.37146	0.4202121	0.2882865	0.1439529	0.3484019	0	0	0.488527
FARP2	25.73443	24.68005	42.06373	25.18692	23.82398	39.92597	14.09742	15.39155	23.04495	20.93627	28.9146	26.54925	25.06768	13.87711	32.5249	25.47046	28.56835	37.99725	33.88779	29.99102	27.20159	34.7188	19.18452	29.14976	24.64996	29.11088	28.34257	33.42956	29.13007	29.4469	25.79753
USH1C	0.01743595	0.3839158	0.05595544	0.2475428	0.09387992	0.1286149	0	0.09317459	0.06411903	0.08905369	0.04049495	0.02100305	0	0.5459778	0.1111755	0.2619452	0.02175569	0.1506187	0.1298617	0.1448236	0.4771484	0.1811496	0.1650115	0.0699259	0	0	0.02032392	0.2582421	0	0.01510124	0
GGCT	35.62824	29.48798	84.68491	210.2028	24.88552	360.4775	27.49414	84.75753	67.48783	48.5825	27.12786	80.38133	31.41013	24.96697	68.56184	23.08934	67.25792	84.00332	131.3254	25.56017	74.90887	33.74155	49.98209	25.80335	17.57099	238.9716	79.34567	27.90676	25.84534	22.87088	70.43014
DBF4	4.951943	3.350128	6.608795	13.12875	3.652177	8.906786	3.319599	5.122282	4.757511	4.716821	3.346717	5.408802	4.47872	1.794928	6.132187	3.348944	8.403934	4.435862	13.40074	3.223692	5.91874	2.793882	5.217632	3.272664	3.071909	8.753304	4.49151	3.486895	2.839253	2.234072	5.421657
TBXA2R	2.140135	2.792465	0.8818324	1.783224	1.894905	0.779582	5.244234	3.354705	1.85094	3.157753	2.706138	2.998084	3.746991	3.590667	1.758814	3.444186	2.531888	2.482096	1.790741	3.044969	1.78953	3.074439	3.13186	3.194742	2.152238	1.036171	0.3326149	2.616286	4.72896	6.89252	2.083905
IFRD1	32.31582	41.14805	65.40867	55.49041	57.84487	27.14879	44.02231	40.31681	59.90695	33.81054	46.71032	39.35318	39.91242	74.26518	37.63403	45.08304	47.95135	45.9441	37.95019	80.56161	33.99563	91.03064	33.50647	45.64905	45.83142	64.20058	21.91187	44.61226	44.08557	38.99592	39.39494
LGALS14	0	0	0	0	0	0	0.2805145	0	0	0	0	0	0.04029266	0	0	0.04353759	0	0	0.09353132	0	0	0	0	0.2644073	0	0	0	0	0	0	0
COX10	6.771383	7.146241	6.936784	5.167805	5.55892	5.935065	5.64348	5.091449	6.13739	6.640256	7.197194	7.216274	7.719152	4.689705	8.594528	6.610042	4.67179	5.522511	8.563678	5.855923	5.70446	6.639645	6.615673	6.341782	5.594718	7.215327	8.022949	7.652398	6.412254	6.237259	6.544989
GTF2IRD1	3.354711	5.772201	12.52082	10.26633	4.237781	8.690473	5.136878	5.821339	7.108809	4.594198	5.618729	8.004343	4.317285	5.19464	7.615912	6.092156	8.590161	9.533717	10.41068	4.13372	6.389306	3.957727	5.931042	5.063684	4.609789	6.47569	5.210234	6.298534	4.96859	6.561338	5.266669
PAF1	38.36425	41.35172	46.34163	46.03682	41.78366	58.87428	58.7433	45.15709	32.88014	39.71008	45.50972	106.4156	39.00392	58.55669	35.91049	42.28545	27.07217	40.29758	39.26807	49.69521	59.4803	48.63433	45.87287	40.94913	60.01935	46.22406	42.99107	48.37461	42.98033	43.39105	36.99548
VPS41	84.68561	78.71567	65.8326	70.67105	69.30272	158.3223	43.38887	52.97852	124.1209	45.8119	74.19341	80.64731	76.34578	30.59044	76.55757	71.52913	60.1081	77.87057	60.29379	70.93859	65.69752	63.74838	63.30849	78.57204	63.77031	110.6419	73.80168	67.28683	66.88827	61.80649	70.93201
ARHGAP44	13.08293	30.06064	4.142954	5.631698	45.77305	15.62763	21.86179	23.95066	13.59834	21.10299	38.49267	21.15323	28.97181	20.85452	6.955018	31.42764	3.508446	13.5197	7.481251	24.90842	11.51795	27.13094	9.840936	25.26608	30.39211	10.0562	25.39175	26.42419	29.6361	31.08929	19.63377
ELAC2	28.28841	25.35245	23.62823	19.54536	28.13203	25.88807	22.362	25.60771	20.27501	26.21209	26.5671	43.17915	26.43374	21.08289	31.49684	30.13061	22.78112	24.36988	25.58469	23.75323	25.59687	19.98594	24.15879	24.83204	24.31771	31.25337	36.13715	32.19822	30.82732	24.82779	29.41411
SCIN	4.401376	9.13651	30.03971	30.07185	6.541488	97.15324	4.584962	12.69311	5.919126	16.68344	11.21483	2.234653	5.271392	2.486866	29.47894	5.632863	4.76562	0.2160274	2.618877	8.799595	12.671	8.713054	6.261012	7.859279	13.71983	13.47978	57.49428	7.831064	7.562212	7.403513	18.81096
ARSD	20.53063	30.84998	86.23573	46.89341	23.55036	49.76186	23.57345	22.74837	112.5275	19.02252	37.74553	46.64379	34.53304	34.21638	64.60996	27.70992	40.05786	63.91441	120.2996	45.26856	93.46394	43.474	15.63933	27.48164	31.4044	79.75635	67.79305	45.9958	47.70507	27.19215	33.76045
PNPLA4	4.512371	4.520213	5.569652	3.5775	4.426981	6.814387	3.645968	5.100889	7.738458	4.686925	4.962869	4.899813	7.552233	6.940327	5.339395	4.901281	4.114453	9.744911	5.076178	7.095054	8.595928	8.026362	3.336286	4.219642	4.417898	9.799148	6.739079	7.37863	7.546979	5.467658	5.059882
MYH13	0.004120606	0.05376599	0.004407948	0.009000204	0	0.005065887	0.01314912	0.02201977	0.0227297	0.004209178	0.009570095	0.01985445	0.008814021	0.1075249	0.01576433	0.004761924	0.01542444	0	0.01022999	0	0.01879393	0.00475675	0.08774292	0.004131364	0	0.03847574	0.004803115	0	0.04120193	0	0.02256942
ADIPOR2	88.70708	114.7273	54.97368	77.83168	94.39523	38.05143	101.7246	59.79848	69.44443	60.91581	119.7216	55.88075	93.98579	73.16607	50.76079	97.66513	58.00493	73.4525	86.22614	104.6608	96.14149	93.56093	64.05402	114.1506	92.36772	87.13932	56.40511	137.7358	117.7927	105.6214	68.93248
CDKL3	0.2328001	0.3955199	1.514956	0.6356006	0.5431655	1.216372	0.5571599	0.6842228	0.08917704	0.4557911	0.202754	0.3505337	0.3319745	0.2632408	0.7421921	0.313871	0.2420633	0.4399104	0.7706121	0.4229848	0.5972581	0.873405	0.3442481	0.1556052	0.396062	0.6340095	0.4070391	0.4925682	0.323301	0.3528483	0.3187736
UPP2	0	0	0.1361686	0.01544616	0.09138345	0.104329	0.01504436	0.03023229	0.1690378	0.02889519	0.04927263	0.4770392	0.1361397	0.1919158	0.09018256	0.03268968	0.03529526	0.03054446	0.122897	0.1468463	0.03225416	0.04898124	0.06692644	0.04254151	0	0.04952408	0.08243111	0.01496279	0.05892566	0.02449944	0.0645561
PRSS21	4.135947	3.730614	1.340714	0.2395302	36.03539	0.03852081	3.599474	23.87659	0.576119	0.6721349	0.5457797	14.68207	5.730335	1.111957	1.758113	9.848979	1.094677	0.5074991	2.48923	9.726931	14.2551	11.89998	7.264998	17.18386	6.204889	0.438852	0.9861127	2.585526	4.960549	2.822287	0.9724961
MARK4	19.56244	17.77757	22.27988	18.53351	14.63648	18.89111	19.18371	15.13659	17.44577	16.97288	18.45296	13.12034	16.78061	14.67	15.60164	17.81109	17.80625	21.17349	14.93765	20.82336	14.33698	15.4765	21.06144	20.66534	20.77207	21.48227	16.45458	20.14059	22.80513	22.02053	19.09728
PROM1	2.215774	1.38729	10.23046	3.028703	0.1847277	24.86821	0.1824691	0.2597314	9.225972	5.344549	0.2324058	44.85783	0.5809788	0.1641324	3.026182	0.9086106	1.070218	1.234886	25.97879	3.48791	1.532209	9.736324	0.4058667	0.8169604	0.1605158	18.75409	8.114926	18.93439	0.3216123	0.9781102	1.565968
CCDC124	42.52367	61.96436	67.94424	67.59325	66.58134	44.22382	93.47478	81.98952	48.27559	54.25652	63.89554	59.00064	62.79339	98.46421	41.93852	54.72872	50.95553	60.61597	47.06082	57.88751	75.50513	55.77072	78.18497	50.09655	66.88024	44.24981	63.69191	68.94369	54.6996	54.07375	63.14901
CEACAM21	1.555451	3.688599	2.977535	1.698703	9.234506	8.680727	6.117349	2.712352	0.8090816	2.947799	9.316523	2.243473	2.889346	1.922619	5.454842	7.355706	0.9193316	3.889541	1.422704	4.781111	6.090874	2.811505	4.551756	11.47062	8.3149	1.982698	10.30595	2.85805	5.866462	5.406415	3.8861
PAFAH1B1	118.9241	145.9767	78.36425	55.3436	130.7605	72.42454	98.41758	94.78203	83.75563	111.0969	143.793	103.3504	142.9412	100.1859	89.84693	129.7816	80.57511	100.0228	80.13368	143.1931	77.09286	152.5212	103.9825	127.2559	136.8836	93.47805	94.61613	136.0498	131.5411	139.8696	120.7472
NOS2	0.7093127	1.601856	0.02594103	0.3376628	1.495011	0.2235978	0.9157027	0.8876754	0.730137	0.7431377	0.5209652	0.715673	0.9855493	0.39233	0.3015155	2.129839	0.2496277	0.320768	0.3687499	1.051168	0.2281194	1.063762	0.3944509	0.6746945	0.2104079	0.04245599	0.1059998	0.4489554	1.707433	0.6248355	0.1494251
DNAH9	1.601456	3.546883	0.2621182	0.009557078	0.4711844	0.1075866	1.098399	0.2805866	0.522948	2.654951	0.9857364	0.6641118	2.236891	6.174739	0.3905937	1.375385	0.3275761	0.02834838	1.781524	2.371418	0.7683358	12.48624	0.1656389	2.193493	0.2858546	0	0.0306018	20.11763	1.268786	1.280907	0.3994311
KIAA0100	66.1559	60.94521	68.64856	71.34308	57.46939	52.26229	39.49829	44.54722	46.82438	35.9595	65.3586	41.73361	62.02415	25.00533	46.69315	54.42689	48.9197	47.44153	75.8	50.72803	50.43683	54.27802	32.58588	61.01557	49.43771	33.75342	72.22028	63.51804	59.88542	51.50713	59.95398
SLC13A2	0	0.1429417	0.4218812	0	0.401096	5.697012	0	0.07024985	0.01007149	0.06714286	0.9159463	1.675918	0.3514929	0.1143458	0.04191089	0.26586	0	0.1064628	0.08159201	0.5118334	0	0	10.06959	0.0219672	0.2795656	0.0127864	0	0.2317905	0	0.1328334	0.08000375
GAS7	64.5222	35.87513	11.59386	7.939105	27.09396	11.27904	36.31621	24.30057	17.70024	26.51388	27.97137	14.56568	38.11364	38.66906	29.39505	45.64133	29.12228	14.82722	13.82767	43.4086	30.02217	53.51045	38.15006	26.03581	25.60922	8.203468	11.88845	38.96346	31.42208	27.55493	38.92567
TRAPPC6A	20.69596	28.76288	33.80023	30.06411	33.34474	41.61305	45.37246	34.86712	31.59038	21.90737	29.67452	23.59787	23.61288	44.89419	28.30635	30.07884	22.22583	31.51678	14.85528	24.56319	28.55223	22.61441	37.93925	25.97709	27.97983	56.88599	38.16547	26.28199	22.4447	25.38196	21.23624
MATK	16.06002	13.71126	3.664705	9.711513	19.70138	4.60002	18.63349	12.36042	4.757792	8.612124	18.7061	6.380252	17.28022	9.002869	5.360237	16.00445	19.37191	6.506379	3.830296	17.48161	15.43108	5.946066	15.37719	19.34183	20.56035	10.209	3.964921	11.95228	14.25255	20.62232	12.44272
CEACAM7	0.1541035	0.01795317	1.130397	0.336592	0	11.50265	0	0.2588147	0.647658	0.7196158	0.05112928	1.378969	0	0.02297854	1.824824	0.1017644	0	0.3328018	0.2732741	0	0.1255108	0.1270673	3.619993	0.08828905	0.02247221	1.695877	0.8468184	0.02328991	0	0.03813391	0.100483
CD79B	7.297785	2.767513	3.823024	7.805899	4.398258	1.329173	4.025034	4.525699	3.037097	8.098878	4.673204	7.090512	5.492421	3.886999	20.45122	4.962975	5.396029	21.27314	3.914336	4.115877	34.55194	3.293499	34.88789	5.871536	3.494789	7.711579	5.040912	5.083444	4.179039	9.20778	9.293781
SCN4A	0.07856794	0.004928656	0.01939539	0	0.02603268	0.01486026	0.1157148	0.006459274	0.03333761	0.006173595	0.04210933	0.05824098	0.02585502	0.02523306	0.0308287	0.02793723	0.03770501	0.1566233	0	0.01882465	0.0964776	0.1813947	0.05004705	0	0.01233853	0.05643231	0.007044721	0.07672493	0.0251795	0.04710981	0.005517089
ST7L	5.649518	6.134094	5.242323	6.045359	6.083709	13.21053	3.879219	5.324577	10.16326	6.053681	6.295806	5.648214	5.746175	5.607947	9.426078	7.394279	6.602256	9.686717	10.22625	5.831828	8.743782	7.555396	4.044638	5.484709	6.996734	8.836307	7.382329	6.527914	8.736611	7.022281	7.431217
TKTL1	0.817431	1.542747	0	0.07651834	0.7293534	0	0.1242131	0.1747281	0.3220739	0.2385719	0.9763616	0.4219986	0.1248924	0.2925313	0	0.3778613	0.5828276	0.2269701	0.02899126	3.273562	0.4793492	0.2156862	0.3315452	0.9834781	0.2384045	0.1090383	0.7350361	2.791996	0.3308317	0.4450129	0.02132019
PAX6	1.738716	1.961251	0.4171876	0.2129548	2.239813	0.6192998	2.33342	1.024657	0.5826272	1.029136	1.792642	1.037427	2.17239	2.25582	0.9117816	2.741695	0.4663369	0.3860207	0.4235924	2.260754	0.6855562	3.095124	1.11494	2.574153	1.625557	0.6448514	0.4735292	2.166051	1.963306	1.899965	0.8306937
RPUSD1	10.41648	9.8862	12.1404	16.12114	11.21703	15.85512	14.92091	17.60036	11.58288	14.99787	9.262172	16.99292	11.11926	10.29262	22.39227	11.55616	17.30477	11.89043	13.32425	7.189369	19.88598	8.245431	13.66039	10.84153	5.954431	13.38522	12.2343	10.76793	9.258164	9.056058	12.67849
RHBDF1	18.28226	23.93374	37.30303	24.41268	25.89525	25.64823	20.00408	27.2087	30.70623	22.87562	23.7114	36.66371	18.34574	17.06285	43.92968	31.37701	33.12345	20.59003	21.14284	23.31372	37.90005	20.6626	23.82136	17.64287	23.06533	33.14893	17.92706	27.78564	26.21807	26.58823	19.44938
LUC7L	28.55622	38.77234	42.90331	39.49471	60.07898	50.04073	53.33743	52.99978	27.78135	60.9523	31.94827	84.66098	46.99671	60.65813	65.4947	38.51713	30.95109	48.66866	30.92391	36.35274	50.71248	47.97111	54.20169	37.49776	40.33081	41.06566	26.08237	46.28477	31.62532	38.50145	47.33103
CACNA2D2	12.33189	47.93499	3.433155	3.25059	27.22603	15.39131	26.10164	19.05041	21.28556	24.79936	49.01648	28.36846	31.44466	21.29085	15.45814	41.61135	0.4819541	15.35844	0.8179216	41.18866	17.02125	32.17622	7.022058	46.5746	40.08948	2.74477	13.95732	21.85578	36.32648	39.69196	30.79058
BAIAP3	1.873641	2.757788	2.749796	5.789243	4.724227	4.972104	2.612735	3.113612	8.434112	3.220979	3.794318	3.798292	3.091335	7.345668	16.39035	4.040037	4.190993	2.627636	7.658088	4.673503	7.503459	7.899846	3.176061	2.061804	1.621021	5.693854	1.331694	11.71169	3.189059	3.492884	1.626954
TSR3	31.01735	34.26474	38.27612	36.67973	44.06418	32.27636	56.33539	53.17192	51.76642	36.85083	39.03336	46.6473	36.92273	64.69456	53.95682	42.40138	43.3434	36.41119	38.10383	34.06555	47.72593	30.36854	41.09361	35.41828	37.34402	36.10895	37.09069	42.38345	38.71204	40.67853	36.20574
PIGQ	25.5006	34.58491	43.73646	38.73615	45.05566	42.00382	45.67647	36.53503	47.03989	43.41455	46.96645	63.77935	30.94477	50.18704	56.86811	44.51177	33.69673	56.71645	40.01811	29.22092	41.82539	33.40054	29.29803	36.77697	30.35948	31.97075	25.20898	43.23411	36.3318	39.54492	36.21686
CRAMP1	4.878253	5.356836	5.924551	3.79784	5.729941	4.582126	5.659883	4.921182	5.602332	4.950218	4.67398	4.673857	5.337849	5.864825	5.358651	6.158444	4.479748	5.076304	5.685752	5.683348	5.920357	5.018046	4.228176	5.924069	4.042854	3.072383	4.41013	6.284943	5.057527	6.602502	5.504039
TEAD3	10.37484	13.12873	13.95581	12.94524	14.39544	84.66594	12.60849	14.75885	24.68948	19.80702	14.18037	32.23457	12.84324	11.76257	25.85262	12.0998	24.61075	25.80496	31.64857	14.15182	16.04504	14.60585	11.52558	11.76494	13.63364	18.44226	21.10066	13.68817	12.29157	13.39582	20.444
SELE	49.88027	1.42462	1.119344	6.749945	4.860501	0.1962335	19.80796	1.412129	0.3016402	2.563474	20.40962	0.2670441	3.509061	3.526462	2.54438	10.30921	6.030173	8.617709	0.1320905	40.93355	0.6370056	68.94346	3.818441	16.19006	17.71448	2.56681	0.2584093	1.322753	12.82718	10.93662	4.557457
DNAJC11	14.33614	14.2372	20.76768	18.57611	12.57834	24.19838	7.481448	8.36091	16.82545	10.11721	14.48089	13.81093	13.39441	5.4686	18.55664	17.21015	10.20886	13.00023	28.90973	13.5619	10.53632	13.96029	12.69302	12.70055	10.95261	19.37149	9.097801	15.31836	15.11512	12.55635	13.54562
FMO3	27.06438	32.43468	7.837974	4.575576	26.74955	10.44817	20.17065	22.15565	8.306055	37.9906	26.102	13.34668	30.60195	60.29119	21.14374	31.64374	8.597232	11.89976	9.267743	36.5729	18.90537	30.7154	40.14419	17.0017	22.55946	4.171676	9.165564	29.3462	25.08283	26.58756	16.91188
MYLIP	20.52822	32.63034	19.75039	10.73228	23.41344	43.72262	17.9127	22.86156	62.13677	25.9887	34.0774	36.0052	26.8218	18.73817	27.74138	35.36837	12.92738	41.94331	28.94733	38.31484	23.98938	34.24267	24.96917	29.92271	21.00109	34.10561	32.20873	48.36858	41.31141	42.66477	24.56135
NOX1	0.316243	0.3438635	0.5262374	0.4604906	0.3405476	1.598359	0.6914557	1.333179	0.5491722	0.1615203	0.1632163	0.6137381	0.3945941	0.7702037	0.8737883	0.365462	0.1315306	0.2845658	1.090441	0.3283406	0.6410543	0.5475974	0.9976267	0.2818387	0.2331433	0.53316	0.4095814	0.2973868	0.2195911	0.4260625	0.2084969
E2F2	1.040546	0.2588858	1.311201	3.197264	0.3893319	1.875511	0.1782161	0.6597189	0.5107412	1.107951	0.4608046	0.7435564	0.7356253	0.02761267	0.8096641	0.4076247	1.397365	0.5046591	6.841371	0.1556438	1.01554	0.1628727	0.7615185	0.6896141	0.03600563	1.152744	0.6886773	0.3078551	1.036033	0.6033553	1.159177
PSMB1	66.98237	78.74041	66.063	82.1168	71.95916	77.50816	76.75066	75.664	120.1741	72.76841	71.42767	103.1647	80.96567	85.20969	76.21055	76.59118	64.12575	75.32052	138.7895	69.23311	81.81131	70.8626	76.33593	71.90109	71.32968	103.4434	50.06879	89.05385	79.80647	73.91571	77.10141
SYN1	0.3180528	0.03890604	0.0765521	0.4602315	0.1798107	0.1270799	0.4820903	0.5778697	0.277782	0.592923	0.120035	0.1532484	0.1445677	0.3734735	0.243357	0.04594419	0.8433061	0.2747466	0.03948056	0.1898763	0.217594	0.2570079	0.4609075	0.1594416	0.2840787	0.07424465	0.04634161	0.1766493	0.152385	0.1721655	0.4572859
JARID2	8.681633	7.865196	7.632395	5.804638	7.389269	16.95598	5.492339	5.024228	8.044202	5.8786	8.320566	7.452857	7.395605	5.745668	9.456448	7.886054	7.634779	9.341673	12.79085	7.226738	8.126812	7.299804	7.480669	8.438228	9.504419	6.991315	7.176518	6.85026	7.303465	7.670182	7.336852
CDKL5	3.502279	3.676502	2.062569	0.9358622	2.06627	1.534483	0.6440069	0.4579336	2.303543	1.76975	3.655988	3.085548	3.636124	0.1944468	0.7720928	3.595263	0.9995128	2.896666	1.352797	3.404154	1.486919	3.042976	1.168012	2.390756	2.690795	2.152603	2.757772	2.956225	3.872921	3.622231	2.482869
CAMK1G	0.9604088	0.6034631	0.7579039	0.533027	1.085084	0.425837	0.5694027	1.228375	0.6513584	0.7398102	0.7861762	0.5689633	1.885937	0.9038512	1.927484	1.382806	1.080478	0.5440256	0.3713333	0.6538678	0.6462868	0.5634264	1.601781	1.436482	0.562504	0.2940236	0.4771572	0.4830339	0.603475	1.240894	1.279158
CDK11A	0.3929469	0.3509691	0.1801492	0.3473959	0.3223974	1.035193	0.2786486	0.4399659	0.670904	0.7072166	0.4997669	0.6761959	0.2001232	0.1367164	0.6919995	0.3676079	0.5836891	0.4849186	0.04645458	0.7771023	0.9814515	0.2376055	0.3320353	0.3189303	0.3247093	1.244874	0.4580318	0.494889	0.358606	0.5672173	0.4953595
NADK	46.66006	47.71061	90.47523	58.81155	48.30471	84.72336	38.12592	38.82581	70.75236	43.84125	55.03933	44.99742	47.10429	28.81291	66.1034	47.40303	45.88424	83.43524	32.46124	43.11142	62.7746	50.4173	49.05219	68.3167	55.54473	62.56049	48.67172	44.76887	49.8956	60.32444	59.14031
TFAP2B	0	0.09381766	0	0	0	1.452051	0	0	0	0	0	1.348827	0	0.2081364	0.0880243	0.07090521	0	0.2153194	0.05712182	0	0	0.008853521	0	0	0	0.3133075	0	0.008113721	0.006390605	0.09299546	0.03500619
TFAP2D	0	0	0.3823931	7.026976	0	0	0	0	0.2513104	0	0	0	0	0	2.172021	0	0	0	0.7830529	0	2.877157	0	0.02487507	0	0	0.147256	0.3186332	0	0	0	0
DLEC1	1.200966	1.978506	2.698759	0.6689894	1.536295	0.6837351	1.431776	0.5943951	0.4816582	1.844287	1.272942	0.5728398	1.74132	9.717048	1.007311	1.294734	1.247077	0.3829483	0.5202735	1.790861	1.001768	9.36034	0.600708	1.389969	0.6828948	1.712189	0.2818561	6.796041	0.8730979	1.47995	0.8976607
CYTH3	72.89953	85.36831	86.30969	223.9849	111.6964	139.855	66.42951	76.337	99.13955	60.0434	100.0899	97.40792	97.68621	90.72065	76.54169	126.3232	79.63461	43.22586	119.6712	83.20605	113.9956	105.4684	76.38826	83.20161	66.33664	54.17887	56.00634	93.78292	78.97303	115.8615	67.4211
ADAM22	2.538315	3.843338	1.441684	1.742712	2.537517	1.931324	1.4951	2.377066	1.429046	2.38173	3.091635	1.334593	3.510594	4.9623	2.572706	2.274078	0.83564	1.383827	1.303451	4.712845	2.036373	3.359689	1.203069	1.981241	2.067781	0.8781818	1.590204	2.772807	2.700651	2.105336	3.056822
SYPL1	86.48629	100.889	110.1468	78.97083	96.74785	40.12416	66.37709	82.44879	126.2847	79.60785	97.00371	115.7988	103.4623	91.60216	133.9378	109.2474	112.9089	114.917	80.44889	88.43009	84.85009	104.9036	77.95982	91.51703	84.17566	126.0333	91.87803	125.6167	86.30238	92.26153	88.90015
CYB561	55.39868	79.56242	219.8349	70.28822	65.90699	93.81608	65.06094	54.6614	97.89841	59.48653	86.00238	97.22874	91.38124	50.02853	102.7634	71.77752	90.80436	156.3881	170.5106	73.3795	53.35848	72.44163	38.67276	72.01673	75.4254	85.22753	100.4762	98.09243	66.87821	84.71126	76.84133
SPAG9	85.79111	105.2397	96.03171	45.23491	89.10221	76.48593	52.58561	56.12395	72.39754	66.67894	116.5468	103.3425	104.8086	51.90637	69.8244	108.231	66.00921	130.3894	35.29653	111.4279	71.77987	119.0709	54.25172	106.4025	111.5129	118.831	120.6371	99.02052	97.77637	114.7581	91.66931
CELSR3	0.2689269	0.308889	3.29819	2.117908	0.3630136	0.8754435	0.181302	0.3279009	0.2925071	0.4604252	0.2419155	0.4151968	0.2025484	0.1344197	1.019182	0.3895715	1.068099	1.01022	1.95593	0.2792145	3.027543	0.2885819	0.4884058	0.2126651	0.1933202	4.058396	0.4459222	0.3406027	0.3061419	0.2755637	0.7191959
AASS	7.647312	10.78642	3.789131	7.680795	8.157873	3.649897	3.266809	4.989245	5.543509	13.92928	9.153856	5.832921	7.992709	3.248402	11.48852	11.80701	3.206188	9.794111	4.828984	12.56346	8.35791	14.50047	4.711034	11.13654	9.687222	16.03528	6.766017	11.42599	13.02574	13.34417	34.55915
PLEKHG6	1.671878	1.363424	5.748629	9.036107	2.97612	3.733299	3.447834	2.315602	25.36119	1.533548	3.328226	5.466342	1.313693	1.620421	6.461422	1.616641	11.17544	5.600091	10.56727	2.621464	3.657066	3.111607	1.009083	2.326214	1.25384	10.67282	2.843651	2.38235	1.734257	2.703936	5.076963
SS18L2	20.00356	17.17963	14.51083	19.49057	18.00686	18.94387	17.81995	24.55254	10.02845	16.72996	14.66337	15.54942	15.57744	19.11758	17.73702	15.60387	18.09557	17.92111	15.79086	14.79776	21.06257	15.87557	28.98824	17.23544	14.83582	21.04937	23.24394	16.07004	12.78745	16.16101	17.14785
MPND	9.875859	8.829484	9.114072	8.575273	8.651721	5.797027	8.610518	6.683366	5.451348	6.16038	7.802221	7.55707	7.294035	8.216987	7.406792	6.618549	8.257143	8.893906	3.918895	8.488678	13.54533	6.821613	9.79167	10.10454	7.973952	8.101865	9.081918	6.058913	8.616901	7.922466	6.004079
MGST1	120.6605	141.1241	471.2711	301.4641	111.7957	122.8054	149.4856	164.2617	410.5937	256.5008	146.1567	264.8418	97.07079	73.919	280.9046	117.9048	157.5165	360.3687	307.9372	111.9726	223.4382	120.8384	58.473	152.7476	191.2034	994.4267	392.1462	62.49459	226.4812	123.9248	297.5513
CRY1	15.30241	20.42881	11.73322	19.57615	10.9353	18.84732	17.11248	11.46775	12.64985	24.21353	23.24258	20.055	17.31107	13.89343	10.73197	14.68536	13.19573	15.62996	20.50994	20.83908	12.81044	31.96182	17.83701	19.4346	35.33553	13.71877	8.730482	22.74734	17.98659	14.48032	22.13799
PGLYRP1	0.3516251	0.05735039	0.5266028	0	0.4165139	0	0.4114213	0.1127413	0.03232668	0	0.6124861	0	0.2256389	0.1468074	0.04484077	2.925726	0.04387397	0.3796845	0	1.38729	0.3207497	0.3653184	0.2911765	0.8461034	0.7537554	0.1231224	0	0.1115975	0.6152821	0.8831709	0
NFIX	67.25454	91.15363	51.18736	34.77531	81.32927	70.12497	64.46906	68.39201	58.89203	61.06833	89.32696	106.3605	91.7986	87.2133	61.30991	103.2854	23.28067	56.91793	22.86317	97.38489	63.9306	94.74834	56.19682	70.7816	74.34803	40.36808	26.56086	99.17323	79.93166	91.64125	75.3876
ST3GAL1	90.50537	69.86535	107.368	67.77684	56.19518	28.43363	41.5098	32.25224	42.32183	62.01096	65.97071	26.69811	61.5949	25.0653	53.05566	60.23111	59.82937	27.84379	30.9413	70.56361	48.71665	67.56605	39.10555	67.86681	80.78777	118.015	132.5611	54.39386	79.19185	57.0576	92.89633
MMP25	1.972949	1.67036	1.61109	1.08555	1.135271	0.5184383	2.066563	1.706209	1.426143	1.415366	6.383555	1.505773	1.288598	1.36764	1.65172	3.115437	1.710067	0.9269633	0.8973665	7.880955	1.820317	8.466868	4.204701	6.553401	5.303896	1.35354	1.404418	1.513636	4.680892	6.678539	1.64981
IL32	134.9936	161.6908	110.2851	256.8561	165.0855	63.2609	271.9189	250.196	135.0018	130.2707	172.0799	120.5912	212.3124	194.8987	202.104	199.2381	175.5085	207.1844	116.3273	245.5526	270.0203	187.873	368.1528	165.1582	172.7223	180.6387	105.0085	288.3002	232.4808	207.7128	151.6265
PKD1	43.58496	54.43901	32.47237	24.82955	50.39596	33.61174	30.46718	30.58604	26.70944	38.57628	46.90923	40.46757	48.32655	46.71065	37.95112	58.18466	39.92015	20.89158	31.84246	57.59614	34.32965	65.41349	27.73273	42.09364	40.99416	25.42115	26.94988	69.74186	59.89436	58.05281	37.68013
MAPK8IP2	0.8967245	0.6241123	1.314842	1.975505	1.090509	3.193263	0.4686948	1.668915	0.4832715	0.6554134	1.44528	0.5214658	0.4133843	1.315215	0.4436156	0.7057477	2.469267	7.938247	0.498986	0.939054	2.988114	0.4015714	0.210333	0.7440543	0.8601196	0.7127939	0.2883453	1.488421	0.8502568	0.5824883	1.714807
MED24	30.86073	37.45683	53.62964	49.39596	40.17212	49.97193	52.64537	36.29823	43.49612	32.50537	61.09948	34.6912	42.08121	41.96717	39.58465	39.61873	47.64609	42.72397	43.227	58.47222	41.69239	57.06476	42.37925	42.90045	195.6512	56.76282	30.07022	45.39415	51.17924	42.88332	44.04808
RHOBTB2	23.53121	53.5373	11.46195	12.63027	33.90835	22.83581	45.48535	38.41858	23.36456	61.42653	50.03812	28.15506	44.08404	30.33079	53.26154	42.04678	8.503633	83.5991	14.68783	37.6498	23.54832	42.89862	17.73406	45.99165	47.20944	18.73067	55.91954	37.24485	30.09433	39.91893	70.97454
HEATR5B	28.59867	32.62352	13.65756	8.634386	24.40101	18.62605	17.232	13.61486	17.05863	13.43777	33.97891	21.32586	30.2931	11.7073	14.56881	24.35008	14.5733	21.45523	13.53559	26.99246	19.09761	28.14467	15.39433	30.50334	27.94756	17.68326	15.06934	21.5908	24.082	18.71617	17.63763
SEC62	174.1946	206.5921	262.5967	119.7159	159.9744	231.9833	103.0305	115.0389	333.5131	125.1322	186.1648	164.0631	193.4997	123.0325	166.0244	189.0843	127.3317	236.3681	199.5236	195.9766	189.557	203.2373	130.7688	166.2151	146.921	157.4018	332.0847	202.1468	181.0799	176.4395	156.7312
RPS20	757.5835	807.2393	1068.942	491.363	812.058	558.5013	1117.336	1410.804	601.9858	963.3553	789.8176	850.2764	834.388	1507.549	912.223	867.4836	780.7902	703.2873	547.9292	802.1811	1268.28	762.0474	1356.328	828.5261	994.2153	687.1708	1907.81	770.8897	607.7105	767.0645	1147.593
CSDE1	320.1487	373.5936	213.9088	313.9486	346.1822	436.7226	257.4514	267.0707	461.1031	252.6601	410.0024	280.811	413.4202	300.0438	379.1567	403.0105	238.6857	270.36	321.464	412.0758	306.1574	359.1686	282.9111	374.1231	319.778	328.6829	315.0958	368.3693	343.6235	377.379	291.5293
UBE3C	54.63643	53.618	55.93552	55.47506	46.78202	98.51186	30.69605	39.28181	82.18668	41.85466	51.12585	43.65272	53.89215	26.93514	47.94358	48.29173	46.08036	50.52857	62.3478	53.10626	39.46459	54.06556	41.8588	52.07209	48.11293	56.45418	47.06472	59.98275	54.19683	48.23705	49.73961
REV3L	12.70554	12.97768	5.112551	5.101279	7.481801	7.500721	5.909256	7.495973	13.15123	8.975976	10.10022	10.70945	12.38624	8.165238	6.580646	11.58983	5.311831	9.081953	6.574928	13.13298	8.973483	16.94773	7.21194	11.04556	11.94196	6.972817	4.556501	13.89432	10.89262	11.74981	10.43906
TENM1	0.7832694	0.3122826	0.1520613	0.04752256	0.4342293	0.01783248	0.2437748	0.3224501	0.08001103	0.4030162	0.2391833	0.1921971	0.3754185	0.3421636	0.2515646	0.3788324	0.394549	0.2944546	0.04681389	0.5993826	0.4564812	0.539166	0.3740695	0.1745143	0.387927	0.230246	0.5511842	0.2915575	0.5148754	0.4396958	0.2833604
PAX7	0	0	0.521803	0.0523979	0	0.03932383	0	0	0	0	0	0	0	0	6.944513	0	0	0	0.01985251	0	0.4285443	0	0	0	0	0	0	0	0	0	0
MASP2	1.23966	1.010949	0.4669385	0.8580608	1.729773	1.545508	1.002888	0.8770492	0.9470602	0.5528944	1.2368	1.240889	1.232455	0.4738334	1.135554	2.058097	0.7842849	1.018078	0.5851835	1.39585	1.373694	1.934928	0.185894	1.242897	1.194127	0.8355339	0.5495028	1.847131	0.7856213	0.9678125	1.21134
IYD	0.7988615	1.68901	12.58642	2.44497	1.040805	2.691744	0.7448333	2.540301	2.847065	1.178714	2.313465	12.37915	2.077953	1.16325	5.269795	1.595643	0.4307066	212.1595	0.1958802	1.996755	3.587349	2.709647	2.928456	2.284183	4.006829	26.33773	0.7702347	2.211952	0.9943677	3.09216	5.744009
FAM76A	9.553889	10.77984	8.83346	9.157952	10.77067	13.98846	10.94539	8.124211	7.885911	10.98528	8.715731	8.134953	11.26198	9.638061	10.42846	11.66962	7.4081	12.42447	3.49625	11.99628	9.415687	9.994299	10.88559	11.02288	8.706916	8.741533	8.058449	11.88492	10.05431	8.842874	7.684216
TRAF3IP3	15.73911	11.49545	19.29324	9.440497	16.74768	12.18826	8.837449	14.90579	11.65477	20.59741	16.34742	15.36067	15.91453	7.151987	18.69027	15.85847	10.76271	25.60351	11.35619	22.3698	49.68782	9.440087	38.96096	15.72405	13.37892	32.68736	17.10555	17.87535	11.54335	17.17292	18.73089
POMT2	8.932959	10.56987	14.55709	28.90227	12.29407	32.51042	13.07619	13.04936	19.64865	15.45702	9.622041	19.10741	12.50036	9.977575	26.19026	10.61269	14.2972	9.96132	22.12552	11.61502	11.61363	14.16701	10.83913	10.40017	11.05733	16.44338	10.99643	13.80018	13.82591	11.91253	16.36638
VTA1	17.51192	18.49752	14.08159	19.86028	17.34319	23.18531	11.26272	15.81553	22.00035	18.70788	16.91957	17.78959	18.15705	10.28685	17.27949	15.14372	13.96552	16.39596	19.18051	17.41054	19.10946	16.62513	14.56468	16.75324	14.54935	24.30077	15.73654	19.13399	16.16818	16.37662	17.77637
MLXIPL	1.120422	0.8491037	0.1937054	2.484298	0.6337335	0.4730637	1.589039	1.318422	0.4474001	0.9710952	0.4731229	1.608663	0.5204724	1.346664	0.5195676	1.334037	0.381274	0.1588667	0.6883771	0.9165257	2.464769	0.94065	1.071062	0.930449	0.8895459	0.5547937	2.05794	0.3352414	0.3206273	1.009603	0.8368341
BAZ1B	21.93649	26.27508	34.25576	29.97114	20.72338	29.6891	15.10897	21.00124	42.49322	18.74136	23.40384	37.44124	27.20814	15.73073	28.05275	24.17861	20.09319	23.1096	37.02668	26.56627	26.96821	22.91067	21.87868	24.01504	22.52404	30.3098	23.54236	28.10338	26.52928	23.9765	24.44647
RANBP9	27.23964	26.39135	30.61035	35.6183	21.6107	29.83082	20.18212	34.15235	51.05321	29.20136	22.76656	31.57835	27.66203	24.50641	46.5131	24.35943	26.12592	42.79407	57.83595	29.05391	38.08458	30.3595	32.42325	27.0997	27.81995	30.97442	70.47147	23.14596	25.72608	25.56124	34.33354
ETV7	2.531701	3.202006	8.092295	2.433741	6.64427	5.311719	5.402005	10.46671	8.641095	4.506351	2.975142	5.478401	4.053394	1.883002	9.376286	4.642619	6.923154	9.494387	27.47468	3.982172	6.464932	3.115051	6.994214	4.80303	4.673413	6.016039	9.931024	3.784959	3.549583	6.5781	7.265461
SPRTN	9.296088	6.624738	11.56142	8.825343	5.02048	10.17809	5.364841	6.054809	5.779837	7.17244	7.120151	6.398806	6.995814	3.553852	6.900274	7.036763	7.315592	7.154681	17.34421	8.228883	7.748469	7.485766	7.671238	6.784881	6.907822	13.24115	6.537725	7.562722	6.933696	6.448398	6.951381
EEF1AKNMT	20.13592	19.14801	34.28292	33.98085	21.5289	31.81294	15.80041	17.82385	29.56901	16.9036	20.5662	21.26452	21.36662	16.47838	24.79969	20.06876	17.08398	22.36265	49.29546	17.70247	21.40513	13.68494	16.4519	19.38267	18.10771	34.89305	24.89307	21.93991	19.91146	19.6274	19.45576
DYRK4	17.52302	16.45993	16.61746	11.21208	16.12032	11.33313	16.89519	19.13011	12.05764	17.57024	14.1379	15.11872	14.51563	19.41223	17.85634	14.41122	14.25205	17.006	10.20862	15.01231	20.01111	11.69639	18.69464	17.16458	14.70475	20.51517	7.83183	13.53386	15.31767	13.87313	18.03253
ZNF207	59.57576	53.51401	85.22963	79.6385	54.68014	107.2371	42.87058	52.84926	62.65048	54.59585	48.03976	64.87161	51.64411	36.37074	61.73143	48.3886	56.99508	84.02823	70.86198	45.00224	68.5176	46.38767	54.58896	52.96247	46.94514	80.23737	60.17876	52.84497	47.32748	42.40257	54.71262
UQCRC1	93.2929	96.29046	80.61747	137.2202	109.3967	115.8791	122.0932	117.8992	101.2693	112.0834	105.6014	90.8768	102.6681	144.2778	102.9309	102.3695	96.90488	107.5864	125.0417	82.24634	111.6555	89.62273	104.0004	98.1784	90.39601	102.1109	105.2827	101.1031	92.67699	90.0954	108.4218
STARD3NL	33.86625	42.87007	25.91493	48.36252	37.71552	112.464	29.60299	33.10219	49.45412	41.33399	41.20899	35.87464	34.50463	24.23328	36.20768	36.63368	37.34589	49.96063	32.39128	40.89617	29.26344	38.33099	37.97005	45.97475	39.93771	36.49762	22.87967	40.44625	36.40367	41.94917	39.24809
CD9	502.4001	614.8251	343.87	425.1667	636.0443	263.5954	599.5826	302.5022	851.1971	331.8173	682.3984	422.6209	634.4653	474.3776	546.8481	599.297	544.2254	832.4506	537.8198	508.4072	407.0284	642.5302	270.617	585.4128	640.614	395.1102	434.4319	466.6112	380.5155	402.8942	458.0661
HHATL	0.1468504	0.5748345	0.03141813	1.411299	0.1265092	0.07221534	0.3436466	0.09416903	0	0.1500069	0.1364238	0.0353787	0.03141145	1.287545	0	0	0	0.03171379	0.03645768	0.06098721	7.97037	0.779798	0.0347443	0.08834026	0	0	0	0.2485698	0.02447261	0.02543736	0.026811
NCAPD2	19.44371	21.17553	23.90793	61.82962	21.8701	22.63104	15.48687	20.30168	39.2183	19.34063	22.65077	20.77779	26.06832	14.85819	23.59314	23.66659	22.40947	26.00213	57.1932	27.53718	29.25519	15.96874	27.33494	24.49981	19.53217	43.58442	27.94294	23.21882	23.24614	25.12636	30.15164
IFFO1	16.50252	12.34022	6.898639	5.074553	15.40541	3.03516	10.83367	7.283662	5.419663	13.59702	11.23868	6.637526	12.90082	6.623478	7.194475	13.35398	15.58965	8.95025	3.938511	9.239392	12.51245	9.730988	12.25967	13.10096	7.81903	6.310878	4.869151	9.68254	13.39092	12.0814	9.194732
GIPR	2.679683	2.005905	9.433927	1.02645	2.261127	9.194849	2.914161	4.616514	4.522671	5.76055	2.252556	5.010473	3.52895	6.449783	12.82744	2.72698	3.34357	4.836929	3.003641	3.052106	6.681019	6.994722	3.950695	2.446081	1.204376	8.215938	4.615361	5.246668	2.432801	3.221503	3.121639
PHF7	4.470432	4.495683	3.221149	3.212603	5.013548	7.176077	3.104395	3.020186	3.854357	5.323667	5.675443	2.371635	4.706832	2.466041	3.367366	5.460641	3.757185	4.82717	2.501471	4.881934	3.380638	4.599068	4.576011	4.760783	2.860941	4.082301	3.644918	3.945221	4.400502	5.817777	4.038625
SEMA3G	14.75333	47.75576	2.719735	5.435868	18.48364	3.727347	51.16712	8.725886	9.404457	10.14451	68.61231	20.97798	32.18307	4.622251	5.023181	45.90672	1.399995	6.14799	3.481958	70.00788	4.464183	15.76329	19.30273	76.37669	80.46556	5.879224	1.906137	7.235684	94.79497	144.1744	14.65554
NISCH	40.85981	48.45976	36.63686	28.12996	65.00897	44.60745	40.27689	37.17171	26.9816	50.82194	53.09342	43.61318	50.85368	44.97582	44.12167	60.86649	34.04781	58.98583	29.70474	51.40004	51.64514	49.39749	29.30551	48.29678	44.88459	35.34425	40.28395	53.14166	50.1515	57.76468	49.14508
STAB1	68.7129	25.58443	28.98008	44.98881	24.04356	17.85099	23.66805	27.7835	35.84906	93.23228	21.92234	24.50795	37.34754	20.04759	31.48939	33.48387	95.28696	25.13801	23.13492	22.32902	99.1383	32.29718	36.38771	26.98601	20.10884	45.76829	19.78418	37.18629	43.60504	41.39765	53.53935
FUZ	7.773687	10.04465	11.46227	15.71727	10.06798	19.0817	11.36957	12.6869	7.991799	11.2405	12.53436	6.611779	11.5441	17.21484	10.21477	11.5026	5.505181	12.78954	2.51021	10.14336	19.07529	12.30865	8.04662	11.375	10.13348	10.36067	10.34699	19.11512	9.431652	10.39485	11.3158
SLC6A13	0.8032423	0.9219193	0.1591212	0.03248957	3.107503	0	0.4430218	3.211337	0.2461538	0.850897	1.416419	0.286688	1.431786	1.832073	0.3035051	2.853528	0.4454419	3.790599	0.1477157	0.5868675	0.2713746	0.3777676	0.4223208	1.461542	1.305818	0.06944623	0.03467725	1.290387	1.462547	2.061293	0.8961995
IDS	120.1172	114.429	116.8757	44.47687	119.2764	48.2688	116.7293	93.11503	72.13877	62.16269	102.3777	72.48254	125.3189	120.509	121.0927	118.294	109.4361	81.73557	52.83044	126.6456	80.62146	132.9012	126.2221	96.74368	104.6201	74.66152	67.0569	101.2836	109.5278	94.31935	66.40057
PRSS3	0.9853925	0	0.5270533	0.3725114	0.08162494	0.3727522	0	0.1620234	0.03484313	0	0.1760439	0	0.2432036	0	0.1449941	0	6.998817	0.08184817	0.9409139	0	0.08642957	0	0.6276859	0	0	0	0.1325315	0.0801898	0.06315984	0	0.06919486
ZNF200	5.035004	4.141698	4.474793	4.48485	4.692765	4.56533	3.996425	3.840401	2.851665	3.447415	4.31224	3.1049	4.181815	2.508012	5.348394	3.597204	5.273961	2.665327	6.250055	4.535891	5.467136	4.92975	4.586757	5.803729	3.857503	5.774747	2.737154	3.951648	4.641349	4.133779	4.117721
CD4	228.2921	131.9125	123.3059	77.67186	138.6775	64.76839	109.5596	96.89231	99.98473	127.4872	129.1815	120.7518	156.9038	83.22195	113.4342	121.6234	236.5238	107.4529	72.72303	102.6096	209.2475	108.5115	162.7318	152.641	106.4594	84.49184	137.9708	132.0592	158.1544	106.1495	154.586
LRRC23	6.928052	13.25302	5.2071	10.7163	6.767147	3.736244	12.10864	8.037545	14.37238	15.99553	11.72384	8.221318	8.31857	33.89861	8.736424	9.792104	7.616128	5.867922	6.362033	14.76052	8.193312	25.6875	7.251272	11.77487	8.071021	8.146367	12.60869	29.26283	8.455323	9.613975	7.241316
BTK	64.04942	40.69631	23.36907	13.96683	51.71487	12.03279	33.67563	13.78	15.09289	14.66356	41.31061	22.57365	44.99752	15.63725	23.46513	32.81639	31.94748	25.22358	9.168769	29.29341	31.15902	30.94285	33.28418	52.10078	30.77187	17.66869	22.11754	16.84317	32.03454	27.89476	19.32277
HFE	15.41114	13.5278	14.50983	16.5338	17.2781	28.25278	10.44044	11.84509	43.12074	9.378844	13.54304	27.46424	14.11938	9.677944	24.61816	15.06812	15.43309	16.44539	32.10091	15.21099	23.91169	10.41079	9.469039	18.17488	14.71464	22.76443	10.87112	10.70953	18.51505	16.06098	14.26671
SCMH1	10.52047	15.69217	25.33986	13.2066	16.38444	16.42467	15.14929	15.00396	18.03361	13.24259	16.17095	21.10768	15.65559	16.81397	17.10922	17.94916	10.52975	18.89669	23.63308	16.07901	12.7569	15.42238	11.74966	16.36632	14.95386	11.7907	14.47826	16.57507	14.77997	17.28294	14.15786
FYN	59.50223	87.42853	25.8605	26.01556	54.12289	24.46068	70.42733	49.14372	45.90123	45.25178	92.32211	41.02884	76.01015	51.09474	44.28311	91.34794	37.26444	33.3026	21.32054	91.21215	57.59286	62.11912	92.05996	86.24841	73.11949	52.62648	20.1658	147.8689	86.06018	124.5648	53.88163
HIVEP2	7.832905	7.068227	4.299271	9.921156	5.428585	5.017925	5.772698	5.398947	9.962761	6.449317	7.791913	5.35635	7.079646	5.414252	5.111922	6.41233	5.457193	5.447185	5.463606	9.208222	10.2277	10.79199	7.139862	6.710035	19.92704	4.918132	5.077788	6.054033	7.245203	6.302281	8.353251
FMO1	4.112226	1.268513	2.696768	0.2733621	0.2695468	0.9891359	0.9699147	1.681564	2.482031	3.470075	0.6436295	1.572203	3.193364	3.620419	4.970486	1.177729	9.949723	2.200883	4.771682	1.243734	1.488224	1.878191	4.928145	0.6991109	1.606065	1.106015	0.6669003	0.4539558	0.6108128	0.913625	6.952911
ELOA	18.34685	23.71888	21.81234	20.75391	20.58213	38.42652	18.1179	22.26061	28.80255	20.65168	23.636	46.95902	19.41714	18.71199	27.21277	25.95725	12.32835	29.06126	28.6406	19.31391	18.88089	17.80911	17.78628	24.26716	20.3578	32.64806	20.66255	23.51148	18.89082	24.13155	25.11821
LYPLA2	38.35125	41.44021	91.08789	89.65286	51.14901	129.5646	67.22702	82.47536	92.10026	71.97193	45.25752	84.46607	43.73284	63.53438	118.9965	38.92982	56.1946	100.1435	120.656	37.0472	77.88604	39.69519	74.73601	41.38719	44.67646	66.69023	54.52012	42.40933	37.87237	42.52985	62.30767
CLCN6	8.506006	13.96828	7.729754	8.804117	12.78261	12.2002	8.282506	6.501585	8.111794	7.446035	12.26098	7.544459	11.47336	9.585115	12.46622	13.46103	8.791661	11.38958	8.864565	10.09459	9.240487	11.57783	7.146349	13.69393	10.09747	10.13792	6.313954	11.72963	10.86946	12.73654	10.85535
MRC2	107.9834	79.80984	52.27316	56.37288	68.87997	21.58923	101.396	131.6531	55.73908	191.0435	61.02116	68.2597	63.88514	172.2669	71.26471	82.46874	113.2437	54.39661	40.29041	101.5396	66.8342	72.09467	89.47802	71.79535	75.12991	18.62838	61.68208	54.3009	70.27133	92.64206	142.7636
SLC6A7	0.2248402	0.02750374	0.1082335	0.06138682	0.1089541	0.1243887	0.08370594	0.02403011	0.01033535	0	0.1044381	0.0812516	0	0.05867079	0.3584076	0.03897504	0.3226256	0.03641735	0.05581976	0.01167206	0.1153674	0	0.1595893	0.02254272	0.06885358	0.01312139	0.0917284	0	0.05620441	0.03894672	0.02052494
TSPAN9	58.22911	76.0768	18.9577	138.6312	60.08961	30.19653	46.39415	50.71378	154.6508	40.96957	76.67896	44.78161	61.53213	45.58755	32.98393	80.14094	34.45261	21.63003	60.83146	71.27825	176.5474	51.52912	44.38143	67.67343	60.1493	21.28937	25.66191	87.38278	79.13855	97.45334	47.12769
BTBD7	14.41551	14.57973	9.652678	10.11086	11.84993	18.97612	9.098718	12.43519	16.18676	10.3115	12.35266	10.48066	13.90318	9.916197	12.26488	13.60704	8.256595	8.745397	13.76902	13.03992	11.84478	15.03194	7.099032	13.36456	12.12399	13.91415	14.19506	16.63194	12.90419	13.94026	14.19078
APBA3	5.459481	8.70077	12.63465	9.060332	9.567892	8.15957	8.93851	10.10619	9.759513	12.28361	8.038718	11.26154	8.643927	7.579356	10.51151	8.865837	8.748821	13.3315	9.744658	8.076443	14.58631	7.332113	12.95916	7.942281	10.08953	11.26583	12.87308	9.078797	7.552119	10.8167	11.12394
MKS1	6.243653	6.964171	7.066856	8.864277	7.699498	15.9462	6.084287	7.404867	12.62824	6.707039	7.694814	10.18974	7.043812	9.775478	10.65905	5.702489	6.785281	8.699216	10.82552	6.566144	8.657946	8.370064	7.672049	6.098406	5.694927	18.14806	7.841251	11.2503	6.964667	6.018151	7.758852
ABHD5	60.32052	44.11349	30.54764	28.43859	44.2977	17.66961	25.95927	17.41117	12.86642	25.95757	52.99184	33.71656	43.96175	13.68865	18.76962	26.02261	35.12097	29.98612	27.79588	52.57097	21.33683	44.98182	25.67107	55.11759	54.38275	13.98548	24.63472	24.58749	52.12264	26.44859	29.31232
ANOS1	41.64429	52.89533	13.588	10.10422	88.97801	14.61253	38.69356	21.75019	24.30271	12.37962	69.50883	19.42172	123.8563	48.01192	27.32791	74.64252	14.92759	10.28428	5.247807	89.47156	17.1321	80.45139	9.806908	55.50178	28.58112	14.32662	13.34479	97.41753	69.23822	48.65185	16.26204
AKAP8L	23.04288	26.05842	39.14665	34.7952	28.41221	32.52272	21.6225	20.65924	25.70726	33.9443	26.65072	44.78028	24.89267	20.73334	30.48022	32.09985	25.30615	44.40117	21.92079	27.972	33.76251	23.06428	24.81615	27.77949	24.51654	31.39113	23.28909	25.65412	26.16137	33.76477	31.85983
MBTD1	9.793758	11.79999	10.34587	8.322329	12.00533	16.1118	7.765593	10.49738	9.59205	7.678592	9.865328	10.43746	12.28562	9.564573	11.22969	12.427	6.820274	11.53022	13.54692	10.93031	12.57253	10.1871	9.727215	12.61137	9.094523	24.94841	9.617453	13.29714	11.20227	12.64612	11.39666
UTP18	44.49276	52.38192	56.57815	59.02708	46.4951	55.81665	32.96185	35.79814	50.15116	40.39211	44.93586	45.17851	46.98205	23.58002	40.27678	41.78574	44.13895	42.2916	64.33103	29.7013	45.05184	36.71269	47.25955	51.33167	40.17186	90.22066	64.42603	42.46229	49.65771	33.89458	46.93724
RNF216	28.01555	34.12233	23.49731	30.61154	26.51281	42.23699	21.775	26.68576	31.51823	26.12795	28.87705	29.32551	28.75248	24.95641	27.36392	31.73868	30.99186	26.05267	30.95828	29.10233	31.92792	28.25408	27.0147	27.66685	23.88815	20.57449	22.6105	34.76469	31.04467	25.00558	28.14387
TTC19	28.69749	35.5042	25.86137	15.80606	29.61079	17.75733	21.97937	21.11455	24.87622	27.68493	31.77847	48.38885	31.36511	21.55268	44.52766	39.64105	23.15328	21.72761	20.79964	28.23031	20.79126	33.92182	23.56149	30.5771	29.57759	23.26372	36.53823	32.66645	32.06987	32.59899	26.09014
PTBP1	153.1622	167.0558	233.6011	257.0952	167.5665	193.5473	137.668	147.1097	173.5784	176.0137	183.4073	187.0795	164.0693	122.8012	150.2972	174.7828	180.1714	185.6336	225.8694	175.152	204.3242	179.3914	162.9204	163.8964	161.7206	198.2618	168.4019	191.5829	186.818	166.7332	169.9678
DPF1	0.5475921	0.1339692	0.4490958	0.3986824	0.1572472	1.727909	0.09707785	0.2926233	0.1006858	0.8390437	0.4451233	0.9014808	0.1171305	0.4572515	0.1629398	0.1054696	0.5921562	0.1576772	0.2039212	0.1516106	0.3121933	0.273923	0.04318613	0.09150361	0.07452932	1.043921	0.04255276	0.1737928	0.06083746	0.1264715	0.3332528
SYT7	3.182709	3.131778	5.529037	1.450655	3.11574	11.20493	1.552812	6.381448	4.606678	2.216674	5.100975	2.20208	4.346333	2.168936	14.25587	3.860439	10.15779	17.56687	1.142783	2.280351	8.772713	4.478709	4.325187	2.162508	2.510467	30.39364	6.024708	12.2021	2.860206	3.474148	19.96558
LARS2	9.96925	10.68859	7.046663	11.27304	8.804808	14.29337	5.302086	7.083828	9.464918	8.671269	9.920698	9.751006	9.049767	6.209384	10.73869	11.06565	7.016068	11.65941	12.84711	8.122554	10.15937	8.27846	7.230318	8.279467	8.568133	11.44562	11.38301	10.01504	11.06829	8.587291	11.51835
PIK3C2A	31.6023	52.23904	34.81221	19.86285	28.5312	39.87866	18.70097	20.63165	29.42536	25.42119	39.83201	35.73801	40.36116	15.08446	28.39542	43.317	16.40886	36.33581	29.02589	45.2512	27.5945	44.21368	27.72416	41.63534	35.76749	41.23573	27.88112	52.32062	46.25603	51.07164	34.36169
PLAUR	141.3947	63.65694	74.64106	192.2299	95.2462	54.83724	150.649	103.602	56.80227	86.55277	102.8467	40.82644	61.63464	68.33925	58.93477	62.16745	302.7456	63.42883	97.11341	145.6489	105.9253	165.5209	93.34575	106.8438	133.7863	32.863	56.56432	30.09648	108.184	52.87829	70.64244
ANLN	9.597296	1.214479	12.19398	56.42167	1.544294	45.79438	1.016942	11.65239	15.33087	15.53174	2.028276	13.02244	5.722085	0.7676202	13.05951	0.9136254	42.09607	6.650684	71.5484	1.622561	7.630908	1.209769	7.438459	4.42407	0.4316558	26.75967	10.60829	1.244835	6.893918	2.834427	25.17547
WIZ	13.71201	15.32352	19.65149	16.99725	13.87067	10.26026	12.08146	14.09192	11.10793	15.02404	14.77613	13.74124	16.31994	10.77287	10.48539	17.50109	12.13865	15.04617	13.58819	14.25364	17.17408	14.49872	14.27376	12.60903	14.40019	11.67181	10.16936	18.83371	14.75168	15.77518	14.01992
RABGAP1	44.09827	60.29844	49.49746	36.70796	51.72184	43.48644	39.51555	38.68704	36.36545	38.51667	57.13062	50.76251	59.53027	45.80389	42.47471	59.30301	27.15332	55.27561	67.24384	58.79746	38.32618	53.66294	43.33131	54.74469	41.95371	51.15604	38.34251	59.30337	54.56374	60.12042	46.14021
DCN	1654.577	1165.462	305.3388	196.4133	1260.477	268.3755	1149.713	1270.472	411.657	1423.376	1109.159	516.0289	1623.855	2787.66	837.2975	1885.612	543.9187	497.8737	341.6727	1737.363	543.7391	2118.977	1062.066	855.4286	753.5795	97.75435	246.3563	992.5317	1123.432	1040.111	1046.444
QPCTL	5.352051	5.786804	10.37838	11.29588	6.367779	11.33604	9.935945	7.241148	11.05711	8.231353	5.772791	5.408711	5.381033	9.457044	9.688163	4.864628	12.05544	13.67947	6.693377	5.119738	10.90244	3.725496	9.746064	6.390995	6.281721	8.212057	10.23399	5.047069	4.726837	5.763867	7.630501
PPP5C	25.48818	35.83411	49.09263	34.26635	27.11526	50.82246	31.09899	31.26569	24.97482	35.74055	31.62565	26.74366	35.07701	34.73349	29.29476	33.86642	19.64984	37.52177	33.14765	27.19188	23.63659	26.79496	37.48254	30.72059	26.5245	40.35816	36.79315	41.81397	28.99724	31.71187	29.04902
CEP68	10.00029	11.97501	6.508806	6.085658	10.59046	7.184073	5.462775	6.752403	12.19837	6.861446	9.444164	10.62205	13.42558	8.732461	10.66896	13.83672	5.553019	6.7896	5.505717	9.554094	11.04211	11.65716	9.487301	9.497901	7.325526	10.925	6.591988	17.32715	9.405707	13.46143	8.771488
MAP4K3	31.42619	34.67346	17.7599	15.88162	37.17817	31.47112	22.79073	28.71374	22.17457	26.88629	31.11668	32.02338	29.63747	34.63959	25.48253	37.07005	26.27312	30.41701	27.68943	32.04343	22.78483	33.69669	26.84632	33.96181	27.67614	41.4883	24.52354	40.15647	33.96093	36.50434	26.7915
ZBTB32	0.9600843	0.4084974	0.736785	0.9345372	0.24723	0.282253	0.3330098	0.2676791	0.287822	0.8741211	0.2423688	0.527968	0.7143062	0.893189	0.3726257	0.2411975	0.8593944	0.9465508	0.259081	0.5200756	2.332244	1.228771	1.357978	0.3348142	0.2130506	1.388552	0.5352246	0.5520073	0.4695593	0.4157634	0.7430604
TYROBP	616.443	454.6024	211.2226	189.1311	613.7439	162.9819	605.0272	233.8757	199.5642	236.6323	469.9481	277.0427	336.909	233.8121	247.3192	263.8643	603.6333	179.7696	154.3025	377.9587	424.184	309.1978	390.9741	605.9561	494.7027	166.8735	239.5154	187.333	444.705	259.7918	298.8398
TMEM159	20.94526	18.71278	52.81539	49.14519	20.49389	55.8054	16.84244	33.82238	60.2076	17.04084	22.02424	49.67461	26.96036	24.22321	55.69501	23.57673	33.48895	38.53994	23.62389	19.78186	63.2654	19.6594	37.41125	21.26162	17.93916	59.98725	69.06027	23.30892	18.92061	21.87049	21.22487
GABRA3	0.4954404	0	0	0	0	0	0	0	0	0.01686966	0	0	0	0.06895062	0.8424098	0	4.018203	0	0	0	0	0	0	0	0	0.6746431	0	0.03494246	0	0	0
BRCA1	4.583573	2.839606	4.993074	13.22281	2.513157	7.505762	1.876717	2.434413	3.553074	2.259993	2.829361	2.440165	3.514376	1.198494	3.107108	2.492045	4.903789	2.207546	17.67163	3.140301	2.756886	2.98505	2.551015	2.948259	1.600896	3.67188	2.665941	3.979981	4.729349	3.282582	2.803668
ERCC1	25.38518	26.76214	33.23311	44.0045	27.89902	40.81988	32.29594	28.10233	17.9474	30.27199	25.04485	19.29981	22.82315	30.43419	26.05434	24.68746	24.78367	24.51522	19.46526	24.56301	29.90401	22.95538	35.64915	21.14499	23.03603	28.11699	30.1726	31.42361	23.93588	21.10031	25.76658
CD22	15.39607	6.536754	5.950638	8.610299	7.924115	2.127042	11.53119	4.119542	6.362427	7.539119	6.764898	7.307537	17.09859	4.480418	13.26604	14.24899	6.640302	20.62121	2.365145	6.980661	19.22834	4.803495	20.545	11.15451	5.723027	7.821892	5.514042	10.61141	14.10617	12.95514	8.316792
SEMA3B	22.91438	58.45745	8.503419	13.31489	132.6392	24.14883	67.62935	40.25221	26.71773	41.23953	88.56902	20.45924	67.60283	75.5276	17.03089	102.4816	17.57262	44.26957	4.251544	81.69598	18.97297	69.02877	16.20694	52.35505	39.25377	2.625285	14.80731	81.14787	65.65021	75.76493	21.0228
MBTPS2	6.961823	5.936774	6.925602	5.194731	4.490511	7.994089	2.56363	4.124404	10.29905	5.422042	4.883474	6.615223	5.933888	2.486135	8.057819	5.995206	8.88062	7.387631	6.720468	5.400926	6.132928	5.654175	4.94143	5.165908	4.574118	8.60413	5.898772	6.460316	6.401643	5.56439	7.929515
PRICKLE3	4.418682	4.501115	10.66476	6.130782	4.656677	4.987703	5.151711	5.613254	6.34647	4.272719	5.131188	7.557812	4.843529	3.151343	8.121472	5.415319	6.00392	6.723954	3.806318	3.493847	7.136183	3.975391	4.724965	5.612661	4.959938	5.469386	5.352185	5.622849	5.38522	5.202556	5.21076
LTF	6.836343	12.31417	5.163342	159.9641	2.346051	17.04014	23.29353	11.28082	5.922401	676.0169	11.27556	3.778119	9.099208	3.705034	8.718004	25.00324	18.41925	8.639232	19.46673	25.798	49.19035	8.173593	21.81787	14.36744	5.943133	2.43322	6.917853	13.41157	19.37395	24.30188	167.0239
EXTL3	34.18185	35.91793	15.44949	19.90701	27.95059	20.47534	23.00185	22.86184	14.16565	25.90893	33.95849	19.04854	32.45868	21.95335	42.37826	31.75988	22.45267	16.01544	33.39914	27.90305	27.00219	29.87293	15.72123	34.95839	28.76927	9.255772	39.00813	37.41434	29.46863	38.60502	30.56352
NR1H4	0.1634527	0.3998894	0	0	0.7431734	0.0446554	0.1352265	0.2717436	0.06678682	0.07420715	0.463978	2.625231	1.087729	1.194258	0.06948068	0.4827238	0	0.3333816	0	0.2639862	0.04141675	0.2096519	0.236331	0.3277588	0.5005467	0	0	0.5764002	0.3480588	0.566264	0
ELOVL5	81.61464	63.0429	106.8151	91.85394	46.88526	45.67495	43.29985	45.33226	76.20685	59.67725	82.85429	76.65821	72.65436	22.1041	108.7496	54.40605	96.32322	228.5032	118.5802	74.76583	75.21337	104.6077	69.80347	70.71779	95.43859	135.8552	54.6614	57.14876	70.7497	59.19624	86.20645
ALOX5	333.1327	210.6704	82.79112	54.49584	307.9766	27.6665	184.2647	36.23406	46.82027	35.00631	193.2118	76.96298	175.6452	57.47189	53.87131	163.6711	196.067	65.92644	40.74821	149.4082	80.04797	137.3174	96.67783	231.0475	159.6026	40.05581	76.92646	59.80331	161.1606	69.2978	50.44245
KDM5D	15.20162	16.52157	0	5.258614	17.96006	28.30086	12.43654	12.70936	6.027026	17.45211	14.15708	12.43402	0	0	27.8642	14.94602	16.64466	0	0	0	0	0	19.64571	15.52024	12.29165	0	0	0.007546744	0	17.37355	18.15545
CALCOCO1	93.80057	143.4473	63.38199	39.31216	164.5157	134.7521	123.1737	101.7513	69.37577	95.92546	172.2702	90.33608	128.489	113.207	95.74372	187.2465	53.38319	111.9221	56.35647	146.3373	142.5423	144.4082	70.59545	137.5167	162.0945	62.64963	85.75357	129.9332	134.2482	156.1608	117.2645
UBR7	21.37197	22.81553	19.04869	27.27313	21.28013	27.25368	13.05084	21.58443	22.97574	18.72579	19.39641	23.67343	26.14766	25.55644	27.94679	25.38836	16.12204	15.02671	46.85899	23.31686	25.87549	21.09916	21.45067	21.1919	19.21141	44.4191	21.57904	24.79235	21.32157	22.25614	22.26858
MAP4K5	50.7606	50.24386	40.6043	38.41184	43.62037	40.19547	33.21933	37.59115	37.57284	37.14775	45.25397	40.18994	47.55824	32.18227	43.17013	53.95875	33.28154	25.79468	34.59162	52.7024	37.89887	43.02407	38.99864	46.0522	40.05672	63.80553	38.3002	58.44519	49.90566	52.35855	42.45836
EHD3	4.704818	6.42405	1.543875	3.180078	5.620969	3.431389	3.922413	3.084954	2.361422	3.74734	8.136129	3.722066	5.24262	2.037312	3.380963	10.80799	2.855884	2.643108	2.462349	8.185335	3.776985	4.528407	3.941131	8.152935	6.055138	5.506186	1.363612	4.028944	7.501524	13.05598	3.093473
PSMC4	38.70962	42.16602	69.10689	64.57124	39.41985	83.30034	46.36668	46.37588	37.53948	35.83275	38.4311	105.3035	31.70262	37.33923	41.723	38.74982	46.76497	45.3122	49.23324	37.80084	65.87938	41.04393	52.03623	36.96066	40.52659	68.91765	39.47817	44.91886	40.73592	34.16213	41.16888
MAN2B2	36.83439	23.07001	24.34093	24.67592	27.7363	25.79286	17.31579	16.08563	30.66416	19.36298	28.28112	21.15296	30.442	17.87014	22.6742	26.56724	28.91188	21.62257	20.79101	24.23083	29.96546	26.21452	16.22605	33.27399	20.76576	17.99157	13.7874	20.41442	32.834	23.94305	21.54681
SLC7A14	0	0.007808676	0	0	0.005155584	0	0	0.005116849	0	0	0	0	0.005120399	0.004997225	0.0061054	0.005532765	0.005973762	0	0	0.009941561	0	0.02210702	0.005663688	0.004800133	0	0.005588005	0.02232249	0.005064938	0.01595718	0.008293117	0.004370477
CLDN11	9.802343	15.13056	2.615361	1.896476	8.857926	5.365378	10.96133	8.156443	3.529093	2.917553	20.13907	7.266299	12.56084	6.343986	3.817131	15.26236	4.276524	2.14652	1.191258	11.9803	5.445219	8.493324	6.811638	14.73045	14.22767	2.960271	1.091989	10.75687	17.05909	20.79899	8.322493
SLC25A39	65.24808	52.08328	112.9646	155.482	59.34246	89.11313	79.5177	92.16206	112.3712	75.50224	50.80292	99.30384	54.32868	70.03566	90.76336	46.30821	120.7756	89.92728	107.5363	50.38254	115.4699	45.74422	81.17695	52.85602	57.11289	96.84867	79.14012	55.10293	57.29515	47.54569	80.74983
MVP	193.9046	229.3044	349.3957	372.0706	239.2075	253.1552	294.6444	355.9245	288.097	272.9886	234.5243	167.2172	226.7855	223.6541	375.716	224.1786	226.1324	376.8153	164.4348	181.6867	377.0324	194.5192	233.3531	236.1924	241.6507	244.7689	301.6399	182.4237	230.8582	198.462	271.1098
NUB1	46.26679	49.21693	60.38813	35.53315	53.27599	99.45675	40.21411	42.07667	61.64745	35.22785	48.76809	48.91853	56.51458	35.97948	56.22707	57.67647	52.82303	56.4147	59.49235	51.96863	44.57829	45.76363	53.87494	56.53436	44.76061	60.02039	50.47376	50.73672	47.36056	57.15536	47.23723
PGM3	31.77154	26.85796	43.31474	49.32095	24.41342	21.43989	18.08086	29.86438	36.52531	44.31007	24.23175	42.23141	28.81318	19.2907	25.05119	21.33487	32.93986	40.71373	50.98412	28.20019	30.28456	29.89653	28.66908	25.3831	33.43431	33.78408	24.22979	28.56471	27.79313	26.64921	37.74993
RWDD2A	3.898205	2.907711	2.983812	2.151898	3.095532	1.552046	2.259238	2.780546	3.160347	3.023529	3.130118	4.058656	3.65827	3.08058	3.03491	3.726161	2.916259	3.776377	3.377716	2.63032	4.201735	2.461714	2.230073	3.189992	2.690532	3.713583	2.87348	3.113299	1.862194	2.570956	4.134766
CLK1	101.268	107.8602	109.3282	48.05743	158.6941	147.6848	92.01384	96.46376	106.3059	149.777	100.9842	118.6584	135.7705	129.6809	149.3532	109.6762	66.67258	162.0079	62.64022	133.6031	149.3115	138.4527	132.1027	136.2742	115.9923	77.95341	97.39077	144.8198	127.0644	146.609	116.5293
POLR3B	4.791996	4.478518	5.17152	4.156556	4.452456	8.810876	3.586075	4.237711	5.292478	4.645918	4.358193	11.0722	4.637504	3.596411	4.691381	4.422894	2.844091	6.513784	4.908749	5.052361	3.263911	5.299259	3.474051	6.048151	4.134021	6.595399	4.226355	5.529403	4.575968	5.95004	4.85836
ANGEL1	26.55656	28.38078	13.07913	19.21867	23.25826	50.58936	19.9773	17.04166	29.21488	25.99549	23.29265	20.67785	24.58594	8.93913	26.20191	25.61096	21.20792	14.86516	17.01881	20.06511	24.11334	15.95694	17.95198	28.50891	23.71502	23.87186	19.41815	24.2203	32.30036	23.91149	29.23175
RNF14	27.16082	33.78854	58.54584	17.96773	31.95925	37.22772	24.38355	29.00956	16.65775	24.90136	32.94043	31.20118	35.0404	25.74063	34.13928	32.76076	18.27222	31.81693	29.77597	28.03417	22.78266	23.94524	32.25662	31.08897	26.02402	21.33431	33.99475	32.74776	33.23853	29.12852	26.81727
DNASE1L1	8.672986	10.24038	7.075139	4.463302	7.626173	6.405229	5.010892	3.984497	9.149466	5.831914	10.14395	7.102682	10.52704	3.093538	7.300509	9.662287	8.174669	6.821689	5.09253	7.498571	8.41301	6.824679	6.790787	8.586151	8.216272	5.425577	7.563956	9.670406	10.20325	9.403076	7.717934
DDX11	3.435123	6.972546	16.96497	24.98788	2.248808	4.334776	1.464779	2.862671	5.898798	3.926326	1.300389	13.30687	7.768561	1.453156	6.522684	2.1685	9.516428	4.460896	27.25636	1.916814	6.24628	11.38972	3.025391	1.395843	1.251217	27.97741	4.515628	1.745003	11.58796	1.6383	4.724442
HEBP1	40.32054	45.95431	33.2727	30.80847	68.42065	19.21993	50.65705	43.91609	53.75822	53.34318	53.32524	48.70997	53.20503	59.40218	45.49706	55.38656	31.50191	47.0151	34.55469	48.16179	30.35741	41.02341	47.69851	46.71894	41.20596	47.5241	42.91918	48.18542	48.41246	54.07987	40.44972
GPRC5A	103.1623	219.7106	74.64357	50.32001	407.021	33.82357	283.7069	240.0079	323.384	195.9736	325.1007	102.2812	240.7941	217.6018	89.50944	333.4323	75.76138	283.0227	49.43591	331.0444	88.99111	267.6729	73.02847	241.4411	339.1558	231.2186	213.5083	261.2913	231.975	311.0025	155.4098
MAMLD1	2.94132	2.759196	0.7624776	2.473202	1.855731	1.497452	2.706376	1.783931	2.223006	2.893947	1.63446	4.608157	3.222954	2.354359	2.485259	2.085336	3.140913	1.422396	4.132711	2.763442	1.481439	2.301792	4.79236	1.601144	1.611736	1.042547	0.9044508	3.760747	2.450854	2.25834	2.001423
CD6	12.05031	10.44872	14.19182	6.58891	14.37362	4.665731	13.81835	13.50295	8.916447	18.86989	8.173806	10.88182	18.6293	7.46545	12.24403	10.79576	9.79449	19.14136	9.925225	14.49827	35.96876	8.443747	40.0415	16.17949	15.09856	24.91158	16.93867	16.33427	10.4058	15.87285	16.95208
TACC3	19.18554	12.92176	24.30836	52.08118	12.75574	34.06978	10.72968	16.23004	16.02191	16.85916	13.67886	18.58377	15.84173	5.43646	15.91847	11.07306	26.3518	10.8922	41.02907	10.35904	26.23633	9.259807	19.7844	14.03562	10.2071	36.60326	12.37282	9.811278	15.71167	13.74244	19.39967
UFL1	29.48063	29.75655	29.29206	19.78276	23.51279	28.98423	13.50496	20.19229	36.42903	26.08213	23.28337	36.25441	26.09354	13.91817	29.89947	29.36974	22.08954	29.77791	24.7009	24.06228	28.43588	24.60633	17.719	27.22639	21.86889	28.56481	22.7788	26.74907	27.88989	24.70885	31.75923
POLA2	6.43121	6.114532	8.775782	18.1412	8.496377	10.81848	6.690637	6.638741	7.671878	4.999189	6.502826	6.669914	7.314392	5.763144	9.301543	6.217621	7.300367	5.640221	19.14019	6.23751	10.51678	5.540889	6.067852	6.212097	5.860318	10.60042	6.801639	7.500678	7.646098	5.434201	6.443611
ZC3H3	7.119994	9.011776	18.47495	14.14951	9.249091	6.036228	10.54371	11.34367	8.906143	8.246381	9.282382	12.40263	11.49308	9.931943	10.05858	9.130468	9.181195	8.802807	10.4317	7.131295	10.5782	6.462298	7.780942	11.42439	8.497268	24.54467	10.38184	9.058472	9.439442	12.86048	8.517153
CAPN1	126.0934	126.7742	303.8109	232.4388	145.1205	148.2893	131.4383	152.2216	202.2663	130.3103	147.5416	169.6549	130.3647	116.7566	136.5217	126.5835	158.7548	172.1549	165.7312	109.4803	147.1655	102.689	116.124	117.4165	109.5307	153.4846	246.5012	123.3265	126.9075	124.1498	148.3148
ACP3	3.915249	6.189924	4.547998	7.817164	4.992132	10.92617	3.679159	10.39701	17.33495	15.82587	6.220163	7.551774	3.853416	2.156146	7.810973	4.080472	6.953233	12.76086	11.30043	5.112452	4.108274	6.516116	2.898347	4.816528	8.45906	12.27953	8.203538	2.312418	5.343898	4.077507	11.79674
MDH1	138.33	113.2345	101.8151	120.2858	130.4426	167.0329	105.8359	101.5679	127.3604	110.1989	110.2559	109.864	126.0787	87.32767	94.933	96.11664	94.73158	116.1443	168.4361	92.61644	101.8132	95.40962	129.7129	112.3195	90.02141	115.2527	120.4076	94.00266	125.3883	76.40543	100.4128
SLC30A9	34.75975	37.20568	43.56528	40.778	31.20285	52.41485	20.82556	27.66512	40.7734	34.94975	34.82264	40.65279	34.95175	24.6581	41.35656	36.6241	26.34328	41.7912	40.24231	33.22259	33.03953	34.34124	26.21261	34.38339	30.99309	68.2235	32.31832	38.94892	35.28838	34.19943	33.69156
MTMR11	8.930228	8.433075	10.49613	11.60967	6.076469	7.045666	5.412675	6.905822	2.860187	5.802685	7.986088	3.322746	11.12703	6.231644	14.74525	8.471505	10.98552	4.02579	11.49179	7.414861	7.554374	8.404141	5.334304	6.137407	5.335753	3.895812	11.96563	4.583825	6.454559	5.650839	7.209279
COX15	17.42008	17.11708	10.77695	7.390025	17.02251	17.07883	12.56314	14.19914	21.29865	13.0221	17.46036	16.85023	16.72946	12.94654	15.36059	16.9141	14.61669	14.15229	14.06239	13.56486	14.7716	13.76159	13.43411	15.48963	12.43617	18.56286	15.14875	15.0611	17.75366	14.59811	16.4558
CCDC88C	23.26088	37.28593	27.21675	41.13869	26.0796	45.86713	21.95422	20.93506	35.85796	28.36234	33.40916	43.59875	30.93757	22.42794	35.04753	31.03483	14.00268	30.62522	60.70989	39.68082	52.92072	38.04928	32.93897	31.75642	44.34814	47.68568	44.93328	54.52986	33.95141	38.28049	32.25236
YAF2	10.38784	13.66203	10.34717	11.2469	9.992483	16.28777	11.92425	11.4461	9.632254	15.65187	11.25313	14.86055	13.48097	11.99964	10.89859	12.10788	8.098093	15.56063	13.89336	12.36309	12.57855	12.52815	19.0992	12.63777	11.2607	11.20622	9.690895	12.97557	13.64645	10.17376	12.24104
ZMYND11	49.87461	68.73243	52.14592	35.78344	57.08698	42.58896	38.30935	39.6141	31.03703	44.38725	64.31023	49.37006	61.65407	48.95737	38.48038	69.78121	27.68763	37.93697	33.96338	67.27322	38.12493	64.85812	38.03478	58.97344	50.44352	36.17093	37.85446	71.01676	56.23265	68.46022	42.88855
WAS	43.82038	31.54857	23.93893	23.69882	35.1564	10.6793	37.92099	25.88447	23.42365	29.09384	39.6741	21.43308	28.49267	19.41452	24.58464	32.28001	40.85651	24.30369	11.54444	39.16001	58.61865	34.18337	59.59356	49.27689	32.53454	28.04175	19.76139	23.46963	44.58553	35.54747	25.11562
DPEP1	7.650239	0.1311461	1.425391	3.361993	0.2721325	2.174783	0.2932421	0.3191948	1.668549	1.173375	0.2134253	1.71577	0.4914096	0.5035679	7.851611	0.557534	0.8026308	5.3335	1.311815	0.2385253	5.867799	0.2386835	3.940735	0.04606734	0.9145904	0.8312436	2.329763	7.850305	0.1722854	0.7561035	8.346834
BID	32.38418	22.14543	14.83128	25.54873	27.00845	37.61519	23.55649	23.16416	32.88922	17.41883	22.56365	20.82535	23.99199	16.31997	23.18695	19.78422	30.26339	11.7472	23.53325	19.26318	27.52122	20.05479	20.81107	25.41692	20.88448	28.07289	24.87047	20.30613	21.93864	16.47812	18.59973
MATR3	199.0975	219.5232	295.2385	208.0554	209.8328	351.3533	125.8727	168.1741	178.5033	186.7793	205.0505	234.1422	215.1462	154.5165	247.468	215.7543	131.8479	204.3659	343.3475	211.5048	195.47	241.2284	192.3855	196.6163	185.2479	197.0512	232.4692	247.4024	193.6144	198.9324	196.4849
NPC1L1	0.07075383	0.2098185	0.06192629	0.5338657	0.06926506	0.01581545	0.03420909	0.01374893	0.08278783	0	0.0522854	0.08522886	0.03439618	0.08727876	0.0820258	0.02229974	0.01605145	0.0277818	0.1357345	0.06678223	0.08067638	0.04455103	0.06087314	0.01289792	0.01969744	0	0.02249264	0.06124252	0.0214384	0.03899619	0.05871719
XYLT2	11.68799	13.07323	18.55288	17.84274	15.54863	21.47663	11.25895	14.53635	37.03749	12.78082	13.54023	18.45261	13.60554	16.07674	26.53347	15.10469	21.29182	17.49104	19.4834	12.1931	19.28214	10.78425	13.13288	12.26453	10.00652	33.9011	17.88851	15.88094	12.71774	14.99696	15.69208
RGPD5	0.7701455	3.718498	3.099245	1.575344	0.974139	1.563004	0.8712069	1.319579	0.6630793	1.898069	2.143554	1.089684	0.8498231	0.5231474	2.774888	1.059534	0.8846822	1.095604	1.745075	1.002682	1.282379	0.8325944	0.9978374	1.066311	1.27281	2.125957	0.940455	1.538978	0.7028401	0.8575988	3.827669
STMN4	0	0	0.02025612	0	0.02039097	0	0	0.02023777	0	0	0.1759122	0.0228096	0	0.1383525	0	0	0	0	0	0	0	0	0	0.01898512	0	0.08840499	0	0	0.0631126	0.01640015	0
NUDCD3	43.68143	51.09398	53.85711	84.65646	47.22786	63.70369	48.80953	47.98336	79.56771	35.75506	51.43027	48.01648	48.90553	51.91642	51.85224	51.55115	43.93379	48.97931	64.79736	47.69223	56.09475	46.27367	46.00211	47.22475	48.3415	47.42077	42.01124	56.45818	49.40902	49.68182	51.35797
ISL1	0.01546549	0	18.89318	0	0	0.589413	0.06580182	0.01652896	0	0	0	0.01862947	0.1323234	0	0.1183336	0.01787249	0.1543763	0	0	0.09634265	0	0	0	0	0	0.01805093	0	0.01636127	0	0.06697312	0
CHDH	6.119276	7.038139	11.82679	10.84792	9.847438	5.205029	3.865289	2.757085	5.688795	3.440571	5.155333	4.862499	4.61055	2.799975	8.262603	4.268747	7.132713	6.616845	8.266218	4.262271	4.250965	5.16442	2.960487	7.948331	3.193199	5.301681	11.51842	2.529644	7.634045	3.050778	4.459485
IL20RA	2.354394	11.82827	2.067717	1.364972	5.195882	7.129047	9.491762	4.100623	2.351571	6.309418	2.328994	4.936851	5.813246	6.492559	1.871883	4.249189	2.611282	0.5021775	15.65914	12.49391	0.6794297	12.64983	1.667686	6.557059	4.806628	4.071096	0.5420957	7.995043	3.66929	6.406914	4.669978
CLCA1	0	0.006423815	0	0.0430128	0	0	0	0	0	0	0	0	0	0	0	0	0	0	0	0	0	0	0	0	0	0	0	0	0	0	0.1150521
CLCA4	0.1290221	0	0	0	0.01543756	0.01762447	0	0.01532157	0	0.04393181	0	0	0	0	0.01828163	0.03313393	0	0.01547978	0.01779531	0	0	0.03309793	0	0.02874644	0	0.01673237	0.03342054	0.1819936	0	0	0.06543342
GLT8D1	40.86447	37.64144	33.52277	34.27177	42.27148	49.26288	33.6852	43.69804	35.25748	42.12581	38.90034	34.9062	47.62003	53.49517	51.77469	45.49147	38.11073	43.10147	42.84191	42.22164	48.12922	39.94318	41.48069	36.65957	28.88208	35.1864	31.48969	48.8307	38.38699	37.43634	44.28953
ATP2C1	69.42316	69.72853	29.88795	42.85798	61.98792	58.47228	34.17844	38.41301	41.34979	46.52081	69.58027	47.6759	65.49586	28.56333	37.07018	58.72469	61.00488	66.26062	96.15684	61.15723	43.89602	58.26311	35.12424	67.5987	61.66179	43.41355	38.56984	56.19956	66.50829	51.39789	56.56755
IGF1	41.33208	4.406972	6.433657	2.23597	4.07033	1.754704	3.37141	7.111641	3.529289	12.4178	3.42916	5.750689	5.80064	10.26396	15.02549	6.051657	15.52442	5.346289	2.822522	5.447187	11.96451	8.454025	16.43035	2.220528	2.290907	3.331772	1.480106	3.217756	4.994981	4.919082	50.16687
SLC38A5	18.91121	23.37335	46.8841	5.14393	25.38604	3.503351	29.45951	30.88376	11.49687	18.45166	15.99871	8.680846	29.41912	66.12476	10.90194	23.07922	41.7272	13.02018	9.881083	23.32684	13.31932	16.17596	20.19856	14.68678	17.06843	4.370558	4.694202	24.19226	19.80023	19.47934	20.14427
RALBP1	40.56394	52.15512	33.68235	34.3478	45.20878	58.36992	29.16723	31.13806	42.20397	30.18346	54.94189	27.79134	52.95246	29.00371	32.97869	47.88793	30.51268	39.79349	52.56827	50.04305	38.74603	41.36864	36.75885	49.43898	38.47501	27.09382	39.63643	49.97816	47.65667	47.5904	41.24821
RUFY3	33.78334	48.76501	50.89743	17.50707	35.25391	50.27854	21.41269	25.96244	52.18547	33.31592	33.96992	59.53596	34.00479	22.14592	53.38194	38.4964	29.10816	66.31782	28.67829	42.2909	27.34813	41.2233	26.36048	42.99713	46.09897	40.45991	39.88077	34.48226	32.93272	39.06024	45.86661
CNTN1	8.379393	7.698031	1.1068	1.464735	8.363138	0.7066683	2.934788	4.505099	1.256532	3.483823	8.336239	5.846945	10.56017	5.946364	7.362755	8.502615	0.4940802	7.875677	3.61516	10.94123	1.019537	5.942415	5.832764	7.133394	9.81827	24.00327	1.965371	5.324247	6.0455	9.182347	6.669798
SLC11A1	142.5086	98.26033	24.80765	48.31195	110.9622	15.76826	101.6086	37.34778	18.9342	42.19548	76.62882	27.39032	64.37873	36.61445	13.64441	51.00671	173.0515	24.49869	16.98113	74.09308	29.59298	86.32339	37.9916	124.6492	102.0903	10.14294	14.48192	22.46121	140.7336	28.65592	30.76892
WWTR1	100.8101	128.9178	26.63344	57.81834	93.9917	54.53292	90.42757	90.73674	49.28661	87.63962	174.4907	65.70408	116.04	88.17734	63.91381	131.2718	55.94179	120.0204	73.29698	152.0676	60.2149	146.5458	93.43728	142.9832	154.104	147.4351	60.46617	169.5609	126.938	177.465	96.93768
AGPS	36.14227	29.52831	24.70429	17.69258	30.95195	23.44559	17.85881	16.95995	28.8881	17.77745	22.79123	18.04606	29.70272	14.84043	17.38035	24.65586	22.512	20.7896	26.18534	22.68544	20.57233	27.65504	21.55938	32.07819	20.42379	19.98358	19.38671	20.92124	32.0025	17.87496	23.27011
CXorf56	12.05572	12.81372	13.95677	10.84002	14.09296	13.56976	13.53594	12.8704	15.03652	11.50755	13.39303	12.68264	14.36926	14.41508	19.69578	15.82059	9.57706	10.96384	15.51373	12.01622	13.18129	12.71076	13.53277	14.3569	11.86866	18.83968	15.1299	14.18528	13.20415	13.08659	10.91968
ATP1A2	6.912605	5.30671	1.347676	0.2871341	2.666108	0.4444478	4.113404	2.177745	2.558158	5.886191	2.735118	3.127501	6.221425	7.203788	3.422723	4.86144	0.9431668	2.401328	0.08159201	4.367645	4.259545	11.28045	4.989437	1.823278	3.790909	1.342572	0.625706	6.675567	4.308534	3.577014	2.280107
TTC27	15.26709	18.9219	14.68678	14.81391	17.77104	22.38151	10.25186	17.66687	21.1042	11.52814	15.65626	19.11816	16.79811	12.78275	16.87803	17.86533	14.90382	16.72259	25.4957	18.73055	17.94042	18.00441	19.65238	16.73853	15.89263	18.74879	19.23613	20.45066	20.61491	15.91016	16.16773
ZNF582	2.740932	3.702655	1.23102	0.662653	4.100675	3.781279	2.804218	2.526895	1.827392	3.099068	3.182903	3.100051	3.871293	4.214948	2.748258	2.804828	2.114653	4.36041	2.519316	4.692285	3.292324	3.115774	2.722689	3.167643	2.413441	2.979358	0.6828838	4.781168	2.981249	3.660541	2.330208
VSIG2	12.03099	36.6866	4.976686	8.294588	53.6866	39.50457	48.15068	26.87289	40.86092	30.39243	51.08448	51.73968	34.52854	46.30078	39.12875	44.76111	2.510941	42.38448	6.097283	30.44174	12.41055	29.22547	17.79056	32.78108	38.65412	55.5124	32.68837	33.87985	33.03141	40.12454	26.27157
PHLDB1	35.3695	46.41804	21.80506	41.20806	37.00974	36.50472	27.50026	19.70053	38.93118	35.26526	49.97767	80.39969	36.29356	16.06203	50.68525	49.76	34.88597	34.20226	28.8258	40.61231	24.34847	38.00622	28.4112	34.82028	29.9202	18.50299	26.27419	48.21666	59.89783	54.45548	29.67791
MARCO	644.8675	471.237	54.72814	38.32164	832.0349	20.17157	402.9776	118.0238	58.86575	44.12754	469.0686	132.4641	424.5991	143.9323	23.36794	212.9549	270.4797	74.11998	14.79818	332.7673	21.11024	305.1169	87.68102	769.3065	396.4607	8.948395	45.83677	116.5813	673.9643	96.93851	85.67637
CYP24A1	1.44772	0.1180623	4.626663	1.581051	0.07794919	0.0222479	0.1924903	1.760021	8.934086	4.713798	0	6.278037	0.0193543	0	5.284737	0.2718688	4.290178	0.07816237	0.7862247	0.2630428	0.8872777	0.3342442	0.02140785	0.217725	0.07389004	0.08448712	50.62531	0.3446041	0.07539452	0.01567334	11.00213
PRDM11	3.712961	5.066912	2.850782	2.14191	3.885463	3.644419	4.076834	3.248228	5.533196	3.899825	4.850629	3.24622	6.356853	4.422452	3.264811	6.107518	1.345019	3.281768	2.19298	4.367961	2.765542	5.167603	3.258855	5.764111	5.593468	2.830868	2.879483	9.234015	6.075372	6.963217	4.783489
SYT13	0	0.2173278	2.631491	0.06716265	0.01103754	0.9450854	0.05451295	0.02190923	0.1130779	0.05235059	0.4284923	0.3086684	0.1096222	0.1390807	1.699229	0.04738018	0.1023134	0.01106773	16.52755	0.2554055	0.01168724	0.2958044	0.01212534	0.7604654	0.03138831	0	0.01194751	0.1843392	0.1964348	0.8255915	2.788301
SNAI2	11.98606	6.109179	2.309452	4.354723	7.635089	3.205304	2.723056	12.94896	2.711464	11.72551	5.068851	2.444262	9.450339	6.526292	5.130152	8.820805	8.993958	2.025456	6.01878	3.307121	4.04898	7.735354	9.32261	6.41083	3.263497	1.941501	0.8663333	7.12643	5.09199	5.364248	11.06015
CD74	4669.758	4108.058	5188.079	2558.81	4868.233	3836.803	6758.833	2822.354	3275.562	2870.421	3881.815	5242.694	4676.464	2368.421	6459.494	3586.339	4798.533	3361.249	2491.055	3621.217	5700.179	3277.253	4661.755	5267.722	4315.731	2257.689	3789.44	3496.179	4014.946	2867.5	3818.176
HGF	55.42372	28.8922	9.141337	4.832282	28.85101	5.5333	13.55365	28.45549	14.41246	48.18103	18.31058	21.2834	32.65463	26.40945	21.42662	22.26363	14.93138	25.13717	5.379315	26.93276	23.35405	26.17128	40.40046	20.19977	25.79648	5.554926	7.798528	23.7592	26.68281	31.14556	30.7315
ZRANB1	14.66146	16.80744	7.113341	7.262055	17.07284	12.76306	13.71762	14.18795	9.121866	13.30522	16.3236	11.34029	16.41324	14.57137	9.929212	16.18883	9.835814	11.46234	11.77619	18.73709	11.24003	17.41805	12.73882	16.3079	14.62053	10.22609	11.07695	17.90676	14.37253	16.76114	13.42812
NCDN	9.996462	7.791846	15.28999	18.66162	9.979681	25.93734	7.89553	11.45121	13.94278	12.88546	8.773623	18.98709	9.20276	11.71384	19.52334	7.441965	9.744155	15.77977	17.97564	7.959043	12.17925	8.466717	11.57737	7.397867	7.655945	14.92939	18.07701	11.03121	8.87258	8.485711	11.10179
ADGRA2	23.14038	17.48278	7.427506	10.32508	18.33229	6.899184	11.9061	14.13977	9.329088	17.73144	16.18234	12.08432	21.86812	11.0994	11.89379	21.09277	21.70434	10.60272	11.05664	16.98709	11.32792	22.98593	16.88081	15.10551	17.2349	4.939088	5.010521	26.48752	19.687	25.52884	21.02975
ZFP64	6.745098	6.496254	7.003233	7.382966	6.491126	10.18733	3.197764	7.094748	9.582259	5.9236	7.389706	8.364001	7.883081	4.651112	11.34561	7.212911	7.883033	6.93731	11.27112	6.733774	8.491457	4.897337	7.311381	6.701506	4.050145	14.73016	12.20259	7.022771	6.726619	8.802521	8.511677
MNAT1	9.281976	13.50724	11.8913	20.63783	7.152351	23.71089	8.808957	12.17754	17.32227	11.24153	9.06829	12.9886	11.74016	12.87908	16.01864	12.01121	6.276241	9.992664	22.38838	11.59908	13.1187	16.7461	13.08445	9.334072	10.43934	26.79229	17.5248	13.9062	10.51296	10.78298	13.64848
SAMD4A	20.88994	22.37591	5.693347	20.0936	22.0344	7.296747	14.70664	15.37995	15.32299	22.72048	21.5919	12.62285	19.41778	13.47671	12.97866	23.39906	16.80228	7.102231	5.62827	24.17416	14.76657	24.17111	20.281	20.2421	19.0297	8.551374	12.12396	24.73501	19.9036	23.41858	15.65017
RUNX3	14.01726	14.97319	10.64663	12.45456	13.16865	3.940572	11.87117	9.917093	11.64828	9.051417	14.75361	8.533406	12.39565	3.97592	10.02623	16.5478	13.41819	9.078989	5.996988	21.69156	25.7821	10.30935	27.42173	16.6271	14.53375	12.70081	15.97349	15.27145	17.06017	14.88622	10.81344
MRE11	14.10795	13.3677	16.23818	12.75943	10.14075	30.13124	4.391678	9.538802	13.22859	10.05015	12.83288	12.95199	13.90474	6.253321	11.33684	9.989294	12.51732	10.49099	21.17637	12.07564	12.58069	13.87247	8.334339	12.82366	7.69373	15.01051	11.91882	13.69838	10.97956	11.38195	10.13616
PLEKHB1	15.25884	23.0789	48.3756	6.083274	37.26949	26.6135	26.39586	30.83867	24.12467	32.87257	39.51589	43.97974	19.48165	29.86971	27.47117	28.6471	6.09386	32.06929	6.554019	22.50301	19.83698	27.03128	24.04711	23.95381	27.29823	59.80743	32.49522	24.85633	28.90442	24.39636	25.32821
SERPINB1	154.4804	164.6072	212.3557	158.6094	156.1084	89.9313	209.7136	133.9354	197.8699	176.1921	193.2509	66.99041	116.7221	84.38007	185.3503	139.1197	209.2545	265.5245	138.2877	293.2713	164.1822	297.2582	141.8595	184.0776	464.4714	80.68353	188.5915	108.1917	238.9576	155.0291	145.9509
CYP3A43	0.02252403	0.1285792	0	0	0.07276529	0.05538223	0	0	0	0	0.02615599	0.02713206	0	0	0.02872363	0.02602959	0.1124173	0.09728572	0	0.02338566	0	0.1300066	0.02664554	0.02258283	0.04598406	0.02628947	0	0.02382864	0	0.07803203	0
SLC7A9	0	0.06886638	0.018067	0.01844471	0.3091837	0.02076372	0.3054034	0.2527089	0	0.1380184	0.01961263	0.08137808	0.07225262	0.2996868	0.04307586	0.0390357	0.6532801	7.914865	0.04192998	0.1753535	0.03851564	0.1169799	0	0.1862669	0.08620094	0.07885088	0.01968668	0.3930852	0.07036487	0.3218106	0.09250601
SPAST	6.842568	4.918438	4.361134	4.00924	5.471726	6.575322	3.283944	4.119231	5.367353	3.664132	4.918083	6.734605	4.915815	2.628589	4.385054	5.49467	4.679432	5.652306	5.908211	5.301275	6.363594	5.431586	4.547748	5.977455	3.525199	6.588984	5.04046	5.668637	6.089093	4.580802	4.575245
NRXN3	2.830408	5.825891	2.223351	1.939054	1.900743	9.771444	2.488525	3.88455	0.6337309	3.478031	5.603338	3.220746	3.004796	1.831458	3.622779	2.293267	0.7297848	1.20672	0.5574837	9.618493	2.881984	4.135453	3.583077	7.162559	2.42012	7.606768	2.203536	1.900472	3.977142	10.17652	3.0319
OSBPL5	19.80911	26.18855	19.12309	32.62608	25.68454	14.77043	21.7902	17.45338	13.19225	19.64266	24.33113	16.12121	26.68051	21.24784	14.49966	24.82773	15.21187	14.01645	38.74338	21.28589	16.38027	17.01101	16.00359	22.47664	20.15494	11.97389	9.01079	32.1503	22.49101	27.67377	19.62678
AQR	16.20857	17.71843	15.26654	9.607631	12.6888	25.08339	7.760279	10.76997	19.15773	10.39349	16.22175	15.16794	15.47238	9.655585	12.93001	16.09201	11.53135	15.49657	16.49093	16.90243	17.67107	17.13111	12.1207	13.73841	13.5066	22.12313	18.73787	17.17559	17.26727	13.51485	15.80217
CPS1	1.539472	1.512034	0.1322267	0.9449375	1.173762	0.3591856	0.9801201	1.837487	0.8884456	2.731897	0.913428	0.6226525	1.29795	1.888361	0.6161874	1.649211	1.065594	0.9100295	0.767181	1.131688	1.076284	1.180434	1.807875	1.070304	1.043816	0.1836179	0.3405543	1.307667	1.947555	1.391727	68.05101
C8B	5.924446	6.711161	0.2037805	0.6033184	6.461821	0.4683944	4.53889	1.588048	2.189166	0.1362139	10.92797	1.858699	1.792887	2.386034	0.3401016	1.563029	1.996612	1.522166	0.2128207	13.35042	0.3692604	5.321719	0	4.278266	2.547358	0.02223429	0.4218935	2.760967	13.28581	0.6269571	0.9042712
FHL1	196.3608	316.9751	19.33221	14.21373	278.1078	14.50631	269.6043	161.8104	48.45773	143.3293	271.765	98.51793	370.4928	643.7155	40.96644	333.5552	25.36039	58.06986	7.86669	357.3446	41.26829	391.176	156.6889	190.7308	259.1419	8.910213	17.21121	338.4104	292.3507	233.027	62.0833
RTF2	66.46633	71.67189	53.95512	59.33882	65.05579	92.77182	66.45018	53.19903	64.50815	50.5207	74.36637	60.1072	65.92239	63.79938	78.16619	66.81305	41.98649	54.7275	84.66603	65.6501	66.11853	70.30523	64.13212	62.43801	64.1698	67.48012	110.9851	71.76809	62.91858	62.91542	57.02822
GABRA1	0	0	0	0	0	0	0	0	0	0.06749332	0	0	0	0	0	0	0	0	0	0.06860066	0	0	0	0	0.01124099	0	0	0	0.009175897	0	0
NLRP2	5.715075	5.282797	1.23102	1.228514	2.645515	0.4609906	3.961014	1.271362	0.2139702	5.071858	4.474464	51.27388	2.641289	3.023122	0.2308452	0.8218332	3.694555	8.86577	13.33781	1.745206	0.7519107	1.149316	1.315457	7.272687	4.091595	1.765718	14.78531	7.523425	7.089257	4.905019	3.210529
SLC45A4	8.75846	12.02006	21.40585	7.15201	11.96388	8.083941	6.862135	8.108834	9.0066	5.819448	12.21108	10.46478	9.148935	5.501802	8.328784	10.00879	8.016341	13.07935	13.58181	8.430151	6.667952	11.96472	5.059831	12.13549	9.139723	12.35626	15.16374	8.768206	12.41471	7.670223	9.396725
RNF10	136.5415	160.3788	184.7072	123.0075	165.1894	157.4655	135.4592	158.5492	209.3419	151.537	165.0728	181.0328	151.4032	142.6109	142.8496	160.304	100.961	194.7861	146.9974	162.2565	123.9761	153.6541	147.0379	148.0877	150.891	155.5284	127.182	157.2204	157.212	158.2458	157.0052
ZNF839	5.151133	7.083057	4.907015	10.48458	7.61197	14.00617	5.905803	9.631005	10.04752	8.142434	6.301936	9.028153	7.546617	8.804081	9.413898	8.762694	5.833065	5.535124	9.241265	6.883674	9.746346	7.132752	6.375406	7.200256	5.808288	19.44114	4.528814	8.45931	6.652357	7.71787	7.539705
ZDHHC6	32.1812	35.24529	27.62635	27.46353	36.25144	45.18958	26.52377	30.77129	25.02815	28.73947	32.27776	33.22708	38.33785	23.24102	31.20467	33.61525	32.72594	46.75934	49.2831	33.28029	30.17195	34.67927	32.98214	33.6034	34.14742	24.40605	30.89325	34.20206	29.5512	31.70699	34.98573
GRAMD1B	3.949068	1.818697	1.402865	0.8253321	3.159509	0.9928605	1.09546	1.179873	1.062608	1.937508	2.056319	1.01744	2.480245	0.9434854	0.6802885	1.960759	3.605446	1.720081	0.7909514	2.692397	2.585147	1.659275	3.076472	3.684524	2.011779	1.236629	2.055446	1.779289	1.561935	1.488752	2.658079
RNH1	131.9503	136.3654	114.9252	101.4577	194.1098	78.7735	204.911	132.9569	116.1587	123.1751	153.9452	122.8621	146.0428	173.5491	127.9354	143.2807	114.9422	149.6874	91.34462	126.7822	112.7117	131.8716	144.9284	144.184	134.0237	100.7905	87.51341	118.7359	151.3503	128.8526	100.7789
NDUFS1	32.57406	33.02184	41.45892	19.97403	26.4219	36.09394	16.73805	20.47015	45.54543	22.83967	30.05004	29.37882	29.523	19.02316	33.55053	32.66495	20.64305	29.39056	40.56028	28.70802	26.81449	29.10883	21.84277	26.45148	23.24561	36.33629	34.03968	32.7601	31.77321	24.32974	31.52198
RB1CC1	31.17304	41.70713	49.22928	14.83207	32.40952	20.40566	20.54939	27.31078	21.77428	28.95487	37.57345	37.03749	40.39991	27.42553	37.58076	38.81372	24.78428	30.76084	28.41604	41.34437	29.58242	45.8321	29.15186	39.34381	29.41759	37.82043	42.65209	43.42915	42.90053	39.74525	30.60599
ERP44	17.33699	16.88186	20.00217	12.22372	16.67553	17.05645	12.17204	11.76188	11.88695	13.40477	15.03279	12.00632	16.89084	9.37462	13.89454	14.58041	12.85957	20.90565	24.16877	15.3684	13.4703	14.19729	11.71082	17.28289	13.65624	13.26495	14.68221	14.65527	17.60557	13.55643	13.90284
ALAS1	60.09262	49.51441	35.58044	20.36755	65.15872	51.33312	52.4373	28.74009	28.89948	31.64014	59.76427	92.88445	46.59411	30.64098	28.78225	41.44064	27.365	54.80284	17.34449	49.41055	40.93933	47.18928	40.43633	54.48807	42.56145	31.42112	55.85329	30.80483	31.35232	35.7005	33.29081
BIRC3	40.78851	22.59605	60.03272	30.16214	22.4711	19.79098	27.60943	30.05067	56.98899	22.53058	36.67493	27.83185	32.91593	9.756016	37.40536	29.53801	86.00893	73.20318	36.79125	74.88709	55.46054	80.23721	107.1832	42.04878	149.2631	35.22046	50.71903	38.6736	105.6687	46.41215	47.86796
AKAP11	10.85927	12.37144	8.85445	5.129206	10.75328	5.444409	6.484462	6.717391	6.386418	6.446384	10.87535	6.958835	13.201	7.101489	6.282503	11.85284	6.194846	9.544472	6.914279	12.61375	8.24993	10.56044	8.169442	10.49585	7.573292	7.082548	6.55223	11.5612	11.78303	12.3338	8.516573
GLRX2	9.526653	9.265817	20.03913	10.97673	10.00784	10.10034	10.41229	10.3997	10.55286	8.421999	10.92749	8.352303	11.27935	6.629138	10.32834	6.969221	10.97808	7.235416	12.36809	6.866289	6.54418	9.416723	13.40666	12.03434	9.90303	13.90759	10.18769	6.934711	11.45802	7.468806	10.1593
SNAPC1	3.298074	3.521348	3.24255	8.192571	2.812495	5.519498	3.74132	3.280363	4.364102	3.661072	3.553157	2.204562	3.710809	4.805509	4.242315	3.425831	4.935821	2.480529	6.282938	2.88982	3.575828	3.928273	4.014327	2.456121	4.514748	3.382157	2.822148	4.094148	2.47013	2.922499	3.68942
DERA	39.69259	42.59488	36.2523	45.38329	45.09387	22.51721	26.50464	26.94409	43.83375	31.49028	40.55933	34.28043	46.20971	23.03532	35.5105	41.40933	40.22564	49.78778	47.94941	42.20603	37.67039	39.30534	26.54837	43.90663	34.51174	59.16088	32.86167	39.31611	40.59365	41.94029	36.96315
STRAP	70.65211	71.23896	77.72494	85.82743	62.11018	47.61211	51.21456	61.03759	75.01794	75.31153	68.52248	64.74911	60.42692	42.19858	57.06249	66.07454	70.47043	74.00611	98.58346	75.66417	62.65809	80.98049	64.38774	64.60557	73.85634	105.3698	72.49223	74.16763	65.12133	59.98291	74.36952
ABCC2	0.2816354	0.1558509	0.2044363	0.1098475	0.2382916	0.5935602	0.2460771	0.182751	0.2034384	0.1643937	0.2686471	0.2180913	0.2151503	0.08398991	0.3078461	0.4068352	0.3388597	0.5213309	0.212257	0.3341818	0.481698	0.4760606	0.2736752	0.2924553	0.4004286	0.3287177	0.316559	0.329871	0.3352465	0.4530012	1.432391
DEF6	20.73376	14.51378	26.74284	26.24019	21.13075	55.61487	19.20513	27.60924	33.1617	18.56493	18.1557	24.44973	17.97331	11.34881	32.76609	16.55466	37.72886	25.90187	19.77704	17.73652	53.21027	14.58983	43.39873	20.42982	19.56456	39.34512	39.5013	15.28081	19.73973	19.22909	19.88712
PLEKHO1	46.81186	42.03295	34.774	32.794	62.47199	19.95896	96.08441	64.49002	33.99085	62.77814	50.69078	34.41675	63.88718	48.16993	47.92131	50.03035	74.22767	37.30784	38.63724	58.95571	97.21737	48.4907	82.59638	70.42009	47.80383	41.14385	33.37006	49.50324	43.40479	68.74721	41.83486
GCLM	13.23446	12.85534	22.03294	11.28097	12.20216	24.90601	12.06629	19.95219	13.66354	16.26876	11.53001	14.3282	13.39103	9.605644	21.93871	13.4566	14.66979	21.46964	11.23708	13.63673	15.91851	17.02651	14.78224	12.65389	12.34638	36.56406	10.46435	14.61033	32.07083	12.67689	15.77314
UBR2	13.17518	15.03923	11.51949	7.315551	14.08526	19.78036	7.73268	8.636634	14.4793	8.337989	14.56283	14.17271	15.25426	7.848122	14.88271	15.08954	7.526906	18.36678	16.2646	15.05322	12.0307	14.18372	9.597163	14.81363	12.0055	15.93317	15.84873	14.86848	15.80455	14.06453	11.95686
EHD2	106.1314	165.7598	62.41135	39.53301	199.9019	52.26339	129.8041	127.1058	96.55723	128.6718	176.1557	74.7038	163.3269	159.416	65.97825	177.4967	57.99254	103.9487	31.16963	130.1382	50.71473	123.2925	96.21406	138.9327	126.2929	39.45284	85.51565	204.9441	155.5713	186.3944	81.75467
DEPDC1	0.8484711	0.09784901	2.869601	7.721773	0.1845818	5.14181	0.0182325	1.273205	1.60736	2.031075	0.05971428	0.9497874	0.3941425	0.06261925	1.508253	0	3.079792	0.5089881	7.734286	0.04449135	0.6058847	0.1484029	0.821231	0.1546702	0.07873642	4.061288	0.7991967	0.06346776	0.5141733	0.2969127	2.24539
CCDC28A	20.73084	18.68641	13.54122	11.7174	23.18061	13.2114	21.65512	17.29101	23.18186	17.23503	20.14326	15.53361	19.99981	29.28689	15.86212	21.98206	10.57902	23.39019	16.32247	19.59112	16.86509	18.61756	19.67944	21.98964	18.84676	28.56176	15.46531	20.24868	18.24695	20.85703	17.9976
RRAGD	14.42714	13.13845	6.741691	5.60901	15.64405	9.495061	14.07262	6.958453	5.886256	7.983992	10.5382	6.540267	11.39896	6.199229	6.884522	10.29984	10.29205	19.65649	8.283257	10.75315	9.607814	9.058292	12.18815	15.9593	12.22775	18.11003	7.463108	5.008609	17.44006	7.940009	10.14547
HSF2	7.796857	8.75736	5.639272	8.003175	7.428918	7.089096	4.77668	5.105527	6.809045	8.177189	7.542554	8.3728	8.450149	5.312237	7.751805	8.077712	4.921102	8.657979	10.37318	7.108569	8.771557	7.152352	5.758943	7.034186	5.859528	10.07261	4.475861	7.518629	5.292827	7.012131	8.163144
PHF20	42.0151	47.39947	35.54456	31.59053	36.28976	48.27352	23.84355	25.81407	35.91298	30.90938	41.81717	32.91421	38.8562	23.46766	38.56605	43.25241	23.76034	32.10902	60.48716	40.15498	34.46403	35.90391	35.13739	37.89709	37.12032	38.76263	22.78646	43.85982	39.75939	38.05452	34.72052
HSD17B6	14.61799	69.82042	42.53974	6.249167	136.2619	144.0963	56.72308	64.85673	16.37885	27.53124	122.8741	115.3536	84.44424	46.70231	41.23818	92.49518	3.839909	49.14481	6.02864	55.36677	25.02944	50.54092	31.31481	101.9904	95.12596	73.55071	15.44178	65.97923	83.29974	98.03639	52.14809
NR1H3	61.80564	24.11994	31.18062	22.03113	43.47612	37.48152	59.41565	54.91752	29.80212	65.37819	23.76835	33.52994	43.75246	53.2701	32.28536	29.65974	55.69069	21.55162	30.02979	31.37569	35.61849	22.94741	65.73062	28.36461	32.26962	31.86329	22.82757	27.20853	67.81776	24.20091	44.51024
TYMP	98.62638	57.53026	128.0127	115.1303	100.0894	51.32403	154.4461	95.60023	74.94954	85.22651	49.63132	57.46132	79.46627	47.28826	69.96459	60.04973	171.4546	97.44473	102.2215	58.88076	151.8415	66.84137	109.1046	118.3269	77.34209	77.93691	65.89099	51.14368	130.6311	83.97856	89.19652
NCAPH2	23.7294	30.2787	30.88665	62.34811	36.17554	46.24481	35.14782	26.85429	41.51005	28.84517	33.06196	27.3601	30.2009	35.74931	23.62014	38.79767	27.68022	53.486	36.91828	33.09861	37.48427	33.64839	24.74096	29.22452	31.00733	36.81318	29.36229	35.20359	26.40451	34.24719	26.66664
TOMM34	9.724088	8.961346	12.85824	11.83983	6.029003	27.66818	10.1475	12.6104	14.29021	15.63962	7.955785	11.71347	9.257543	9.983185	20.54238	8.144359	15.42695	14.716	19.73683	6.781706	9.36583	10.31821	14.90217	7.989153	12.6458	21.29504	10.74795	13.09295	9.586022	7.571302	11.39863
SEC63	90.79202	93.73822	102.3737	66.65332	88.28528	91.4664	50.08249	62.49235	104.6047	73.5409	90.76622	114.6479	91.02326	64.00801	81.31951	92.45743	71.5539	101.5565	136.4465	91.32444	77.44447	91.68513	55.92884	82.23736	73.98437	93.90133	64.08605	83.05931	90.75058	90.90044	86.6887
KPNA6	20.93606	23.31498	30.29386	23.26449	20.13927	33.89289	17.08963	16.46232	35.96786	20.38764	20.95754	24.13644	21.62587	14.08258	29.32503	21.76393	15.12495	25.88608	34.1781	22.79706	22.43921	20.17877	15.82651	21.7082	20.72967	25.7602	20.01942	22.4349	24.84035	19.48563	23.03938
VIM	699.2837	534.1238	177.4168	446.96	647.9339	172.8397	815.1482	570.7646	284.2312	657.5739	463.331	330.5148	698.3748	731.3377	333.5086	472.7783	668.0277	174.4011	195.9484	497.2834	456.6663	592.9128	642.9403	568.0098	475.5339	136.76	178.3578	497.9397	557.2648	367.6966	323.4406
RTEL1-TNFRSF6B	0.3161586	0.2538622	0.3225957	0.4037071	0.4137859	0.514262	0.2224715	0.1819455	0.299604	0.3776082	0.1920418	0.451148	0.2965169	0.07107676	0.6264786	0.2754286	0.3641413	0.5462205	0.7486818	0.08585077	0.371589	0.3537377	0.1841281	0.2487105	0.1340561	0.4995859	0.2608022	0.2367024	0.2674919	0.1685072	0.3196922
FAS	56.1335	34.02168	35.14237	17.51521	44.87263	14.68376	42.62318	30.94181	34.67895	43.72892	44.16933	38.81364	36.66363	35.57936	27.86736	39.5043	49.6964	70.0567	19.12657	62.43117	38.59126	48.60658	40.69704	47.21986	58.43743	22.73463	33.52035	33.7804	51.25473	47.6309	36.71234
RNASET2	40.84575	29.72384	25.35042	46.53649	36.55504	50.35162	37.14534	23.49869	50.42398	22.12109	44.56905	52.21628	27.01764	20.76001	36.76683	29.38484	66.69098	24.85389	28.16054	29.1127	78.14778	24.46784	44.3367	39.45818	37.67525	50.44438	41.73482	21.00239	39.82981	34.10159	33.77645
CD44	549.4329	457.2717	310.3675	192.2413	518.6202	264.6161	420.7479	299.6998	341.0602	339.2447	445.0037	619.202	476.1461	307.171	250.5836	351.9949	384.84	327.0296	178.3901	390.5539	240.6391	433.3298	352.1731	489.4348	490.5367	154.0601	374.8179	207.2389	360.473	238.4756	322.8586
KCNG1	0	0.09992083	0	0.200716	0.412322	0	0.04887368	1.325886	0.1548864	0.2503201	0.07114176	0.1844914	0.1146622	0.1758491	0.05859411	0.08849746	0.4586462	0.1323039	0.3612244	0.04770506	0.03492737	0.1944829	0.3623664	0	0.03126805	0.01787621	0.1071156	0.1782319	0.01276188	0.06632487	0.05592519
AGPAT4	10.86079	9.495098	6.267421	5.757587	9.027394	2.061246	7.599281	4.539515	3.853511	10.39966	8.307096	4.633932	10.37042	6.290355	2.672629	8.15931	8.55397	4.324884	2.2431	6.39246	3.568606	7.870878	4.462686	9.432279	9.774337	1.206762	2.193189	8.651884	8.785864	6.469998	7.414594
SLAMF7	15.94749	9.747884	33.29312	20.61079	17.58886	7.849659	10.06101	11.55317	12.4362	16.5633	12.24254	14.66691	17.16709	3.16174	41.4313	14.96324	14.74783	25.04448	19.0771	16.37254	59.22488	8.313405	33.25194	15.6616	15.70287	26.63776	32.07194	21.41101	10.14558	12.59034	38.31967
BTN3A1	45.30495	63.66646	48.54877	27.54501	87.42464	64.79637	34.96953	47.25415	79.28981	32.95242	74.38894	49.10669	88.14716	19.31145	57.10939	81.86916	35.45652	59.67759	76.63282	66.44432	55.96792	49.06813	45.79424	71.51978	57.1743	50.03644	31.07709	92.14425	67.2259	87.63952	57.14977
MIPEP	14.92371	16.49716	16.43087	16.77438	14.53143	11.46704	13.50335	9.554416	9.800088	16.85308	12.68813	12.60714	13.65493	17.17014	11.06044	13.80271	12.60547	23.41327	14.94639	13.45716	8.701679	18.31836	12.58169	12.36364	12.41455	7.889257	21.23615	20.42714	13.0206	11.56151	14.81763
PRKCH	96.39706	112.7446	25.79585	36.35039	73.75831	37.81554	54.53043	62.47097	64.87757	39.77463	86.48711	61.46372	94.44677	58.15454	48.81147	112.6856	31.4767	50.58372	39.48843	106.2346	79.8484	92.95228	92.44533	94.4179	78.75683	55.13309	33.89133	167.6348	101.0925	110.6506	63.32218
INSRR	0.009926291	0	0.00530924	0	0.005344585	0.03050854	0	0.0689576	0.01825149	0.03041897	0.01152689	0	0.01061622	0	0.006329221	0.005735593	0.03715654	0.02679601	0.006160855	0	0.00565918	0.01145872	0.005871316	0	0	0.02317143	0	0	0	0	0.01359209
IFNGR1	203.1606	212.4642	111.6226	161.6531	183.7532	124.1976	123.3295	117.4813	184.9302	112.9462	181.3175	125.5325	190.4671	86.35377	135.8829	229.4182	156.0815	152.9684	179.2558	189.1629	174.8326	187.0173	142.0956	218.4065	181.721	84.92515	112.4253	284.5411	239.4652	228.9295	166.5627
B4GALT7	15.99566	13.43001	19.55841	23.3124	16.81778	25.26712	15.60658	17.23703	53.3296	14.71712	12.47111	32.77399	12.13294	17.13008	33.32215	13.45965	20.73708	17.25169	22.85992	12.13176	24.70659	8.555927	17.08849	12.07546	12.23636	15.46983	18.71118	13.58172	12.33584	12.87126	17.1564
SH2D2A	4.448144	2.440923	6.67055	5.107505	4.879536	3.1687	8.888027	8.308419	2.981061	7.707399	4.05508	3.254956	4.779544	4.577786	4.453153	4.275692	8.895825	5.566213	4.076675	7.27275	9.669893	4.151073	19.17954	5.605956	5.643883	9.485881	4.070391	4.309972	4.451161	4.608631	5.46469
VRK2	16.13245	11.52613	9.315949	11.29505	9.941672	10.76497	5.584981	5.916796	9.187582	7.307893	10.64713	11.25464	10.84085	3.477016	8.678207	10.30237	12.5882	9.043915	14.43336	11.80871	12.69735	15.14378	6.943199	17.8127	10.47647	10.2386	8.320584	12.25055	13.9182	10.67499	11.0632
TNFRSF1B	68.26242	52.07683	35.47825	51.06532	44.52382	21.30946	54.00273	43.20324	40.88429	39.91018	60.38434	32.58584	48.86431	33.78281	39.5174	59.01209	83.42449	31.56142	26.72323	61.94587	80.24821	64.0177	70.81374	77.75271	50.49314	38.59509	35.92002	59.61843	73.44434	75.41269	51.47775
VEZT	54.98814	60.33172	113.7041	84.81781	52.7433	156.6171	42.75173	58.93779	94.98458	64.30078	60.78913	91.37064	66.754	44.6043	71.35441	61.5427	61.50686	111.1149	99.21977	59.17814	47.49093	64.13684	55.09791	54.91442	61.25907	85.91163	97.87786	63.21715	60.955	59.51858	64.98082
POU2F2	4.615392	4.315583	4.100962	3.316522	5.520541	1.367717	2.718526	5.093441	4.740734	4.852813	4.312135	3.965985	3.810672	1.820272	7.515356	4.221802	4.802167	5.957711	2.799275	5.650443	15.15371	4.876697	11.61347	6.662311	4.649906	5.422064	5.134518	6.489088	5.161104	7.916637	5.956182
BRD9	21.27353	21.87654	32.56993	34.20652	24.38698	31.55143	23.44687	21.51087	25.67486	20.97561	23.79279	21.24573	21.94534	23.2757	32.07371	25.35164	28.37009	20.78807	35.05986	20.22322	23.41397	19.89004	21.09679	20.64835	20.20624	121.7371	23.58365	21.11706	21.24625	20.59413	20.83854
SNX1	80.81291	98.1862	46.10655	46.76341	96.2585	88.59265	71.70372	67.13765	71.37659	66.76519	112.6997	74.35711	111.414	72.26916	73.69906	111.8572	44.84768	84.44072	46.28904	103.8161	73.29747	93.0049	61.9226	90.78482	85.52959	56.15884	68.73	112.934	102.2458	95.02377	83.05446
TBPL1	10.88316	12.49049	9.911496	13.331	13.05444	8.058872	12.67134	11.0028	9.850918	10.02255	10.56424	8.478262	13.19005	15.13151	12.02998	13.45106	7.94319	9.142678	15.67414	13.3936	11.16369	12.39354	13.39654	12.59676	11.62401	12.01593	7.983709	15.6255	11.39676	14.21161	11.25826
ARNTL2	6.485265	2.035676	3.691274	7.41662	1.83157	2.7379	1.770129	5.178796	6.063479	6.71216	1.122546	2.034078	3.795183	0.4981091	5.040198	1.315092	15.74119	6.910295	9.660352	1.91837	4.395	2.683828	7.816711	2.453659	4.871332	4.912993	6.047551	1.44985	1.814876	2.140771	6.50104
BCLAF1	71.2704	73.7212	66.99003	55.87123	54.68564	61.67662	37.15054	41.78978	57.29001	55.14623	59.71991	68.14812	65.16219	42.4275	59.84109	61.59725	47.35295	72.69598	90.37741	78.87705	69.09876	80.38436	49.62269	60.61918	55.81611	68.62445	57.07875	76.60491	70.18575	61.72713	57.93613
SLC39A9	31.70305	32.11164	25.03032	41.1008	31.43504	61.21006	25.7749	30.6863	42.21097	26.1706	32.85808	38.38659	31.11253	26.39898	36.14801	31.94088	24.73914	25.10233	43.14489	28.87997	33.48685	28.75926	23.63419	32.38054	26.34547	60.49814	34.96813	32.41779	29.58192	33.93985	37.32797
ANK1	0.6235716	0.3051154	0.189584	0.08602113	0.2473932	0.3147181	0.06981954	0.2876261	0.2172433	0.16092	0.182936	0.1027881	0.3229263	0.08906643	0.242747	0.3944458	0.3194143	0.3331222	0.2770292	0.1499302	0.4640351	0.325822	0.9085043	0.3027282	0.3886172	0.1838696	0.1071156	0.1458261	0.2570607	0.6139788	0.2276954
IBSP	7.376979	0	0.498128	0.9635533	0.0791754	0.8737846	0	0.3405157	0.06759499	0	0.02846015	0.05904441	0	0.02558115	0.8438573	0	6.941685	0.07939193	0.5171838	0	0.02794528	0	0	0	0	0.02860539	0.4856493	0	0.04084296	0	0.313219
TFB1M	9.10939	10.74114	12.10694	19.07841	9.130042	11.73241	9.89928	9.609348	15.48055	9.828864	10.07454	12.11307	11.55609	9.384694	9.957166	9.205556	9.693276	10.30471	7.636351	8.106739	12.90493	9.150032	11.42936	9.054097	11.87492	11.32266	10.06661	9.094673	8.510445	7.240692	14.79541
RABEP1	25.19693	29.85938	18.43318	11.73701	25.1399	15.35327	18.73349	22.33079	19.43894	22.14045	24.96038	25.6387	28.22181	17.7457	22.65079	27.27979	14.38372	20.46515	18.06093	27.69846	18.23329	26.31448	24.52788	26.26599	24.96458	21.79412	23.23502	27.25978	26.18997	26.42507	22.34376
HMGB3	17.62301	13.71033	200.4311	159.4548	8.945583	38.51695	12.72835	30.52469	21.63867	27.922	10.56539	18.91732	12.29027	17.09388	125.0301	10.19433	45.75506	24.2832	345.4708	9.364205	71.8304	19.81852	22.22821	13.62359	10.98329	297.8946	80.60011	18.56006	11.43766	11.5802	138.8832
NUP160	29.75937	38.77209	45.85259	34.09024	28.79866	42.79662	16.65703	22.15127	39.91206	22.62854	33.40206	35.16754	30.76317	18.71794	45.51023	33.9446	24.19248	33.78658	67.79571	33.48931	38.81185	37.37225	23.83312	30.68614	29.54357	39.34714	37.7192	36.55996	33.74767	33.10926	34.92432
BAK1	21.25647	15.3457	32.03831	36.88964	16.53665	54.49355	14.65319	18.75704	36.59143	14.60086	14.96866	17.3984	16.65696	5.489868	23.87518	13.02247	21.79625	40.40269	54.9203	11.03481	18.70637	10.80619	20.13295	15.27358	14.4237	19.46632	54.87525	12.95924	17.03072	10.57405	18.4217
MUSK	0.7659604	1.797222	0.1868745	0	0.8248278	0.0165206	0.5288682	0.08617166	0.2347287	0.6177036	1.029913	0.728418	1.552166	0.308576	0.3598686	1.242347	0.01676712	0.3192252	0.05004223	0.7813096	0.4290283	0.573961	0.906118	0.4715544	0.5761188	0	0.2662822	0.355406	0.6830248	1.303516	0.1594714
IKZF2	9.715585	10.12499	17.16067	11.39997	7.944026	18.30544	4.698525	8.222414	21.50957	7.581795	6.506947	11.94818	8.240201	4.339366	12.72109	6.919388	7.203083	13.86992	19.3243	9.571154	14.11814	8.020378	9.796093	9.344515	4.382131	18.90843	13.23422	8.5573	8.076681	7.367707	9.704387
GRN	1549.013	921.1229	695.6755	596.8164	1650.186	657.1113	1085.418	439.5302	846.106	441.005	1086.728	695.8659	1015.125	511.7379	638.083	837.3829	1022.983	614.0791	513.7697	763.3194	804.7856	990.9672	565.4466	1451.994	819.6813	424.6065	477.6937	456.5544	978.069	502.0068	566.8314
FAM13B	30.90515	32.67814	30.16247	17.34086	34.5279	45.8494	21.674	28.44175	16.28951	27.60151	33.0792	19.90683	38.95688	25.14496	29.59129	33.6872	13.20116	25.42405	29.96728	41.85159	29.56682	40.9078	26.96672	30.62712	26.67781	19.38805	26.29319	37.3814	29.15877	28.16867	24.52637
ARHGAP31	27.69785	35.53446	8.678015	6.511492	29.87076	16.64111	14.75277	12.54184	19.50608	10.32037	41.16145	21.6516	31.52177	9.479697	12.36711	37.63003	9.475496	23.12644	4.757927	31.33055	13.02956	26.84431	14.76841	32.65746	28.09004	13.1996	15.6284	35.3493	39.5143	38.49002	16.09438
CENPQ	4.338806	4.896459	2.98485	4.897939	3.964344	9.55476	1.973476	4.059466	3.841148	2.820407	4.207175	4.293785	5.624698	4.635487	7.209713	3.899843	4.046633	4.748138	15.37778	4.883974	5.463665	4.806267	3.300848	3.398084	2.415795	5.115298	2.469128	4.51284	5.088212	3.783135	3.053917
SARS1	76.44627	94.717	84.51075	86.62371	72.25263	121.9664	81.75748	92.67013	110.0564	80.21421	88.35903	96.35728	80.59441	87.96035	112.8219	97.47842	77.16874	104.3865	74.55807	92.10204	90.2391	84.04039	78.3423	83.75629	99.48965	95.02966	130.1872	85.37993	78.70329	84.19076	97.5078
RANBP3	46.5714	57.29203	63.46617	55.89243	61.16775	45.9563	60.36717	52.8185	40.49249	50.10289	57.13021	61.67919	57.96845	62.36583	48.96507	64.66942	40.21294	58.98113	39.39078	53.11109	61.26571	47.0696	55.44483	53.02634	47.79193	39.78467	50.4159	62.89643	50.19959	58.07866	47.62421
ARID4A	21.04375	25.24878	11.02919	10.19213	18.68886	20.92747	13.02517	13.28121	16.47425	12.7144	24.92857	23.24868	26.20358	11.60316	16.7853	21.25577	12.63822	24.95398	13.46136	27.09121	18.86958	20.49972	17.90775	27.95981	21.35755	21.79737	22.28547	19.81033	21.4229	22.20633	19.71618
EIPR1	20.87459	15.69886	12.82583	43.06404	19.64974	22.16909	17.30087	21.16132	21.91383	14.19926	13.61799	21.63521	18.00854	14.0852	15.4726	16.67112	16.36085	21.74088	22.29504	15.30014	20.56127	14.1716	17.65895	16.93005	13.55541	18.45442	17.59484	17.63661	17.19473	15.94879	17.2025
PNPLA6	193.2969	146.3961	60.3166	51.26123	220.3334	29.17155	200.354	77.70379	34.61116	48.00021	144.8509	57.83089	135.291	134.3978	34.53168	134.751	83.56284	65.67662	32.43406	106.6481	45.09312	102.4686	57.0799	142.4813	107.3033	37.57164	52.3577	68.18256	124.8599	59.22983	51.42453
IFT88	6.665257	10.85991	12.99839	4.912649	8.477143	7.064624	6.987639	7.651259	7.375946	6.51433	7.612612	5.170847	8.947329	12.65438	6.348637	9.905627	4.996784	7.833925	6.94584	10.82176	4.581891	12.72875	4.980781	7.837686	6.663753	4.882209	7.625369	13.92853	8.056473	8.25529	7.611885
ALG1	8.228454	9.007453	13.38599	17.45051	7.684303	15.42599	7.499555	8.338139	13.81132	11.28266	7.850395	15.19681	8.416956	7.091894	20.79064	8.483225	7.987843	14.28618	13.32925	6.522629	8.720586	5.912099	6.926977	7.907615	8.294867	12.57293	17.21271	10.22212	9.075426	6.550008	12.03085
ZCCHC8	12.45204	16.24752	15.70836	12.38692	14.52067	14.53126	12.8196	11.36377	12.69341	12.32427	15.02932	12.82342	16.57446	10.76138	12.1934	12.55587	11.70509	14.93658	18.6605	13.29011	11.6235	17.1897	14.51685	16.10701	13.75134	14.15719	13.56693	16.94097	13.23569	12.72928	13.7465
ABCF2	24.946	27.14398	42.22062	36.79409	23.70507	70.677	20.91585	23.67802	39.84235	30.06612	25.85008	30.68797	22.50406	19.17818	28.61298	25.84766	26.87181	25.96375	34.97928	20.80094	24.53635	24.86103	21.50602	23.57635	29.37775	45.22105	29.42796	27.51232	27.57269	20.32035	27.20754
CHPF2	34.4554	22.10982	54.59753	32.79737	21.65502	55.62997	18.94334	22.88372	71.28977	35.0669	22.67697	33.80034	21.73704	13.53589	43.77785	23.80895	55.76615	35.13039	44.82555	17.70301	27.67127	20.98164	18.85493	20.97306	20.91441	34.72752	31.79396	21.08708	26.65623	22.03647	33.29935
LRRC7	0.2214655	0.209123	0.4987556	0.2291323	0.4895241	0.4728908	0.5579295	0.3488127	1.243059	0.381012	0.2436409	0.2527329	0.4238521	0.2554935	0.431066	0.3906356	0.3345087	0.5915527	0.1446893	0.2541414	0.4784664	0.3633001	0.3171457	0.2804763	0.1665758	0.5033732	0.09510698	0.3329427	0.2719479	0.6460995	0.414978
FUT8	16.32428	14.32855	36.92437	52.47134	6.931785	35.28788	10.63584	19.5807	39.98637	29.97288	11.64844	12.85276	15.81893	11.78719	46.62535	12.45972	23.15881	15.12606	34.46012	13.44955	28.61249	12.72276	20.29391	19.5538	17.18522	98.64083	22.86353	10.07123	17.30221	17.51393	39.17948
UBA6	22.75874	19.65115	27.3982	15.31259	21.50927	23.75792	13.3548	17.20432	27.02927	17.2676	16.22505	18.3832	18.84738	9.582133	20.39009	14.94133	23.67046	20.87749	37.49686	19.11393	18.05199	18.49167	15.76049	18.83262	17.09478	17.19215	16.80243	17.12347	18.25862	15.41622	18.4224
GAB2	31.73175	38.83051	30.58915	11.71879	28.95157	13.25015	27.61925	21.94122	15.71917	27.86071	39.51862	18.38025	33.49587	24.28373	19.6088	38.8507	24.99774	29.73105	8.299412	36.60624	19.87244	30.62753	19.01317	45.25688	39.15576	8.574409	11.98557	28.71699	42.09252	43.34336	31.67952
ATP6V0A1	30.41418	37.26071	33.29053	26.74321	35.97556	42.31766	40.71254	30.97957	26.4228	22.5364	35.97808	38.44881	30.77118	26.10482	31.50221	34.68644	34.53937	63.04652	18.42902	32.43843	27.97467	33.93983	28.06071	38.66728	44.75908	23.77927	30.29776	29.51208	42.17798	28.9479	33.37022
PIAS1	33.14477	37.6583	20.24855	11.71406	36.45647	27.00392	14.59724	16.73207	28.22391	22.21565	39.70284	31.49398	36.6716	12.4306	22.90651	38.09824	16.08985	40.68657	19.53144	38.46607	27.60846	32.63966	23.16194	40.98066	28.21803	23.77297	22.77628	31.76878	41.27073	41.41198	24.60503
SLC4A7	12.86158	7.557371	11.20952	15.82773	5.197413	11.83409	6.897958	8.406759	10.6232	10.87	6.367235	9.271242	8.557386	4.112176	9.953213	6.790188	16.33519	8.478945	11.59588	7.232023	22.49965	11.01035	15.86367	7.397749	7.849651	10.99015	14.47111	9.166509	7.806422	7.029539	11.44431
APBA2	4.332258	3.232916	1.6252	2.423954	3.016411	3.93985	3.812788	4.287656	3.2845	3.819163	2.880666	3.774524	4.100218	3.84053	11.33696	4.389275	3.376629	3.127191	14.35041	5.471522	17.74274	1.973028	6.515052	2.451439	3.077418	1.953334	1.701721	4.846878	2.986783	3.238165	4.973271
MAP2K3	55.44048	48.53559	28.59886	57.74039	51.8779	43.81437	104.8668	55.58351	40.09526	91.47576	75.10591	49.17317	52.40035	54.19157	47.53828	42.41407	58.14855	74.16704	34.61592	67.84093	64.45302	94.8102	81.49012	53.742	152.0511	74.8946	64.46834	44.3578	63.63683	41.60951	64.29855
EFCAB1	2.193531	11.29202	4.033034	2.645085	1.279478	4.382194	4.95812	1.269865	1.638507	6.675362	2.865639	4.541437	8.210976	38.56476	2.913841	4.726579	7.640722	0.2220538	0.2269063	8.3269	1.98008	30.54431	1.70291	4.581787	0.8863137	0.1066764	0.1065355	38.77307	2.608365	2.790349	1.397511
TMSB10	1947.917	1911.572	1626.102	2984.478	2122.614	1511.198	3266.722	3091.53	2585.724	1938.959	1892.851	3780.256	2251.326	2444.504	2175.456	1926.519	2316.16	2288.998	3130.708	1675.753	2063.731	1502.379	3385.216	2029.668	1726.231	1558.009	1566.327	2048.276	1833.455	1920.351	2131.81
ASTE1	6.738367	6.657006	4.407331	3.637424	5.88792	8.236832	4.239076	4.012388	6.849814	4.89691	7.489564	6.076096	8.503928	3.154963	6.309762	6.8749	4.636294	4.615116	7.551925	7.13606	7.727263	4.956107	4.851149	6.698051	5.561659	7.505315	5.116621	9.389464	6.079963	7.03665	5.500965
RNF19A	107.3659	113.1571	352.9346	81.132	92.87724	139.7262	67.99231	94.38566	77.70037	99.73646	109.0283	243.4856	101.2013	63.12854	124.9961	98.164	74.54709	233.5327	67.03539	125.6382	156.7285	123.8316	121.0334	110.2155	92.64259	247.9156	194.2095	144.7107	115.3425	120.4238	128.1181
PEX3	16.76591	17.90377	8.659183	18.10014	14.7436	20.9369	9.248996	12.27104	16.71663	13.32318	13.13765	17.24466	13.64109	8.674727	15.03995	13.96243	9.500753	18.15569	10.67428	13.76621	13.94074	16.2487	8.211983	13.10096	12.18595	19.65285	7.223593	14.20486	12.96946	12.89824	12.54226
GABARAPL2	82.13057	89.77262	79.81246	50.82429	101.3131	79.18128	90.29118	94.66425	80.26314	70.63506	91.11846	70.51399	100.3656	119.1265	83.84418	94.27647	61.23593	80.87389	50.06837	89.62431	54.78539	91.85149	104.0727	88.15645	82.27232	91.49961	103.7189	102.4205	80.23033	88.43406	80.87786
MYOC	0.7975763	1.744328	0.01292718	0.1055795	2.589634	0	2.403722	0.6328578	0.02221977	0.3579831	5.220311	0.2037948	1.111501	8.81685	0.09246403	1.675834	0	0	0	5.620954	0.3444806	6.626301	0.2716191	0.1575085	0.5180944	0.01410471	0.02817216	0.907695	3.463873	0.9524378	0.04412617
SH3YL1	28.06413	48.46444	54.62998	78.32698	38.37213	62.54119	30.83952	39.24557	63.9932	60.4841	55.31022	66.61126	40.64671	30.92237	41.98861	51.43431	15.95492	72.64335	27.50127	34.80108	36.8449	34.08498	36.0751	50.86528	44.78654	36.74641	96.59394	39.68375	30.82792	46.72967	47.08816
FAM136A	26.55615	22.14451	26.85389	38.66141	24.686	48.61774	19.6346	35.7347	40.48118	29.24388	18.28465	40.48177	21.29574	20.82806	35.41853	19.75174	28.87018	31.81276	47.17956	17.30184	30.91378	19.50831	30.65725	18.59285	15.87657	50.64537	32.79756	16.56728	16.36005	15.96878	28.51342
VCL	63.8599	93.18685	39.70276	35.24452	65.14402	31.7983	42.05897	52.46389	43.56457	79.67205	72.9985	60.06195	71.61507	56.46524	39.99492	71.75264	54.4756	43.74177	56.97575	65.94732	45.17514	72.18285	60.75553	56.84716	61.28236	27.93945	31.32338	85.19355	71.64118	68.01776	53.5002
DEPDC1B	1.541199	0.36786	2.211631	9.277787	0.546469	11.29921	0.3998426	1.486477	0.7602889	1.555127	0.6329478	1.109373	0.82416	0.01961791	3.403504	0.1086016	2.673478	1.258286	14.30175	0.3707678	1.58589	0.2169671	1.978851	0.546481	0.1342994	8.007067	1.402124	0.2982561	1.08061	0.4557951	2.350571
DAPK2	11.84968	45.40879	10.61198	7.172892	71.81914	17.56312	40.46665	29.20337	32.21618	21.83967	57.14651	49.01967	59.65622	49.67717	22.24434	72.97423	3.64772	43.83647	7.257857	49.07029	24.2229	47.51671	20.10472	55.61225	36.80495	24.97706	16.94743	54.92761	49.54737	69.88282	19.90862
NSMAF	58.50635	45.622	69.13294	21.79329	51.56824	24.01884	28.45948	41.31361	26.06439	32.56693	42.3071	34.87557	50.6289	25.55176	44.95936	47.3617	50.19037	32.59011	33.11472	46.48838	59.13657	45.92143	54.26815	57.97731	41.30081	43.65248	49.35665	45.90253	51.47449	39.59545	38.29564
ADSS2	42.90106	39.33186	85.5812	48.66966	34.46762	44.18648	23.76439	30.97465	44.04671	34.99675	38.2816	34.16168	43.20401	18.8276	40.3031	35.5128	41.07023	42.07691	77.48119	34.82042	38.835	37.376	40.42995	39.27133	34.76627	55.27262	53.55362	42.62935	34.06639	31.79852	35.51066
STAP1	3.752784	1.320483	2.180452	0.998596	2.995003	1.452023	0.6484129	1.547329	2.154139	0.8172837	1.504255	3.006044	2.037372	0.5965084	3.425309	1.034681	2.04415	5.389292	1.324218	2.452521	4.279076	1.51735	5.047936	2.693015	1.438966	1.823212	2.908844	0.9068869	1.444455	1.996364	1.373797
TIMP2	155.9877	124.3156	47.83423	69.228	148.2951	53.67041	125.3332	147.1476	73.53876	113.9183	108.6155	69.82153	164.8116	200.8634	96.8163	143.475	167.9766	69.28196	75.71595	127.9464	84.50427	153.355	119.9736	102.447	100.9287	23.44292	35.59054	121.6842	121.992	102.9293	121.0289
RFC1	53.16782	66.77709	61.00888	64.38279	48.75003	61.28914	32.58929	41.52338	60.10012	40.70064	68.01814	59.59395	63.6155	33.56611	48.1453	60.88146	33.61792	76.65385	79.65405	63.05009	58.67393	51.04099	42.0643	60.18696	53.34573	135.104	57.4947	66.58991	57.04024	65.61641	58.82821
TBC1D23	24.95282	27.05709	21.18502	21.16162	22.77303	29.59636	13.35784	20.69607	29.02474	21.33292	26.23482	21.45037	26.23053	13.76319	21.73176	25.0196	23.59793	28.4899	29.88326	25.45103	25.07289	25.44182	21.63025	24.51434	21.49741	26.76446	24.24063	27.70009	24.14041	24.15668	25.66752
CUL3	36.5191	44.8332	50.59755	35.17024	38.15316	45.03057	25.4671	27.84345	38.54174	36.10834	42.15485	36.92364	42.37645	23.86803	48.49746	43.09941	28.58318	51.91145	50.36692	47.15842	43.6737	48.50486	29.72416	44.29761	41.08488	66.48608	59.16347	42.09025	41.51028	42.54546	41.92301
MYOM2	9.235423	18.4916	0.417787	0.8279534	4.279902	0.5083907	10.60559	3.48659	1.43622	4.130281	3.04131	5.673112	2.55533	7.193827	1.9922	3.292106	0.6306385	2.604732	0.2566594	15.55185	5.317693	4.588028	1.983956	2.119097	2.790673	1.394344	2.008417	14.33957	17.2094	1.830566	2.16011
OTC	0.6638275	1.512059	0	0	0.1232492	0	0.1947877	0.1712525	0.126267	0.1169132	0.1860717	0.1654418	1.444416	2.198128	0.0291911	1.031676	0	0.1483035	0	0.1663638	0.130504	1.241951	0.2707919	0.4819576	1.495438	0	0	0.8717922	1.0109	2.160979	0
CYP46A1	0.3767412	0.6861565	0.3895786	0.1645752	0.8384371	0.6484336	0.4675242	1.087148	1.119888	0.3591832	0.4083241	0.907632	0.60439	0.9044382	0.7046407	0.4498884	0.4074011	0.1491618	0.3117711	0.5476143	0.5011714	0.4204061	0.9953483	0.214044	0.435845	0.8647881	0.234209	1.2754	0.3662394	0.5547009	0.5273362
ZZZ3	18.9326	23.68234	18.30572	19.15526	19.31852	40.75384	9.783174	19.29128	37.37218	17.39574	20.92861	24.53335	21.39883	17.51613	26.5176	20.65218	16.0183	22.34927	31.71751	20.01477	18.74185	19.38814	20.73307	20.10187	14.45578	27.89164	19.01456	25.89353	22.47417	21.15072	23.77823
SLC18A1	0.0126585	0.01032307	0.02708243	0	0	0	0	0	0.08146323	0.02586119	0	0	0.01353834	0	0	0.02925726	0	0.02733729	0.01571326	0.06571372	0.1587711	0.05845095	0	0	0	0	0.04426551	0.02678339	0	0.0328905	0
USP2	2.767776	1.885371	0.7489032	1.689144	1.1396	4.083255	4.069716	1.270242	1.092663	1.596575	2.193134	4.157713	1.427837	11.98061	2.699097	2.596464	1.340766	9.053828	1.899738	6.862963	1.615093	11.2955	1.656376	1.860883	1.844745	0.399059	0.3415988	4.839957	2.753932	1.353693	1.010645
CASR	0.02381656	0.006474174	0.1188943	1.95075	0	0.3025617	0	0.00848476	0.2773465	0.04054749	0.009218982	0.1338821	0.1103784	0	0.07086782	0	0.009905693	0.03428948	0.3744772	0.07418294	0.5521844	0	0.159656	0.00795958	0.008103808	0	0.6662729	0.03359472	0.006615048	0.02062747	0.05797701
TUBG2	9.355533	11.95897	6.493124	12.71006	12.96097	11.43794	12.96805	10.64573	10.60421	8.726386	10.38214	11.01955	13.26091	23.82611	13.9815	14.86844	11.22023	9.635273	7.57757	14.52524	12.63938	9.881564	9.062613	9.327943	7.343378	8.699302	6.934123	11.41587	11.57076	10.67893	8.761374
RPL26L1	28.00214	24.01765	29.68125	34.67715	23.17791	55.80459	28.92417	45.41536	58.42312	28.25575	21.43083	55.60209	22.70064	25.40212	53.21105	22.36161	22.54856	33.96451	53.6473	18.18743	31.44319	25.04338	30	20.89619	21.88392	30.04683	51.71761	26.91866	20.66922	19.34301	32.60453
FLT4	25.01033	33.06487	12.20633	12.09194	20.05416	10.19292	20.25892	11.44931	14.58346	9.79787	39.17455	16.81508	31.95138	12.88152	8.968154	36.61435	9.922773	11.4305	9.845402	28.72299	13.46908	29.03015	14.28673	25.35129	22.15118	6.57887	3.389867	44.95225	32.72693	39.49425	19.27854
NSUN2	29.79158	30.9269	75.07328	62.08193	33.03092	74.73463	25.35668	34.08575	46.66965	31.51833	30.34818	30.98075	30.54448	19.25042	36.63528	26.70924	42.49661	64.09978	58.61884	33.9476	41.21601	29.8543	33.2023	29.33621	30.33115	25.11394	49.98011	35.99019	28.14159	26.18434	29.63476
FBXO42	11.64312	12.73363	9.220578	10.33004	11.15779	15.62343	11.47259	9.260458	10.13156	9.10904	11.14135	13.23143	12.8578	9.665733	14.36439	12.54777	8.401278	12.00697	16.16701	11.55437	11.19708	10.7108	9.203758	11.97214	10.18981	12.58877	9.026691	12.3175	12.98814	10.37331	11.22185
MFAP3	49.1003	38.57939	56.82227	36.96706	33.77601	54.36219	21.66759	35.27685	40.65218	34.81993	38.70578	30.28827	46.62178	23.71966	46.96803	40.94019	30.3494	41.33249	63.148	40.57205	50.61661	47.45399	40.04351	39.76397	41.21216	27.86011	43.88781	67.64407	41.2548	42.26373	54.48458
MRI1	10.69922	9.931451	15.22616	11.11819	15.12068	9.398843	6.742565	8.355512	6.339757	14.83389	10.99687	10.01894	12.4906	4.15026	11.90492	13.54092	9.011806	11.59449	6.962477	7.279365	14.91559	8.426161	10.93001	11.55528	8.980359	10.60459	11.016	12.35531	9.39529	13.52553	11.11717
METTL1	4.822287	5.702267	12.44502	15.00925	4.965711	18.37846	6.572055	15.36502	12.96762	8.743546	3.044931	7.478888	4.383842	7.015294	17.60321	4.562739	15.15532	7.355032	9.91432	3.629901	22.61286	5.044873	12.12245	4.653569	7.599085	10.06086	9.520597	5.771184	6.403957	2.740875	8.721683
HOXC8	0.03004094	0.06124634	0.1687129	0	0.03234972	1.403433	0	0.19264	0.02071362	0.023015	0.0523275	0.009046703	0	0.2116534	0.2107024	0.008679104	0.01874177	0.008109548	0.2983236	0.007797534	0.07707128	0.02600902	0.5774912	0	0.007666284	0.1139548	0	0	0.0125158	0.006504598	0.02742342
AGA	35.21472	19.32881	61.07685	33.0693	25.93438	45.85674	17.27605	20.62302	40.58311	26.73123	30.11556	22.57161	31.16016	15.78775	68.72811	28.30691	24.44319	40.68879	49.21787	16.16161	18.55288	25.97066	24.42524	26.23706	24.58387	44.42689	23.14268	24.48412	21.31564	18.89996	30.56454
PI4K2B	20.87704	25.43012	29.75253	26.95772	22.90267	63.06981	12.908	14.70298	23.30693	23.15875	21.39833	20.5896	22.35271	8.452262	35.68845	21.40127	18.11251	32.19366	35.82424	21.35323	21.50961	22.5465	18.46505	20.1358	21.71003	41.37717	19.30708	23.25446	20.0986	16.83627	22.42857
BOD1L1	25.3248	23.72083	22.78257	12.51419	18.26183	23.08024	12.76039	14.08676	23.01023	14.78464	19.45784	19.31128	23.14431	14.25341	17.5831	23.97295	17.12624	21.83618	18.21771	25.63846	24.36415	26.69859	17.91446	21.50144	16.35666	22.23022	16.60751	22.5887	25.0743	22.92552	17.92709
MAT2B	53.26766	64.68662	57.17907	35.736	64.19244	66.58412	40.25854	47.86585	59.17735	40.35387	62.31738	95.17344	70.96268	43.03722	83.45801	72.325	34.94605	59.65889	59.19716	55.12896	59.93069	46.56788	62.47872	67.37595	48.33285	43.26636	72.78556	70.65843	55.27511	64.68956	57.19606
TLL1	4.411475	4.651931	0.9471726	1.471855	1.586318	0.5490914	1.391894	1.214298	1.620836	0.7603879	3.557765	1.698966	3.02528	1.562128	2.618002	4.292152	0.958139	1.734492	0.4571484	4.474472	2.269371	4.567894	2.67887	2.883194	2.247569	0.804811	0.529743	14.9294	2.787908	3.963283	2.381922
EDC4	18.14586	22.09284	28.51375	20.24392	16.2864	25.61698	9.786693	13.7539	26.35738	16.01735	25.48873	17.16783	19.43925	5.680503	21.08901	20.72679	19.95901	19.99973	20.39738	19.05854	17.72504	17.97957	13.39195	21.64497	27.76132	26.05749	21.46684	21.2963	20.39388	22.49992	22.75426
TRIO	49.32277	38.862	60.28563	63.24836	35.17198	67.6494	24.2862	29.94891	53.20168	23.22918	37.47057	33.97575	40.64933	21.53458	45.20651	37.42725	49.98676	84.18023	58.03833	39.83284	38.9988	42.12872	28.70214	41.26938	34.82867	22.68912	39.04428	44.71983	42.611	35.95996	41.88622
VCAN	63.32338	10.77847	19.54186	60.31703	9.832955	29.82076	11.89168	44.32673	16.28387	33.58916	10.6883	27.31226	20.07191	15.5705	28.33468	12.30997	90.83924	12.81719	43.66691	14.6665	16.32475	24.69685	53.18026	13.96042	10.40367	4.827729	18.21908	11.78564	20.29572	12.58457	56.73
CLEC16A	13.66503	20.12468	22.49691	25.26914	20.3004	18.75059	13.40172	16.78147	18.77911	20.68411	16.15726	26.67368	15.66597	11.64296	20.55209	17.3792	11.93832	27.93825	16.30122	13.05668	19.19998	15.40557	13.58798	16.76377	17.01918	12.14869	15.01742	17.83889	18.95427	17.75287	19.47903
MSR1	665.9878	525.881	98.45789	71.56257	647.9664	112.8274	244.1536	62.37035	73.48781	68.13429	427.1384	143.6318	480.2796	66.77938	88.70006	317.3032	355.9038	78.78587	112.5751	288.9795	150.5449	267.0401	114.4053	771.0561	336.7728	43.7558	98.82352	86.10955	338.4482	127.1344	158.8887
CDH1	48.96754	45.32583	264.8203	179.8107	54.79823	309.855	54.38348	120.642	215.5561	63.58394	62.96318	132.5206	49.53363	51.30604	177.1189	53.58439	172.7844	192.7286	102.7692	49.27664	51.33516	65.39181	62.54874	50.15134	70.61588	165.2368	137.6683	55.42851	43.20167	52.71025	77.36554
MTREX	35.52671	39.08869	77.15783	44.4323	30.80077	62.70262	15.44888	22.1353	31.3065	25.90824	37.65397	46.41968	36.354	16.97054	44.52207	39.65432	20.28685	34.44929	57.89798	36.59883	32.9989	36.17295	26.48059	34.69588	32.14317	52.50434	58.17957	40.29691	40.07996	32.48494	35.6547
DNAH5	0.9623423	3.01413	8.326094	2.552359	0.1195734	10.66096	0.9617642	1.305425	1.380568	2.257723	1.406108	3.401231	1.057506	2.478064	6.459768	1.937041	3.226221	4.813144	3.820016	3.096285	2.827662	8.112083	0.4128389	1.044376	0.9283633	0.3579498	5.442278	13.8448	0.7578126	0.7189931	3.234007
ZFYVE16	31.40338	26.27998	22.59682	20.68433	21.00366	36.24933	14.13153	18.67164	16.48883	21.70508	22.64973	15.1732	22.43216	13.45967	23.15778	19.16259	24.88599	19.95828	36.4358	27.37173	24.40812	33.31838	20.20541	26.35713	23.6054	14.47909	31.02989	26.21241	30.00679	22.63896	26.06724
RIPOR1	48.79508	65.20922	17.60273	13.17508	48.97731	17.48213	69.91188	31.58167	29.4693	35.23729	65.46276	32.53972	52.54264	46.19881	25.51291	65.21969	34.02224	23.65694	12.71229	72.15753	28.14443	53.10728	41.44557	55.97952	51.41099	32.50986	16.51988	61.51627	77.34095	77.13581	31.47565
C6	1.554553	6.036883	0.5345217	0.3435867	0.2391467	0.6598096	0.7874092	0.6724917	0.9187582	4.461434	2.127583	0.4235616	3.582513	8.538007	0.3068053	2.716135	0.577289	0.3796845	0	5.264783	2.215705	14.80501	0.6130032	2.820345	0.1889111	0	0.366722	12.15825	0.9560775	1.763136	0.9798559
RAI14	69.35446	70.59886	207.3735	155.8971	34.22965	62.3833	33.83042	60.66238	83.08766	47.14993	49.11814	124.8018	49.30784	27.21979	144.6255	55.89666	89.20516	102.7937	115.3581	59.51395	73.74948	60.87769	69.24635	48.31329	62.65597	62.22924	160.0783	51.57289	45.46758	59.00043	67.00064
SOX30	0.0595928	0.1052961	0.09562255	0.01084685	0.2566911	0.04884239	0.07395283	0.106151	0.04565557	0.07101936	0.1153367	0.4307068	0.0318674	0	0.1013271	0.03443381	0.03717841	0.03217413	0.2465792	0.08249662	0.04530008	0.01146547	0.1762431	0.1692871	0.05069251	0.1507029	0.05788611	0.126089	0.1903468	0.08602197	0.08160053
PNKP	27.25682	24.64151	33.30767	35.82371	29.75333	34.24341	31.58517	23.9481	26.70476	29.92582	26.16483	22.34808	18.48555	30.05945	29.87505	29.4297	27.52423	31.36538	21.30088	24.14237	46.53392	25.29238	27.21352	24.5852	18.4303	38.25743	16.17561	23.15264	25.32275	26.08408	27.71968
BEST2	0	0	0	0	0	0	0	0	0	0	0	0.01810952	0	0	0	0.01737367	0	0	0	0.06243584	0	0	0	0	0.0613849	0	0	0	0	0.05208314	0.01372392
PHLPP2	3.466019	4.41472	2.790086	1.000111	4.237956	1.945301	1.763234	1.66634	1.662515	2.119576	4.334517	1.68261	4.072659	1.603185	1.988269	3.496403	2.49503	1.614702	2.338283	4.104098	1.995874	3.104538	2.502655	3.451823	3.372375	1.955075	1.41201	4.046941	4.510781	4.096253	2.354495
SPDL1	9.9857	8.873636	9.927322	21.18839	7.159023	36.56248	3.319272	14.23947	12.59805	10.56068	6.333618	15.52605	9.460873	4.984841	14.81043	8.12179	10.69904	8.086915	30.44971	6.789713	12.56184	7.862373	10.3684	8.325005	6.34304	11.59171	7.306418	10.67891	9.564147	8.507582	11.24591
STAU2	25.52036	24.1148	49.03479	34.99568	21.1861	19.12488	16.38475	22.33092	30.33255	21.23941	23.20068	30.96592	22.16517	12.36366	30.75105	22.59898	17.29586	62.28656	36.79049	25.59932	20.79077	23.61121	24.91789	23.97293	20.16934	32.7733	42.72481	25.02652	24.343	26.41807	34.34177
SLC66A1	8.815159	7.228817	12.14161	8.662522	8.524006	9.309294	8.07186	10.64487	12.72017	11.72775	8.014547	9.613863	8.098513	7.11845	17.72775	8.731818	10.24406	16.31761	14.06885	5.688397	10.70409	7.098694	7.932383	9.215312	7.395651	14.56471	5.699994	7.007283	9.30759	8.187214	10.03272
CTNS	20.17989	16.90767	15.57425	9.157507	17.53844	11.24345	15.48624	12.55644	18.72182	17.01332	12.97423	16.76055	17.39411	9.281324	15.74609	14.37572	22.3338	17.61128	12.49626	14.25491	15.02475	13.05706	11.74547	15.84423	14.67339	15.7023	13.4797	15.96281	16.48857	15.50253	14.34191
RTN4R	1.719797	3.212709	5.369424	8.320795	4.823737	8.875242	4.509504	3.248658	8.438642	1.450351	3.088556	4.697318	4.191965	4.404221	5.992937	3.11985	2.120922	8.551	4.716461	2.159313	7.729916	1.269669	4.210921	3.228025	2.469991	2.894251	7.855437	3.596506	5.115548	2.649946	2.464452
PHF23	30.37542	28.12427	32.38696	29.14535	30.2144	32.04385	37.18695	39.33516	34.38591	38.74088	30.007	33.88826	32.64658	29.67647	37.11545	28.62374	27.32968	26.26102	31.05534	23.1809	33.7829	22.83959	36.31682	27.38177	29.14973	36.18053	33.751	25.93982	26.1616	26.37283	34.80311
CDH10	0.1352043	0.3307793	0.04821082	0.09843747	0.4125202	0	0.2516766	0.397379	0.06215009	0.4833868	0.02616763	0.0407162	0.2169026	0	0.01436821	0.3645765	0	0.09732902	0	0.3860352	0.2954837	0.09104509	0	0.04518576	0.2875283	0	0	0.09535699	0	0.03903338	0.1028531
INPP4A	19.25366	15.72505	17.23709	9.798313	16.25323	11.99092	10.83641	10.21534	17.36827	10.05918	13.26709	12.664	16.5447	9.070253	16.44256	14.99236	13.77685	14.75073	13.00532	14.52876	19.75925	12.32832	14.44838	17.28721	12.39343	11.96669	11.01472	12.5229	14.6263	14.97729	13.56678
RAB27B	26.03604	6.960861	20.55684	23.76034	10.57789	37.19864	4.946719	16.26201	15.83311	35.80051	9.750397	29.19723	12.10574	4.757285	22.77574	10.03834	29.56337	112.555	20.38477	10.11443	14.33456	10.96457	13.14324	12.69736	9.742934	22.90313	49.89586	7.201948	9.992043	12.97741	19.28923
PSMA4	122.6758	113.2935	118.1443	118.2037	113.3179	168.6363	114.1953	128.3545	124.4686	117.3533	98.2963	87.99759	119.0862	89.87941	113.4396	101.755	93.50685	126.9806	161.0279	95.64383	113.6202	99.67974	122.378	114.4373	91.78081	147.4054	124.396	116.9241	115.4263	94.9172	124.5619
MYO16	0.9195569	0.3154354	0.07026286	0.159404	0.2750636	0.6460036	0.2018346	0.6395929	0.1341897	0.887138	0.1440728	1.142847	0.4839301	0.1371161	0.4746478	0.1686784	0.1912293	0.2915767	0.08153321	0.1894313	0.5825089	0.3032912	0.3971406	0.3292706	0.2979884	0.1022175	0.06805497	0.1389741	0.2189201	0.4298173	0.5662849
LSG1	38.21015	46.99263	22.30007	55.78279	41.59893	59.79	31.68473	36.37638	56.08757	26.51718	33.04198	42.72476	37.22052	22.40352	39.93935	35.99357	38.92413	30.2177	59.63374	32.41449	45.59653	40.48797	34.42011	38.85472	35.49952	57.94559	38.14751	56.41497	43.75492	36.04585	33.12213
PARP3	17.47377	18.15558	14.75705	13.90959	21.30193	24.66092	19.01116	17.3586	27.37509	19.10786	19.28387	20.27522	18.59549	15.17781	27.06305	22.35904	15.37243	25.33243	18.24418	18.53856	27.04718	17.72758	17.09939	20.68575	15.94156	17.27595	23.34128	15.65883	17.30718	19.74783	18.86587
TNC	42.82535	10.98899	208.3487	693.0281	10.59466	108.3231	9.058517	73.43581	65.91704	65.75051	7.171318	139.1415	19.05055	14.39625	83.04478	7.2742	164.043	3.719699	125.4517	14.53974	116.156	33.1105	29.55067	6.589398	33.90845	1.713231	55.67581	26.5036	8.054703	5.42878	35.44826
THAP3	8.37352	12.09531	14.28986	9.949214	12.19022	17.50959	12.58969	13.22714	13.54522	10.93645	13.23113	11.41768	12.29087	18.53105	18.69482	15.40901	6.893872	9.094752	12.64986	6.093338	11.53579	6.179586	11.18389	11.05433	7.996053	12.55347	8.100316	12.41752	10.57839	9.825678	10.02003
RIPOR3	3.686652	1.07549	0.3313162	1.614837	2.140996	0.6632754	1.062723	1.697792	0.9828127	3.071909	1.612671	0.7702336	1.207444	0.5527001	0.9300833	2.990383	2.543097	1.650594	0.6821068	2.105743	1.355655	1.683867	1.323738	1.983368	3.263526	0.8862479	0.3027896	0.7927208	1.981335	2.760345	2.243617
TDP1	8.587926	5.222259	3.610991	15.54106	6.272209	13.06021	4.593838	7.056276	12.24611	7.352692	7.28258	7.634075	6.512559	3.730634	8.989256	5.621983	8.857379	4.645552	18.83537	7.318704	9.905506	6.131619	9.063175	8.792839	5.658444	3.920603	6.519277	7.842458	5.970133	7.008041	8.277696
AIFM2	6.784149	7.43774	25.47238	5.83884	11.33326	7.774298	10.02385	11.94437	10.94575	9.981915	8.151989	9.335643	9.129667	7.831462	10.82863	9.553391	9.347841	19.89048	14.16564	7.498477	9.054705	6.534889	9.247964	9.955041	8.759576	11.5628	12.86986	7.177094	18.531	9.212453	12.58088
C2orf83	0	0	0	0	0	0	0	0	0	0	0	0	0	0	0	0	0	0	0	0	0	0	0	0	0	0.04511354	0	0	0	0	0
SPATA7	7.21737	8.709517	3.463473	9.060695	8.667901	13.04699	7.724862	8.626808	11.96834	11.98894	7.728421	10.02103	8.464466	8.91796	12.07117	7.820991	6.031696	5.438324	9.15444	6.67642	8.203901	8.020134	9.096588	7.777238	5.623042	9.368672	7.600353	10.96549	4.72117	6.484628	9.585148
MED17	13.03957	16.32932	16.54296	11.33488	14.44462	16.23533	11.26112	16.76494	16.76528	12.89521	14.65944	17.7103	15.79843	13.19097	18.99658	15.70956	12.51813	15.42679	19.02449	16.66042	18.78677	15.2126	15.16331	13.69882	14.86647	18.4542	15.24782	17.79696	17.19268	14.25795	17.48195
RETSAT	35.20375	44.38341	32.47189	24.19902	39.71208	38.27012	26.35822	25.43746	36.28493	28.07141	49.33513	61.90605	46.50161	17.77074	29.30455	44.13229	37.10703	94.56348	23.03566	37.41951	35.71067	33.71048	19.3187	44.92318	44.02829	24.95935	35.58545	27.75248	37.63744	42.47245	48.05318
CAPG	431.3358	355.8159	270.563	479.3651	517.6959	202.1799	610.9952	311.5738	180.418	228.2274	355.239	273.585	380.6412	205.0592	284.2591	259.7155	525.2428	224.3043	263.2019	255.5939	342.4052	210.0779	551.4119	426.1544	298.9875	245.7338	307.1709	142.1878	437.7866	176.3418	273.904
AP2S1	116.2316	78.347	87.43279	146.9473	110.7759	147.1224	179.9449	198.1741	72.66319	127.1109	76.08439	65.18142	93.80729	145.6247	83.7526	75.53611	130.6469	92.01022	105.2401	71.55494	81.61299	65.57691	167.1723	86.56891	86.50241	109.7157	99.91617	74.35699	103.1005	69.09712	101.539
USH2A	0	0.04320228	0.03280911	0	0.03302753	0.01028353	0.01186317	0.002979945	0.02563349	0.002848149	0.006475624	0.01343455	0.0238561	0.002910278	0.007111312	0.03222165	0.01391597	0.01204286	0.003461071	0.02026414	0.04133009	0.03218664	0	0.02795496	0.00853845	0.02603469	0	0.01474856	0.0116164	0.01690408	0.005090547
ZPBP	0	0.1090945	0	0	0	0	0.1422954	0.03574359	0	0.2049764	0.1165099	0.3222873	0.1073052	0.1047239	0	0	0	0	0	0.03472323	0	0	0	0	0	0	0	0	0	0	0
TG	0.3451716	0.3789276	1.590578	0.1739819	0.4145879	0.5222831	0.2683055	0.7803799	0.256308	0.8407938	0.3854134	0	0.5537442	0.1385701	0.0846496	0.2914987	0.2981681	0.4157217	0.09887737	0.1516205	0.1967893	0.3524834	1.413457	0.2395888	0.3116885	1.286103	0.04642423	0.3651643	0.553104	0.4484284	0.3150961
ADAM28	8.907264	4.771273	12.53388	13.16682	3.324723	5.067271	1.82266	4.537148	14.0077	5.866075	1.613378	12.29155	4.589826	1.015119	35.3564	3.211163	25.54107	19.7862	20.73384	3.109381	34.64097	6.379707	8.710946	3.83842	2.946737	27.69352	8.889089	2.694671	2.984226	4.492361	14.3176
BARX2	0.8765265	0.476541	3.500557	4.610763	0.4876772	25.66495	0.4506362	0.9836398	0.8058353	0.1492279	0.2544662	6.194313	0.09374497	0.5946841	1.024636	0.118177	5.942353	1.956044	6.183753	0.03033524	5.213803	0.4721946	0.3802024	0.1171753	0.3877202	2.966873	3.201352	0.9582057	0.02434551	0.01265263	1.480283
DCUN1D1	27.01695	26.03048	25.81599	27.05189	25.49752	32.58029	19.14764	23.09979	37.55011	21.19439	20.63946	20.75147	26.60591	15.95342	22.89783	25.0125	21.85492	20.55213	40.90347	20.95905	22.63708	22.33962	24.92208	23.93742	20.65274	32.17126	23.63658	22.25527	25.01599	22.8472	22.87554
JADE2	25.84588	35.58224	42.08723	17.20192	25.23226	33.6408	20.31323	17.27675	33.12648	13.15374	28.62496	23.53017	31.73701	19.32097	41.2584	34.95724	15.96678	27.3497	40.94582	28.1238	35.78938	22.31064	22.16976	32.87584	27.49784	16.06294	61.49997	37.86408	29.91866	39.98043	31.91681
ZIC2	0	0	2.344539	0.306866	0	11.15795	0	0.03003097	0.929975	0	0	0.03384732	0.0300518	0.3812755	0.5374921	0.5195518	0	0	2.057897	0	1.02526	0.03243671	0	0	0	2.459714	0	0.6242523	0	0	0
LCP2	50.1864	34.50271	36.06522	32.75208	36.11251	19.56857	34.18548	27.38321	24.67435	29.93972	36.21898	30.12979	37.07244	11.96054	30.39025	38.71311	57.14662	27.02795	27.20372	45.78582	73.88359	38.48503	65.95686	52.18435	37.57659	45.87048	35.93833	32.99623	49.93371	50.39799	35.35309
TRIT1	12.36861	13.21905	21.26798	21.26411	14.09962	31.06541	8.556764	14.1486	19.45523	13.49816	10.37954	14.37523	13.74503	9.153046	23.72111	14.79613	20.37628	15.93806	21.6807	12.96717	13.22174	13.49726	12.83145	11.16566	8.260896	19.25784	13.88225	15.00177	11.27234	12.38624	12.85664
ADRB1	2.105328	9.392479	0.05677658	0.5313328	6.144116	0.9026413	8.176676	2.826804	5.383713	2.042149	8.947176	2.58932	5.846744	4.044127	2.323824	10.63157	0.3752742	3.448204	0.07686431	11.75591	1.109512	3.400448	2.333598	14.00416	7.196682	2.405661	0.3299549	5.512026	23.77101	21.3907	0.8317406
GUCA2B	0.3392564	0.03458315	0	0	0	0.1042707	0	0	0	0	0.3447158	0.05108281	0.04535456	0	0	0.1960285	0	0.1831644	0	0.2641757	0	0.04895389	0	0.04251776	0	0	0	0.2243165	0	0	0.3871203
CUL7	6.679043	7.841873	10.01118	10.86917	7.256321	22.90546	5.693363	8.012976	22.03742	9.121531	8.284849	16.73488	6.557411	6.730329	15.92385	8.008374	9.684297	15.02981	16.39324	6.934544	9.406763	6.69687	5.87905	6.220051	6.568552	17.4939	12.17032	7.470863	6.78066	6.89363	11.57362
CTNNA1	393.4385	488.0305	803.1393	558.478	447.6874	481.3449	344.8082	390.5041	375.3573	371.1392	501.9116	492.5141	468.1242	354.5735	534.1919	542.0276	269.3381	496.2884	651.9112	413.2055	445.1718	435.92	316.8627	427.958	414.5348	347.9648	619.2973	534.1148	424.5851	443.7939	430.3618
PHKA2	14.89768	14.28875	15.03325	10.11093	15.37689	18.74162	6.25519	8.154436	14.41704	12.09115	15.16368	14.33096	12.70781	8.04249	14.46015	15.31693	13.09477	15.50036	7.992332	13.58892	14.51111	15.5962	9.257793	13.72713	14.17596	16.10344	11.58268	13.03278	14.21017	13.80395	14.16397
CNTLN	4.577272	3.748947	0.9679867	2.236127	2.126678	1.721487	2.82432	2.527192	2.149602	2.597589	2.876272	3.079082	3.454342	2.63357	1.642485	3.992055	2.183969	3.615968	5.296513	4.087177	2.726331	4.224084	3.141073	3.628996	2.299107	2.474654	1.824667	2.969722	4.452431	3.237851	2.924309
EPHA3	8.000785	1.694792	3.721792	1.145681	1.27984	1.779494	0.9393154	1.298609	0.958355	1.932977	1.549768	5.974518	6.68928	4.50471	4.775489	1.979642	2.841625	3.462866	0.7829844	2.026733	0.9690629	4.046958	4.948397	1.604335	0.9759764	0.2712373	6.880328	1.882494	0.923926	1.909196	2.091089
HSPA5	107.6232	103.1779	375.7237	156.1992	105.8419	176.889	69.75596	137.1035	175.6778	117.7849	92.46346	159.5054	92.47501	71.2767	208.2604	86.74613	176.8529	260.9564	328.0405	88.01064	116.7847	111.5025	102.1413	89.40594	111.4531	200.5773	211.9111	131.3812	110.8318	80.24003	155.4558
DSG2	15.27371	19.51108	36.44687	31.78472	15.63505	42.7786	8.602446	20.65357	36.41466	21.4163	20.45874	28.80219	18.12163	10.11594	26.4	20.3514	66.01204	42.73824	35.78222	16.61097	27.51431	17.2596	7.712711	13.66839	19.19534	19.50293	48.93627	16.66212	14.59464	14.04698	33.86416
GEMIN8	10.38336	13.63909	22.0336	7.533325	14.36115	15.50289	13.82513	12.36489	14.68608	13.3509	14.22186	13.41143	17.42122	27.84006	17.25384	12.5588	11.56662	20.72511	15.47291	14.67564	19.73255	16.23327	10.2218	13.78356	13.6133	14.88768	12.01855	16.89966	14.54089	14.71583	14.71509
OFD1	9.890195	16.98	24.77916	14.10855	18.33227	25.03075	12.84809	16.2221	18.85944	14.9729	13.49072	22.34505	15.44889	15.95398	17.36469	14.51926	10.3477	21.47382	20.95591	17.85939	31.82167	19.8979	14.21905	14.82658	13.98423	26.85679	16.45132	17.77216	14.08659	16.10712	13.31587
GPM6B	12.22082	31.95603	7.931939	2.305614	34.98871	4.642345	19.73605	19.6101	9.515221	17.93627	20.41011	10.77196	31.88622	47.88806	4.31201	22.77107	6.703347	10.99052	3.579428	28.54871	5.440785	21.45843	12.93416	20.77112	14.4721	32.93503	3.081079	33.02983	26.54443	26.59485	7.066508
MAGEC2	0	0	0	0	0	0	0	0	0	0	0	0	0	0	0.2108034	0	1.15822	0	0	0	0	0	0	0	0	0.01484147	0	0	0	0	0.08125444
PREX2	12.84456	17.56664	3.103349	2.046931	13.62394	4.515385	11.39039	9.353166	7.228365	10.73444	15.91597	9.238577	11.22422	15.4855	5.738252	15.49663	2.56222	4.419801	1.111989	15.16746	10.54441	17.29346	9.888091	15.44818	10.38927	2.734563	3.084368	36.61758	19.22356	23.28774	7.25917
WDR37	14.69038	12.85732	10.04258	7.902998	13.29204	11.19425	10.40191	10.62574	5.733892	8.513105	13.75334	6.792983	13.30592	8.052352	7.343879	14.31471	11.51042	11.80314	9.252616	11.96949	9.750516	11.06303	9.049145	14.87036	10.93615	6.48057	11.18353	13.89748	11.09998	13.02445	12.82516
YTHDC2	14.87341	15.75646	15.24045	10.22286	16.86454	24.47957	11.92737	16.2883	8.490638	15.50392	10.91174	9.313863	13.61969	13.3014	15.42941	13.81679	10.01611	19.54872	13.77479	15.4145	17.47967	15.81626	15.42472	12.63323	13.43765	10.43472	13.90501	12.35501	14.36187	11.34716	13.20984
CTPS2	6.702145	7.614582	9.605434	11.58723	6.928117	12.99516	6.113586	7.683763	16.94903	6.399274	8.464144	11.37927	8.412273	7.59754	11.45078	8.687545	7.097036	12.07952	9.825417	8.672352	13.66273	9.252055	6.069908	7.726592	7.135766	17.35126	9.261099	8.321157	7.796842	7.759712	8.7597
ATP6V1H	59.34581	54.10193	66.67531	31.45428	57.96528	28.23627	44.14287	54.73652	32.20667	43.44357	57.11257	50.43519	53.44749	43.3717	52.78774	50.21632	44.92987	53.90491	43.05991	43.82742	33.47303	31.32825	47.21978	53.12188	35.97546	46.09578	66.15978	42.06026	59.23866	44.83717	45.3787
POLR2B	52.77232	46.06537	74.34105	34.17532	36.38475	42.12887	20.87867	33.70884	67.93538	39.63889	43.56577	45.90151	47.17527	20.85984	55.65597	47.03021	41.20114	46.35646	66.91961	42.12509	38.74525	50.57099	35.64114	44.40325	40.10079	81.00079	63.2547	58.17811	44.80628	41.64587	52.3284
FAM214A	21.99444	28.11335	26.63189	25.29773	22.12262	41.67234	16.82465	23.82362	40.45555	22.49908	22.31668	32.05602	26.39266	26.60442	34.45363	31.78099	15.68758	32.52514	37.89384	31.22515	35.18168	29.60362	27.42149	27.33805	20.06299	41.20162	25.00106	34.04445	26.48946	30.99232	29.76104
ARAP2	26.75353	43.689	30.2404	11.97483	63.73603	21.48438	24.68645	26.05784	22.87537	24.08416	51.98831	23.97169	42.84908	14.99407	18.35274	39.11122	19.20679	31.66344	16.68665	53.09094	36.45627	40.31624	25.1009	44.42373	40.4529	34.13329	28.35819	37.7282	48.53806	56.42122	26.33533
TPR	53.452	62.4603	72.01164	75.20917	46.75165	91.84235	27.23989	43.25664	79.53825	43.36194	52.43642	57.15208	59.10039	33.50333	66.63239	56.04939	40.33058	59.32979	108.2856	59.89128	66.35039	66.55113	43.61616	49.94449	44.74113	90.39093	55.69667	61.98782	60.34871	54.53065	53.29385
CP	22.46528	7.596953	57.09681	415.9924	2.712624	247.9857	2.713162	17.15247	500.8831	34.24423	2.980408	9.542064	4.219081	1.901697	533.1933	4.394082	54.87595	5.884873	741.4339	10.6096	398.9059	37.34569	16.90521	8.418676	3.05653	444.5534	863.5375	21.23565	3.590704	5.859092	94.78726
KIAA0556	14.77926	17.35473	19.18535	26.63885	14.36627	19.27032	9.28869	10.41533	13.87067	13.65771	13.46404	12.0041	15.19433	11.06034	17.6119	16.12965	13.84433	13.94598	19.34781	15.03987	14.91068	22.75351	11.05964	14.31754	12.80916	12.248	12.38579	22.66884	14.50384	14.37649	14.00063
DTNBP1	13.69809	16.29084	9.747059	12.28828	15.76058	30.74891	20.38135	17.82074	13.81146	11.47304	13.39776	14.75713	15.54401	19.95729	19.31403	13.9926	13.88706	21.52646	24.44285	13.92581	18.57094	13.10675	15.31239	13.71342	10.65349	14.4416	18.77067	13.21918	15.47335	12.72896	13.34191
XK	0.6273327	0.7812696	2.6531	0.5364025	0.7279138	1.668041	0.5172761	0.431388	1.104298	0.6259143	0.530837	1.013424	0.6553324	1.076098	0.2542642	0.7867876	0.2184428	1.302276	0.07847576	1.110797	0.6099543	0.8813675	0.5695368	0.8678817	0.565906	5.908739	1.014666	0.7768522	0.6402365	0.8213149	0.7591232
ANO2	3.319105	5.283915	0.01888593	0.424177	0.7794783	0.1736391	1.107974	0.9623103	0.519391	0.8836809	1.865648	1.935269	3.64421	2.7273	0.6303975	2.366696	0.3304315	0.5337825	0.3506446	3.391084	0.764968	4.585587	1.232235	2.460426	2.811377	0.5769751	0.3704226	10.4967	3.648296	3.042868	1.450486
C12orf4	20.78928	20.95817	18.35056	19.66279	17.62578	11.57707	9.42868	16.85723	15.26275	21.58356	14.11958	15.59389	16.70978	10.96063	16.29177	16.36048	13.76559	18.08714	21.95371	17.98713	15.682	18.50211	19.4886	14.7482	13.9739	20.94011	14.96578	17.60823	22.42381	15.04144	15.98953
SCML1	10.06437	8.655227	8.578406	4.549327	10.95377	11.4733	7.705563	7.661803	8.451117	9.258131	8.512307	11.24167	9.900483	6.864742	6.945744	7.41383	10.288	14.44738	7.856631	10.44937	6.419086	13.2956	10.65808	9.874804	9.812006	7.110945	4.981124	8.916411	9.309954	8.390434	9.85562
WWC3	25.03182	42.33883	17.89988	25.45293	32.58322	20.96608	31.6009	30.23536	30.06572	35.94057	39.21843	25.42944	32.18548	23.38913	20.14766	42.46464	13.05915	22.7336	15.90354	42.68893	23.65653	33.54633	24.26498	37.49208	52.84324	22.86727	17.25245	36.63389	36.0184	47.47248	33.7457
ARHGAP6	8.364255	12.28893	1.191403	1.306106	10.58473	1.130308	6.702534	4.393813	3.697095	6.306863	11.88299	4.97019	10.95218	8.41054	2.564145	15.5054	3.721321	3.163926	1.067036	13.93821	4.065481	8.904839	5.579624	9.232944	8.240474	1.273755	0.8625696	9.694845	13.30373	11.3487	3.254794
FAM184B	0.09175599	0.05612059	0.07361579	0.04592795	0.09057385	0.1927087	0.09759975	0.04086062	0.05272246	0.0702962	0.07547397	0.2947405	0.118578	0.08380124	0.1511395	0.07510925	0.00477035	0.06192379	0.05220353	0.02778593	0.08718658	0.1059214	0.03165918	0.04599777	0.06244166	0.2900497	0.08467176	0.07684755	0.04778478	0.05297977	0.06631087
MAP4	81.7496	107.0376	50.64802	67.52899	90.84789	48.72401	87.61691	70.62352	52.84916	63.24269	100.9437	74.52605	102.8618	106.1786	57.08808	104.8136	61.91882	64.90509	53.90923	102.741	71.02737	89.93756	78.71208	82.01493	65.99048	27.76674	40.31269	103.6282	99.86157	98.42488	64.78035
GOPC	16.1323	16.33447	10.67244	13.62704	15.85338	16.34821	10.61213	13.6032	16.91349	14.25772	12.44873	14.48664	16.87462	15.34467	12.80251	15.67239	9.49238	13.36856	21.87093	15.47266	15.09918	15.28643	14.3255	14.54443	12.51728	17.82369	10.43876	17.3901	15.09212	14.94093	17.587
ROS1	10.69788	25.52657	32.09828	48.75086	12.57308	71.53657	7.088599	21.78532	16.77092	42.86225	20.89976	66.17573	10.22304	2.179145	17.15276	13.83759	3.483481	28.47238	4.248468	24.94025	37.70946	9.956303	5.095709	24.41249	34.33262	20.70396	24.03343	10.86233	20.48428	22.3674	47.28444
USP28	11.24237	15.48461	18.76602	21.636	14.19156	23.13042	6.301971	11.16602	21.18947	11.98589	11.37714	17.58071	11.93104	4.570133	24.601	11.50585	11.71976	17.5227	41.50741	12.87269	13.06616	9.358157	9.760966	14.38666	11.37271	39.24736	14.82254	12.71905	11.08953	12.22756	15.76355
HDAC9	10.27147	11.76562	4.459808	3.001851	3.611426	6.063275	2.252277	4.371432	4.594587	2.713746	9.316152	6.907244	9.860128	5.587068	6.121639	6.596182	8.172181	7.370417	6.677116	8.384046	8.022909	7.682125	8.930421	7.70064	9.947893	3.82223	5.304196	12.48037	4.12045	9.63649	6.999357
TSPAN17	23.34791	20.95533	53.05278	31.38854	28.77732	36.05667	22.9095	31.94662	51.7002	25.81122	24.8119	45.09642	25.70322	13.77436	40.69203	22.4447	26.47698	34.44234	39.15411	19.21253	28.65829	18.58006	23.75711	24.09555	21.53587	18.68605	37.96426	24.46734	20.63679	24.35274	30.79245
NOP16	12.73954	7.269768	18.03184	11.11609	12.39215	14.66572	14.4474	18.0155	27.17924	21.68896	7.528638	10.89437	7.765908	12.72205	13.55902	5.769037	11.32521	8.470709	13.92263	8.245767	12.97373	15.34244	15.03231	8.612704	16.18086	8.966966	15.98319	6.82445	9.156641	5.530882	10.53463
CC2D2A	11.54022	10.65213	8.398513	5.401303	9.38553	6.789064	8.314267	7.479119	6.083775	11.78828	10.10769	7.318589	11.57787	15.11394	5.674931	12.67015	5.164181	11.93828	3.878228	14.05244	6.073212	20.33539	6.450889	8.010241	7.084477	8.36963	5.254345	17.56288	8.732107	8.497212	8.029944
RRM2B	109.6448	87.51299	190.1511	31.24167	82.51687	82.81782	64.55609	68.80437	57.44793	89.40583	82.91425	205.2958	83.90025	54.87212	58.02437	98.42304	56.948	374.7098	33.45404	88.25625	78.0087	91.90536	90.06958	106.3049	83.62666	186.3653	251.7218	76.94363	87.66738	80.12955	79.70662
ZNF800	17.74672	18.93575	15.32016	8.443673	12.50878	6.942053	10.23053	9.616165	18.25507	11.96714	13.99351	15.24822	13.81707	7.629665	13.80041	14.90112	14.29259	15.65194	11.44603	21.11858	13.20262	20.35755	11.89175	15.25475	17.12735	14.55741	6.524099	13.87747	18.51017	13.76887	11.34029
TNFRSF17	1.223888	0.2566509	1.047387	1.298416	0.7154584	0.7738213	0.3347577	0.3363551	0.3214808	0.8572771	0.5684954	1.137298	0.9723666	0.3284916	10.43477	0.8890328	0.305421	6.60777	3.168696	0.907648	9.76869	0.5247668	6.370492	0.7713097	0.03569481	4.122219	8.722669	0.1479746	0.32051	1.211437	4.14978
SNX29	20.16245	17.78772	19.07263	16.57969	13.98778	13.76803	11.98145	10.58888	11.90198	12.21562	19.06609	15.86913	19.01054	9.163346	19.66459	17.88292	14.2172	11.02631	14.0766	18.31985	18.63456	17.03671	14.30083	19.81253	16.32775	8.688756	11.9281	18.03545	18.52741	16.78595	19.83214
LMO3	44.11484	59.24419	74.93499	72.1604	57.24602	12.1415	59.00789	112.8577	175.6929	101.225	51.53603	115.2395	58.178	57.03666	53.55359	72.54086	17.70145	105.9725	11.07494	45.52727	72.07804	57.59437	38.93655	72.07526	38.79162	125.0848	181.3454	40.31527	43.91315	67.78549	80.67107
MRPS10	21.74143	18.15099	21.07552	20.04853	16.79694	37.92507	13.73272	19.22265	26.50726	20.45608	18.29447	20.94281	20.73739	13.83885	27.98574	16.80559	21.67831	24.48695	54.00596	16.80527	17.29312	17.63224	20.66663	18.36967	13.9136	25.39005	33.98584	17.35209	16.72634	16.07634	18.56554
GUCA1A	0	0	0	0.2560058	0	0.08234077	0	1.521112	0	0.461807	0.07777601	0	0	0	0	0	0.9819411	0	0.4572642	0.01738458	0.01909225	0	0.01980793	0	0	0	0	0.07085554	0	0	0.3362724
RSF1	26.2233	32.33491	24.60602	16.87965	21.50255	29.58674	14.44966	18.89842	28.99892	16.03998	23.54235	24.8362	27.88792	18.33321	29.30807	30.77135	17.17128	29.20941	31.31647	31.46076	25.94703	28.25887	22.38644	25.61027	20.3426	27.43377	26.78896	29.76396	29.83725	29.63984	24.69379
VPS13D	22.46422	26.17986	16.90376	10.31455	22.9328	33.83822	13.16188	16.11052	23.65836	14.17479	25.85478	18.1225	25.19957	11.74527	20.33087	26.06223	10.00485	23.9336	20.00863	25.86497	20.09947	25.62735	14.26997	21.82252	22.05017	22.14319	16.33913	27.12494	27.34134	26.39578	21.58392
CELF2	33.72389	38.07062	46.48592	16.48132	35.44674	12.95633	23.70094	22.66196	18.19829	30.0135	34.01483	26.51391	35.42381	25.01103	16.32699	38.54108	16.95931	33.84648	8.222925	37.64627	24.29427	37.09494	28.35379	38.2256	34.0988	18.41564	27.20791	31.31313	36.05886	35.18021	24.80978
FAM120A	50.31155	45.35865	89.913	49.92041	40.41558	42.08956	29.40566	33.83288	42.08192	40.6195	46.64256	37.45027	45.59883	23.19912	41.51261	41.88178	36.80997	64.27957	66.00644	39.41598	42.41788	41.0918	40.2119	44.5052	39.21816	40.13353	52.73174	44.92188	44.79247	40.85683	43.15649
R3HDM1	13.18533	10.04858	16.75041	14.55948	8.304889	11.40643	7.860893	10.40087	13.73641	12.60172	9.771455	9.977446	11.76974	5.544736	10.63737	9.639675	10.6454	9.81298	18.31095	10.0128	13.96652	8.733855	16.08275	9.302247	8.962905	14.27935	8.750753	10.96107	12.58407	10.15233	11.796
COL9A2	8.540677	7.347653	28.53821	18.80824	13.39133	4.846124	7.412447	24.52514	44.32859	8.340773	5.476613	60.87982	6.850724	11.82894	23.0396	5.233226	28.63234	62.07262	48.02811	6.650545	15.19622	14.13874	35.83402	9.880355	2.993865	14.02157	21.05928	5.957382	5.747956	8.128638	10.55956
KITLG	62.55091	98.1213	34.56429	41.91978	82.97233	102.4918	36.08267	62.16484	62.26706	83.6701	48.40496	79.84521	104.8879	74.67156	49.73249	114.6944	16.67211	73.96255	29.93456	79.82557	54.16296	92.48829	41.64202	70.00865	36.63708	99.97537	103.8823	93.13317	92.64924	83.72128	78.56601
ERCC8	5.970992	3.756373	7.719588	4.061591	4.29884	11.07406	3.302662	4.448873	3.042716	4.077843	4.061229	3.329126	5.072314	2.849092	7.179358	4.120463	3.34199	4.08954	9.593137	4.357298	4.24064	3.859968	4.783053	4.087979	2.943042	5.734648	3.977134	4.060825	5.074834	3.723453	3.799936
ADAMTS6	1.784144	1.127608	0.8493081	0.8086103	0.6436233	16.02303	0.4649543	0.4862413	0.303447	0.7107727	0.6422687	1.117558	1.192595	0.3165825	2.491365	1.340185	1.024035	0.7320768	0.9633923	1.907967	0.5187601	1.400516	0.9181162	1.055393	0.9379258	0.9683197	0.2287623	1.056991	0.9811808	1.305731	1.197086
H6PD	26.76755	28.46127	18.40133	28.76656	23.79156	17.98834	17.60697	14.39488	24.7209	17.76288	27.91217	15.6575	22.68347	17.08189	21.55875	26.71512	17.61541	11.83895	28.80404	26.46187	25.36086	23.54833	15.03148	26.26968	27.60386	8.70415	13.10499	23.37326	26.11153	26.85794	28.16117
VAMP3	156.4166	177.2789	105.4889	96.43183	135.0029	103.3322	133.5406	110.6205	112.4494	94.8093	172.0272	114.3883	158.0104	116.0497	122.2836	204.7241	95.18196	111.7627	122.6568	160.2404	93.61742	137.5437	128.7518	170.1822	153.1607	97.14613	114.1462	188.0691	151.2451	172.886	104.2019
PER3	10.10601	19.4167	10.77736	6.188296	25.32579	25.38557	15.61573	16.24585	15.39892	11.10916	4.020525	13.11284	14.68923	19.2194	14.13396	9.119614	5.461633	18.16498	23.03751	9.823323	10.14807	12.45833	15.63282	5.483167	5.179222	16.58891	10.64069	10.96634	16.00131	5.312908	4.660182
UTS2	5.16975	3.035489	8.943207	0.03226211	2.004145	3.92238	0.0942686	3.409864	8.609383	6.819871	3.979373	4.661649	5.118344	0	11.07572	2.970107	10.68948	0.2551905	5.903933	1.656262	2.863168	2.318941	19.22085	0.1184742	1.718849	11.75768	5.337342	3.344018	4.283078	0.02558576	2.130427
TNFRSF9	2.521409	0.1678548	4.513739	3.540373	0.4710024	3.4794	0.8210182	3.492229	1.017108	0.9987045	1.284727	1.425646	0.467788	0.187985	4.790307	0.1486649	10.33713	2.139198	5.078066	3.312399	3.960477	5.554028	7.730888	1.2382	10.53157	4.714686	3.208949	1.115975	1.522127	0.913625	4.791322
EPN3	1.242428	0.2159291	14.68508	8.02989	0.1973971	8.914266	0.129989	3.287002	3.258155	1.33155	0.09460767	5.593875	0.3703165	1.870819	2.961006	0.1176881	5.46395	5.762164	6.093155	0.04229362	0.3483605	0.4702409	1.108351	0.4288376	0.08316345	11.86254	4.368385	2.413307	0.1527421	0.07056155	3.941713
LTBP1	56.15895	27.5694	20.28029	25.15602	22.5829	25.02617	23.90141	32.6027	17.60739	33.4234	21.13505	52.45062	41.64187	43.19828	39.47062	29.04314	63.01037	18.25214	22.54011	31.32223	36.90542	52.88002	38.2988	18.07892	16.27441	3.77477	19.33978	30.28502	22.89895	27.35404	43.38518
RCN1	93.62961	67.92677	141.8985	131.4492	59.74057	118.8842	57.3349	107.9581	157.6597	116.8781	61.83919	92.4853	65.77568	55.62469	125.9531	75.46371	158.3884	68.55579	98.04293	66.85834	72.10135	68.60941	84.0498	72.59646	63.20091	118.9328	69.59942	84.32812	69.47043	80.39332	119.9584
ELN	105.2548	75.74047	56.33876	22.24427	88.87115	56.28022	51.84569	62.68745	39.74755	69.04241	84.09074	131.927	79.2059	112.1943	96.3615	97.21944	26.16953	50.20211	22.87666	114.6608	79.56244	99.90743	109.0444	83.35052	72.65189	13.81505	41.53508	265.6184	83.32161	130.8634	136.8539
RFC2	24.92964	20.84922	25.45453	62.12631	20.64817	39.39074	23.54483	19.84246	41.38663	21.64992	22.20212	27.23015	19.23479	18.65657	27.20438	19.31299	30.72616	20.79426	77.24399	18.78766	22.5261	21.78336	26.08723	18.44783	17.70884	44.04955	24.51132	18.8801	20.81873	17.44575	23.33841
ARID1B	14.77179	18.19095	13.34809	14.3636	15.11801	11.16263	10.25667	12.12158	25.30593	12.35566	15.55057	15.1203	15.64518	11.07336	13.99619	16.78243	10.26916	14.79241	21.5596	17.23882	16.95238	17.51812	12.77003	15.6302	13.9676	14.11776	9.067249	18.5821	17.44528	18.86421	14.28932
CLPTM1L	109.0038	104.9512	319.0487	309.1402	141.4842	395.0227	88.34596	129.3026	317.4257	82.09194	113.7112	204.2151	107.373	87.35038	237.5633	114.8712	140.9111	174.6025	235.1872	93.86235	164.716	90.95169	99.88932	108.4131	100.575	99.63006	336.2878	112.6237	97.29338	111.9873	117.1272
NEDD4L	31.34123	83.75575	31.66415	23.04052	80.91228	38.65602	63.64638	39.29644	77.70087	49.17781	95.93156	52.17462	82.23587	75.70749	29.87044	108.8188	14.24054	147.3085	15.44506	73.40671	38.64938	90.80143	29.01742	83.09398	95.18595	80.10371	63.73166	73.80223	90.03664	105.5292	49.70275
FOXP3	1.801701	0.5953182	3.954367	4.206662	0.3177864	1.489408	0.7434496	4.913582	1.827746	0.9360799	0.360728	3.236738	0.4651207	0.226966	3.26815	0.1076954	2.616288	1.895162	2.44857	0.4192777	3.648282	0.2510163	11.57561	0.2803042	0.2061102	3.806974	2.751884	0.6243982	0.2588391	0.7129638	1.885751
PPP1R3F	2.14882	3.802118	4.193319	3.527191	4.670004	2.994002	3.698636	6.7088	7.542892	3.36568	3.569055	3.482618	3.147802	4.975138	4.567116	3.521707	3.266173	3.023414	4.526454	4.921768	3.44509	4.089161	4.560225	2.506973	3.057562	5.380904	3.582531	4.849668	4.470833	3.519148	3.245538
HEXB	413.1422	274.4528	169.424	168.8983	309.2779	315.7277	187.9029	113.6836	132.3312	132.3387	225.071	135.2182	298.8248	92.68584	245.2723	194.4142	312.7606	153.4444	276.54	188.9304	173.1433	204.5783	174.8123	358.6649	209.6097	103.8638	184.5812	144.1107	311.8879	139.7203	211.5477
PTCD2	4.379353	2.951557	4.41372	4.170021	2.455399	6.407395	1.462926	2.146838	2.911481	2.440084	2.185512	2.463257	3.46442	1.699985	5.146272	2.676862	2.416047	3.263279	5.840526	3.137724	3.611014	2.715734	2.954283	2.903	1.570163	2.935927	3.691429	3.369462	3.558622	2.539081	3.551739
NEXMIF	0.1697738	0.2059886	1.46619	0.004522183	0.1694445	0.47853	0.03964092	0.07966016	0.04187558	0.2199512	0.1346388	0.6484358	0.1461449	0.2722923	0.1108918	0.1100617	0.01550013	0.2101493	0.07710138	0.1891661	0.6562936	0.3202661	0.2302307	0.1411556	0.06340295	1.416089	0.3861346	0.1489427	0.1000599	0.1291089	0.1701012
JKAMP	48.72685	42.04429	32.26127	33.89703	40.66841	47.30559	25.19058	27.30429	50.19198	33.76084	39.7183	40.51886	39.9874	22.18152	49.52381	45.92034	34.85801	29.37401	46.4894	37.16524	34.43546	38.1044	23.62744	41.47868	30.27144	44.88667	42.67761	37.82489	40.79373	36.03071	37.3642
DKK3	173.7767	226.9881	54.87	44.95235	158.555	77.16672	131.2451	145.2829	96.22065	178.9834	141.3833	134.6607	250.5571	233.4194	201.4021	200.1174	95.68163	108.3474	61.94389	162.7824	51.91692	166.9826	155.553	164.4884	122.6859	27.44074	50.42654	192.6751	190.1229	195.1228	86.29327
ARHGEF5	6.142963	7.988708	14.25084	9.715723	9.159337	15.55123	7.897099	7.196663	13.03278	6.69272	8.336494	10.26764	9.16486	5.79536	13.66275	8.632257	8.435896	10.97024	8.629322	12.71818	11.34597	9.483068	5.332015	7.480089	12.62469	8.103273	7.817168	6.181523	6.534573	6.375043	9.108389
NFE2L3	12.16531	10.89409	12.20598	5.226508	8.667948	37.233	7.020555	7.639725	51.58834	6.120109	7.919012	8.18519	11.94291	4.105522	23.77532	11.3145	27.3652	23.61605	16.62779	7.712432	21.00841	8.139273	14.17527	11.56219	9.198582	12.57874	15.30166	11.41418	8.84809	12.06565	12.80614
MCUR1	16.99282	24.89709	30.69342	24.18785	24.419	24.91396	21.39696	23.81831	32.69085	22.8118	20.79953	32.55719	22.68055	19.54635	29.15199	25.59513	13.99669	35.3587	34.83284	19.24026	24.41625	16.11709	19.53175	20.31799	21.16668	16.85855	30.95574	22.60494	18.56011	21.90711	19.03389
LIMA1	87.77557	59.85943	51.56831	39.02203	59.89915	64.65025	46.06989	58.70999	39.69377	96.86519	61.68034	56.79491	79.51869	44.81123	43.59474	60.84946	40.52291	58.67194	59.58752	67.17089	41.60813	65.62035	71.52929	60.7998	56.54463	30.92633	40.62216	51.50101	58.85692	65.89845	70.0017
LETMD1	33.8738	39.8102	41.25818	21.77708	44.38688	86.54746	29.88277	44.37711	53.30324	43.05901	42.00323	32.95926	46.94549	43.12887	37.53213	50.31782	30.07751	67.34839	25.47334	41.24961	46.07859	34.70343	40.25128	46.31214	35.63403	35.38264	87.8543	36.69031	36.2807	44.61915	39.65521
SLC4A8	3.558711	2.454164	1.980083	3.560413	2.970609	0.8662094	1.943489	1.94	0.6587323	1.744411	3.009271	0.9638024	2.720439	1.794928	0.8071339	2.028687	2.175486	2.269511	9.339014	2.727739	1.252739	4.35625	1.299699	2.99329	1.414053	6.272272	1.043998	3.954341	3.452877	1.903098	1.373583
LAMC3	12.95499	16.28721	2.78401	8.904404	29.07197	2.551546	15.54967	24.84855	9.964273	41.71947	11.15147	8.502097	18.40051	27.31935	4.117066	16.62734	6.494603	10.87622	4.150673	13.60449	9.033998	9.93514	21.522	16.25873	15.93122	3.66243	1.699196	25.1628	15.8936	19.17364	9.029412
PTGER3	3.573009	2.47718	0.7246917	0.4415188	1.56493	0.2014986	0.3138082	0.5138315	0.6931331	0.7478204	2.7661	1.171421	1.7646	1.425622	0.8778496	1.881455	2.017786	0.4247485	1.003696	3.210528	0.5606545	0.7694233	1.408936	0.5696682	0.8030639	0.1020263	1.006179	1.687689	1.365692	0.9936707	0.8278895
TNIP3	6.161531	1.123012	0.9442968	8.040082	1.901167	0.5209173	1.558675	2.283128	20.85679	20.55911	1.927153	1.509935	1.925956	0.0552831	0.923082	0.7956996	1.872445	1.77292	1.468324	4.93082	13.52785	6.256779	4.448578	3.858798	141.6862	1.689713	0.6996872	1.045935	5.472444	4.510785	7.913209
MAPK9	21.52329	23.89194	32.61855	19.45821	28.41983	31.42137	20.64315	18.71436	60.52159	20.66431	25.18488	43.91539	26.04473	18.71174	28.07665	25.532	16.29398	31.82444	36.85709	25.12433	25.36687	20.30215	23.54201	27.4608	21.3997	62.59245	27.41432	24.93906	24.59454	26.0484	23.29125
COL23A1	1.965399	1.562044	0.8195999	0.800355	1.972961	0.5323981	2.480339	1.513106	1.715015	1.616324	1.663383	3.009517	0.9619344	3.233625	0.9345761	1.982564	2.16137	0.4316414	0.4962083	2.836066	1.899176	2.749502	3.191995	0.651277	0.6460761	0.7387342	0.8154172	1.021998	2.178931	1.543545	0.6233911
BCAR1	40.08629	38.48562	32.34	38.93792	49.65949	36.96927	40.66405	39.65405	60.69765	49.2564	36.60181	27.48407	38.09271	39.83828	30.89606	38.59955	39.97701	27.02983	29.45948	32.89221	25.43726	38.31467	31.61914	39.2352	36.05389	17.68627	24.41638	40.58765	57.53006	42.35289	34.76269
FAM160A2	14.21436	15.2343	17.79832	12.12517	15.68291	18.46409	12.99186	11.02904	16.88231	16.27136	14.42927	17.40286	12.50824	16.39431	18.57218	15.64383	12.24216	18.9601	12.65207	16.37348	16.89568	15.72458	12.28284	15.13223	14.27201	19.12309	9.548913	14.61218	16.54471	16.91276	13.34298
HERPUD1	102.2253	136.018	209.8147	68.19994	111.3296	99.97104	94.90937	93.96226	156.9976	82.08677	104.8137	132.4547	111.7283	121.1095	196.0251	141.9487	101.3999	237.4128	86.83727	103.1542	178.3177	97.70905	147.1851	105.7756	79.252	163.0949	213.7664	141.0326	101.4888	141.5546	149.0837
HOMER3	14.43454	10.73821	15.99775	31.10779	9.355574	8.400083	15.76296	19.29598	12.9168	20.15278	7.776767	14.36249	10.76776	17.66411	14.31058	10.11846	25.66098	7.500042	19.7153	7.094028	18.49685	9.976882	22.3752	8.25688	10.71597	8.318187	7.331433	14.74403	8.049804	11.99225	18.77388
RAD51	2.66843	0.7913155	3.774555	4.985423	0.5224565	5.368217	1.125968	1.979846	2.250477	2.342826	0.9219303	1.992363	1.839704	0.1150929	2.896683	0.61165	4.182549	1.595469	7.09013	0.7326965	2.665464	0.3818659	2.504495	1.370864	0.3151591	4.066899	2.159293	0.5599316	2.223469	1.661715	3.321715
POLQ	1.069419	0.2059163	0.8818275	3.390181	0.1679429	2.848619	0.1026935	0.6746616	0.3413788	0.8799936	0.2845931	0.1610255	0.4209632	0.03100654	0.8428855	0.1544825	1.94595	0.4811491	4.083881	0.1773441	0.7536537	0.1371685	0.8521882	0.4690922	0.09855076	2.669758	0.5973051	0.1021367	0.7116367	0.3859255	1.240636
PIK3CB	29.40764	22.57854	14.80862	17.17484	18.8556	32.13675	14.91066	15.39501	23.89435	14.42112	20.46367	16.45005	23.31528	11.24703	15.64965	20.97011	24.4311	27.87595	26.89058	22.98362	24.20317	20.73137	20.00573	22.74476	18.25563	20.18964	26.74829	17.82481	23.69334	18.34091	19.01257
CYBA	510.4866	400.1942	543.7402	497.933	523.7275	341.544	682.0201	288.4495	500.8974	249.6586	400.9427	294.1221	315.4378	293.212	349.6362	300.4421	542.5696	245.708	126.7941	322.811	508.9286	281.1249	567.2076	456.8282	372.5046	378.0431	454.4042	206.6708	409.4921	249.6642	431.3864
THOC3	15.95858	30.3667	30.20868	54.68762	14.46233	85.26018	23.36675	24.496	71.03316	30.75838	25.16674	46.67418	24.61835	19.43341	47.77898	33.4694	29.54066	37.79708	62.93457	11.28469	29.27933	17.51254	35.8152	28.41195	22.79283	64.08112	50.21733	28.55506	18.52345	27.55806	39.02806
HEBP2	15.78105	18.75861	15.29689	29.27556	16.23256	20.04281	14.56587	16.1196	26.31615	13.61839	18.18888	18.39113	16.95893	19.63451	20.24275	19.76421	16.90781	22.32969	61.87097	17.04013	21.90972	17.62467	12.12719	18.21035	16.40105	21.10108	13.00888	20.22111	17.70105	21.0231	20.65246
MPHOSPH9	11.44058	8.419934	11.04479	11.53313	6.599916	14.12305	3.627361	5.777727	8.249624	7.898017	5.821469	8.632138	8.151574	3.739897	7.41501	6.646901	8.294385	11.28448	13.10902	6.200177	9.980871	7.292763	7.622178	8.082887	5.566441	16.8015	7.400482	9.110677	8.694809	8.32981	11.9644
PLEKHA5	12.02629	12.70711	12.48863	10.94317	14.78309	11.50087	10.3349	12.81262	21.00275	11.0903	13.17064	14.37215	15.42445	20.30275	18.30675	17.39175	11.6369	18.38569	13.20551	19.78074	19.64246	18.23986	11.19033	11.49531	10.65552	37.5054	19.91366	18.30484	11.03488	14.48351	13.97253
PRSS8	27.67768	46.83197	103.1761	48.08914	69.4149	137.9738	51.78336	49.14703	126.3195	31.93894	70.43532	103.8504	50.54655	51.54321	138.2649	66.61525	69.79091	136.6344	113.4166	35.91433	101.5443	45.82643	22.39807	62.06905	45.29294	112.9961	79.63018	48.16424	51.02234	69.89101	57.26095
SIKE1	38.57614	34.13914	27.97952	50.19822	34.63367	73.31189	21.45673	37.61944	58.71937	33.06158	29.63621	39.91566	36.33655	27.51356	50.87039	33.39571	28.87433	42.60897	54.075	34.68649	41.47923	30.14122	33.11346	36.72255	28.66565	47.80278	38.0966	42.32112	31.4259	36.94415	39.45643
RRP12	8.759836	8.043264	11.33737	7.050931	9.840669	11.91279	11.88298	13.33824	11.17528	10.06388	16.06226	7.099768	6.627481	8.815967	7.323163	7.011244	14.39801	10.53321	9.960906	11.22832	9.223781	15.55529	10.4395	8.967033	15.74207	6.412251	11.83691	7.882853	12.7149	5.338911	8.342104
FNIP2	28.27168	44.211	52.60332	16.40287	26.86501	28.3572	26.81715	23.90005	37.33411	29.59799	49.3631	30.04095	32.97354	18.45826	36.15422	42.99669	31.95134	64.53081	28.92681	41.94357	26.03989	45.93445	26.13177	39.66606	41.52481	72.69822	51.16902	34.1979	38.37324	39.1472	36.97452
MSMO1	56.94391	97.61142	108.6817	100.0889	91.93876	25.19968	87.95289	48.73732	40.71382	36.37966	86.48978	41.52458	57.01006	50.54752	63.43529	85.98235	39.94543	62.1777	73.04024	92.9839	39.35069	73.8904	23.172	113.9911	173.8083	81.80296	43.65635	74.02291	66.83432	71.1957	82.33766
TTC17	50.03236	49.94326	71.35602	44.87066	47.22812	78.89234	32.65547	36.82176	64.10508	46.74099	44.21851	66.80989	52.03665	36.80375	60.14889	50.79309	46.46525	69.51433	58.66677	53.4751	52.33697	57.79296	40.08262	50.71858	46.9991	61.03913	56.65837	49.58027	51.41259	57.22412	51.39651
ALX4	0.09246211	0.007181266	0	0	0.02844807	0.005413011	0	0	0.008095725	0	0.005112927	0.005303728	0.004708986	0.2803382	0	0.01526466	0.005493783	0.009508622	0	0.004571389	0.00502043	0.005082691	0	0	0	0	0.005132233	0.05589578	0.003668763	0	0
FSTL4	1.491817	1.812948	3.817512	3.178554	1.401723	19.76093	1.166785	0.5002038	0.5781825	0.6872414	2.49665	1.215629	2.408901	0.7022328	5.464823	6.017091	0.4379793	1.468728	0.6535845	2.475179	0.6503937	0.9792475	4.74072	2.155584	1.9707	0.7852519	0.5796369	1.299714	1.474605	2.748792	6.92932
FOXN3	93.87745	89.90112	35.94444	37.42794	67.68486	68.41965	57.9174	52.22377	67.85047	50.47585	82.5297	63.97419	91.4504	59.57807	58.69666	101.0597	49.15314	52.55886	41.62467	92.88252	82.74167	91.08904	71.67161	92.22699	84.63465	84.07427	32.99628	93.62369	82.8062	98.69383	72.14173
METTL24	2.163162	0.8493665	0.1142719	0.1166609	0.8339864	0.5253133	0.7669765	0.627926	0.4419343	1.473106	1.209466	0.3860308	2.256389	0.6132459	0.3065065	1.049311	0.933016	0.9804512	0.3646537	0.8318192	1.126684	0.6473997	0.9161792	0.696161	1.226727	0.09351066	0.1556452	1.158354	0.9346058	1.734731	1.877166
AKR7A2	42.07916	35.84187	32.37309	61.72037	38.40389	60.04755	46.35155	48.54422	55.15266	40.11625	41.35154	47.49973	39.80013	55.78059	53.79756	41.70782	37.49348	49.30527	72.21131	32.64174	41.09119	35.76803	39.69031	35.97056	40.27912	40.22084	44.12528	46.24166	34.03775	36.72252	50.56617
MRTO4	25.34	22.63387	44.47324	46.2066	28.94653	43.98747	38.4496	43.40077	37.48133	36.03185	19.75977	30.55183	22.10893	43.8742	43.54564	24.31462	34.20017	26.61723	42.21601	19.48134	32.95769	23.54495	36.53251	18.0748	22.34566	32.50162	29.83198	26.36985	18.45128	16.23116	30.10109
NNAT	1.6177	0.4452442	0.9734101	0.2208357	0.827463	1.765065	0.9033823	1.36154	1.022473	1.156731	0.6105293	0.6820289	1.622005	1.097537	0.4899535	0.7010526	0.706469	1.091745	0.7028296	0.3989012	0.8300552	1.120465	0.09568557	0.3243847	0.7018079	1.062078	0.6128345	0.6203821	0.4886312	0.7530839	1.458287
USE1	12.43303	16.23322	18.60625	26.98027	14.08227	16.11679	20.52253	21.10241	14.42115	19.21493	16.27062	15.67501	16.15644	28.30804	17.86785	18.7976	15.87501	17.35535	9.316005	16.9217	26.84749	19.40928	22.63365	13.78955	16.86702	17.93263	21.47572	20.27496	15.02979	16.59868	16.67174
MCF2L2	0.5759907	0.4191376	0.3696937	0.4258101	0.6202581	0.4030865	0.3770304	0.3693588	0.4480702	0.5702678	0.3807404	0.4056229	0.4075243	0.1757372	0.2486097	0.4096221	0.6965779	0.5645432	0.461993	0.5060209	0.5254143	0.5114714	0.7442844	0.2576514	0.5970041	0.9205089	0.3305323	0.299989	0.4651766	0.4528152	0.768482
NRIP2	5.451401	3.76535	2.116788	1.525441	4.366215	2.098838	3.776306	2.425881	3.977296	2.71493	3.086367	2.921114	5.124857	5.042073	4.304714	4.057904	2.469045	4.608585	1.372653	2.678904	5.795616	4.546185	4.360476	3.57892	2.396175	4.121061	2.148262	4.453637	3.281505	3.998947	3.94925
LAMA3	20.21617	52.70935	14.89283	2.964178	68.91272	15.1405	21.46221	20.91444	8.009368	15.02594	73.89684	32.6667	62.01108	16.37947	12.8107	65.23846	9.245161	56.29999	3.524108	54.91934	3.085956	57.23547	11.63476	56.13841	47.02861	2.594446	20.05539	53.39351	56.35835	67.82104	27.34028
AP5M1	36.43341	33.83723	28.57778	33.75507	28.83971	44.38218	22.72832	25.63505	29.59888	22.91469	31.89866	34.50561	33.24664	14.05799	31.3516	29.12905	18.66009	23.24029	39.7445	28.47402	29.70238	28.02162	29.92333	30.76672	24.16698	48.45475	23.87208	29.64718	33.42722	29.86377	30.20037
ANAPC4	26.52491	27.23533	28.49679	23.99423	23.30779	30.46258	18.56062	17.88159	16.61229	19.42507	18.21583	25.2269	24.54533	21.96147	27.72669	22.93799	19.77638	25.98012	21.57914	20.93009	22.6324	27.86878	22.74701	21.1935	15.39586	28.65393	18.09435	26.19627	18.60638	20.81015	20.35444
KCNQ1	32.70532	33.26959	13.16537	11.62075	32.34341	32.58109	35.47163	22.53037	53.71202	37.22289	35.25122	27.18318	31.58587	17.98012	46.18777	36.07854	17.48557	37.13622	30.97793	28.59928	33.17127	24.21937	15.65169	39.95675	33.69228	13.89594	22.48964	28.41886	30.46368	30.65607	48.3665
TRAPPC3	45.97294	49.93485	58.46866	67.94275	54.71038	83.02966	48.17022	50.86466	69.32945	40.14499	47.48904	53.0437	49.77175	37.9736	81.02623	45.78534	48.394	49.80049	76.61738	40.06499	69.37145	44.09308	58.73833	47.56872	48.85637	60.04363	60.19308	45.65115	44.41887	41.85678	53.366
THRAP3	63.14099	74.44778	70.97293	77.93043	62.55867	85.24931	55.12343	59.07392	68.59328	59.37834	76.77395	68.7293	76.01913	53.36163	74.15821	69.35803	55.06304	60.66562	96.79716	68.75131	66.63974	67.68146	57.80325	66.23914	58.63468	70.78516	65.81403	80.31319	65.22865	63.67108	66.93915
PHPT1	52.31994	55.91186	150.1707	68.7073	54.22287	95.51621	79.86165	89.91271	66.8807	73.76611	60.267	77.27343	57.69945	97.45988	80.08632	52.08507	52.20466	97.39478	87.5478	39.9096	81.25185	53.22864	75.42242	46.14597	54.75513	160.4062	84.33864	55.32064	43.10389	44.29206	77.10535
ENTPD2	0.4468718	0.2102458	1.047996	4.317165	0.1110498	0.8663389	0.5667422	0.2939079	0.7426577	0.2984659	0.5987644	0.5175905	0.6617516	2.439813	0.4383619	0.436972	0.1286731	0.7052389	18.04945	1.035002	3.762767	2.202327	0.08132949	0.05169675	0.175445	0.4012134	1.642802	0.4182064	0.3007489	0.1935173	0.6589719
LY75	5.678643	4.162967	3.933163	2.820247	4.138991	1.312591	4.308419	2.866968	5.57648	2.167596	2.727613	2.716867	4.282025	3.043718	5.275941	3.539558	7.235388	2.896571	3.362986	4.634947	5.04458	3.420166	7.215055	4.074409	2.527087	5.109221	2.24011	3.042605	4.036703	2.138374	2.789899
ARID4B	23.53188	23.99119	33.95701	18.44686	20.02627	24.61894	14.40567	18.08665	20.03666	17.26241	19.66098	22.78392	22.07881	19.58505	21.2369	22.94004	16.39355	28.32249	40.72349	23.72366	25.30314	26.01992	28.87023	23.5615	18.74046	33.58683	20.78948	22.9476	24.39423	24.61376	20.13438
OPN3	10.97594	10.33589	4.726809	17.36196	17.47524	4.001761	4.599742	3.79819	12.59174	3.88721	13.73186	7.103207	8.711625	2.084482	4.431717	9.413206	9.319811	3.820428	17.86042	8.424417	6.867232	6.208144	4.724965	15.92356	11.46083	5.377618	6.525267	9.049793	12.19864	12.62505	9.474109
SDCCAG8	33.86229	38.69201	39.54353	32.70942	32.27577	22.86667	29.23569	23.33204	21.88769	29.85654	36.3357	26.73239	35.53387	34.12439	27.40596	32.27879	28.1147	42.23393	29.23643	36.61429	23.43816	30.32971	23.9144	38.87387	29.07614	44.9071	18.063	28.62742	28.56999	33.52567	21.9662
PTPRN	0.1814839	0	0.05824179	0.6144139	0	0.4462339	0.03860845	9.562398	0.3670642	1.928003	0	0	0	0	0.1388617	0	6.566942	0	1.32915	0.01884264	0	0.2095016	0.1932231	0	0	0	0	0	0.03024428	0.01571828	1.19283
HHAT	3.972968	2.953867	4.858608	4.99125	2.869224	10.31665	1.270825	2.827399	5.683684	3.109154	4.041032	4.957098	3.691351	1.524157	5.356709	3.725644	1.538054	3.429959	8.486338	3.386595	4.854493	3.02106	3.780153	2.928088	3.310232	8.222914	3.956817	4.293368	3.018142	3.161759	4.371198
KIF1B	16.94687	19.24053	19.11998	18.84284	15.86565	19.12917	13.1853	11.82245	18.71676	13.01803	17.51348	15.10245	17.83437	9.623771	17.15512	15.6348	14.5315	17.69371	24.10661	21.08845	15.52746	21.30073	12.03151	19.8496	17.3713	9.583393	13.35499	19.60827	20.17071	22.67852	16.8982
FOXC1	6.096059	2.23412	9.326036	1.957141	1.79537	2.230295	2.234351	3.045682	0.8372863	1.87563	2.771913	0.6016123	1.476767	4.024745	6.172338	3.904363	6.286692	2.609216	11.09547	2.493575	3.425239	17.59294	3.788227	3.114898	2.354138	20.86544	3.38166	2.843842	3.231321	2.487223	1.528671
TBC1D22A	21.50402	26.95328	22.73933	22.1189	28.97496	30.32771	27.83252	24.10463	32.31564	21.93471	28.21619	18.24207	25.83841	24.47565	21.00517	28.57935	20.66785	28.28742	16.01986	22.4228	30.96213	20.04796	22.7909	26.63678	24.15694	20.0179	25.17376	24.26837	24.20824	26.29903	22.09645
SYNE2	23.03072	42.66144	15.68848	18.1466	46.71408	33.0796	23.57307	29.60695	45.53352	19.73763	40.16819	34.71966	36.58282	24.19358	23.30566	41.79446	8.829218	29.7367	35.49659	43.09651	33.41127	38.32316	25.29972	40.12679	30.39468	40.47117	17.80866	45.19273	41.56125	58.66873	25.20717
PLEKHH1	0.7561207	2.402692	0.4323148	2.79049	1.179232	0.8173869	1.289616	1.922755	2.421005	1.637964	1.438175	3.125021	0.9341591	0.59872	1.429733	1.868126	1.7405	0.8023818	6.100823	1.813726	5.336469	1.896194	0.7865236	1.869096	3.127248	0.7151495	1.808306	1.641207	1.705446	2.325933	3.070371
ATP9A	10.97635	13.42042	18.73022	11.21312	13.15287	38.65564	5.637956	8.25984	31.55721	7.154245	18.4959	25.20767	13.20454	9.507816	37.2705	14.61029	12.47465	18.70085	23.92776	11.1381	10.83284	15.38215	7.127575	11.69978	13.06731	19.5905	43.42077	19.15578	11.47332	13.02517	12.34748
CBLN4	5.274376	0.4096456	0.4298799	0.01828613	0.477819	0.2161445	0.3562089	0.697922	0.06927145	0.008551981	1.049976	0.1210176	0.1432628	2.184633	0.427055	0.4160259	0.1044618	0.334484	0.1247084	0.8518445	2.176516	0.8214832	0.52491	0.3693308	0.1538276	0.7621861	0.04879355	0	0.579007	0.7250992	2.223983
CHRDL2	2.000679	0.472696	1.040093	0.9188982	0.442969	0.8735176	0.9347722	1.079119	0.6016487	1.18419	0.1954165	0.2027089	0.2399705	0.4488792	2.551354	0.02160802	1.796435	1.514252	0.1160507	0.4076774	3.517824	0.3885218	3.539094	0.5249091	1.297878	0.3928277	0.632053	0.1384666	1.043863	0.6801581	4.898731
FAM168A	21.30234	20.92083	15.08475	17.37857	20.27304	19.56353	13.08221	14.92514	13.94336	14.98108	21.00556	15.50592	22.24746	13.67351	18.44712	20.76729	22.6384	13.73254	28.47711	21.48397	20.18959	23.79233	16.01403	20.39958	15.75115	12.95242	19.16421	21.08193	17.50743	20.42105	22.89502
RELT	12.10086	5.529891	7.12256	6.248346	5.968976	4.017432	4.057204	2.205159	3.998824	4.408934	5.335914	4.19158	5.105205	1.559909	4.153006	4.059928	13.54024	5.045957	5.094696	5.210779	5.964249	4.647752	5.620495	6.720372	6.523376	4.243654	4.979057	2.996908	8.577552	4.675184	6.04757
GALC	75.20318	57.89249	31.39455	48.56437	59.25912	74.62779	37.28984	34.97253	75.20844	37.46892	70.29999	37.19774	61.17611	25.94936	50.98667	60.39053	51.43495	26.35251	42.58883	60.48692	47.27361	60.49336	32.60362	76.25903	55.27953	36.02128	33.14598	51.94589	65.61152	54.65953	50.50138
NOP58	61.67451	54.61654	109.9927	79.41184	58.28348	100.5121	42.82381	54.62441	119.6719	74.50486	50.65675	62.90367	51.94785	39.24061	88.7645	50.1553	66.70162	74.95487	107.433	69.20527	74.52005	90.05694	58.54806	49.78014	56.47903	98.7571	98.21987	61.42057	64.55506	55.36705	66.32128
SZRD1	77.28083	81.10199	75.89923	81.08915	82.25948	80.00566	84.2976	87.75827	78.94072	74.31653	85.34407	67.60313	78.79959	76.81617	93.52879	74.95228	69.94163	74.43231	122.5927	75.88536	76.56407	73.43289	70.49304	74.4616	85.19269	66.34855	74.34486	91.5871	69.73821	75.30117	89.87815
KCNH2	1.100097	2.023069	8.798433	0.2822111	1.311855	4.456775	0.8403165	0.6154903	2.694738	0.5279333	0.9774057	4.295648	1.72141	2.057615	4.453477	1.988026	1.409494	1.036409	2.007118	1.295494	0.7155834	1.738698	0.9956992	1.406471	0.6632219	6.635466	1.006914	1.304411	2.202435	1.796876	0.8694459
CUL1	21.15392	29.2027	25.72469	22.3721	23.0166	43.58722	20.48506	19.73273	37.88445	20.3726	25.41981	27.36729	23.14006	18.26456	28.44392	24.33868	17.91677	20.22886	27.71878	27.69113	23.61884	28.38544	22.80252	27.59734	26.12808	35.17876	22.05385	25.56597	25.04372	24.05228	23.53592
FAM114A2	29.27209	22.2315	31.55235	13.20204	20.66962	46.01417	14.90268	23.49954	24.40507	22.50586	21.97814	14.4811	23.80262	20.12803	30.71811	20.40003	14.74909	22.43926	23.21624	22.5967	26.49795	23.24109	24.58351	19.11014	19.68451	18.15213	26.59316	26.40516	23.32967	19.62399	23.64144
CYFIP2	14.22716	15.98254	44.10719	15.81935	16.19727	9.05671	12.61985	16.28779	32.29321	17.43349	18.98851	40.70975	15.72571	13.1194	22.84031	15.84481	7.445154	22.34153	4.44901	22.18289	31.19951	15.42647	20.81202	16.48409	18.01919	16.02619	34.08155	14.73612	15.38722	15.90782	17.50098
TAB2	37.5368	43.56981	27.10532	38.30608	39.59203	31.63786	26.16681	30.3172	55.97461	30.37542	45.77648	39.31282	41.5992	29.26219	37.19775	46.07462	33.33828	38.16359	46.0639	48.59371	42.23973	37.04446	42.74714	46.8182	39.36531	50.79344	27.02828	43.61641	43.84025	52.3616	34.87175
GINM1	62.58818	55.54035	27.0615	40.49007	55.24179	38.89399	44.30656	44.93619	74.73608	49.76381	60.20729	39.42854	66.01769	50.9923	46.98093	69.41251	41.93998	43.11855	38.46956	61.56979	40.98111	64.18763	40.80457	57.3768	52.36511	42.95391	26.50001	59.34157	55.44468	64.17122	49.99067
EIF2AK2	39.19378	42.99787	44.11942	33.41589	45.93336	56.15579	22.15752	34.06546	39.58997	22.59249	40.10987	52.09965	40.88902	19.12316	38.41971	48.02493	25.69155	49.27713	123.5902	42.65827	44.69033	44.23054	26.83215	66.74466	32.66407	37.71481	31.48501	43.75395	48.96117	64.36811	43.85474
USP36	29.68305	22.43877	35.88828	23.34405	29.95635	25.58944	30.49311	19.60483	34.57832	25.11788	28.90641	24.14149	24.64463	26.44115	24.80366	28.81928	39.85543	28.66323	22.05502	35.19422	32.08266	52.06334	30.12892	27.35903	28.79874	21.65774	22.17693	23.80033	29.84934	23.71267	31.19304
KMT2C	16.71617	17.60426	15.75797	13.44928	14.87251	30.28531	12.41926	11.93433	26.67541	8.99134	14.03504	18.80471	15.54777	11.59352	14.40609	15.03004	10.49035	17.25736	16.6393	18.40476	16.49506	18.24883	11.71088	15.62007	13.99328	16.19825	13.28287	15.7343	17.75052	16.58029	15.22363
MCOLN3	4.114638	4.528305	0.8760392	0.3490162	5.775182	2.529275	4.886597	3.340877	0.8630649	4.743769	2.157111	3.681226	5.244436	10.28868	2.407074	5.539836	1.208741	16.73667	0.991764	7.351641	2.311676	5.591461	2.80002	3.524596	3.231655	2.004928	0.6751872	3.053413	4.360546	4.904382	1.905411
CCDC85A	1.042689	2.986483	0.1836328	0.1249812	2.875526	0.2344913	0.7303804	0.6115547	0.6195811	0.6104852	4.865435	0.9113701	2.298321	0.3384459	0.1702643	3.585521	0.007933012	0.8032302	0.03156858	2.567819	0.2174847	2.06237	0.624263	4.67248	2.050829	0.4749271	1.215393	3.94823	3.904395	6.051676	0.5571733
PUM2	46.69683	66.88901	37.13183	32.43839	55.40299	59.04146	42.95068	48.63572	44.10084	44.75436	59.08575	72.39732	59.32386	55.61264	48.36381	60.83182	37.84998	68.99081	55.76077	54.18708	44.93512	57.6265	56.37887	58.91817	43.29294	74.34899	63.15105	67.05051	53.61204	62.36309	53.51073
MRPL43	34.70081	35.81657	24.28588	18.24208	44.95387	41.57869	42.47234	56.17455	41.49059	40.33784	43.3001	37.98795	35.96488	61.66866	42.42717	43.09086	35.91561	52.59456	33.23696	30.88545	39.97518	35.76944	38.64147	36.14333	36.77016	43.0393	54.17713	42.21296	31.27621	38.01475	41.37387
ITIH4	0.03202657	0.2220015	0.01712994	0.2273448	0.1551958	0.1574943	0.03406628	0.08557211	0.2355492	0.1308599	0.07438161	0.173604	0.05137888	0.05014293	0.2246293	0.240572	0.05994166	0.08645569	0.1192657	0.1330069	0.03651799	0.1663689	0.01894344	0.1605509	0.08173005	0.3364255	0.2613186	0.05082238	0.09340146	0.0970835	0.1461802
ITIH1	0.0723343	0.01474724	0	0.05924705	0.01947338	0.02223201	0.01923528	0.2512519	0.08312574	0.1847228	0	0.0653495	0.1740643	0.1132514	0.2767316	0.02089804	0.1579463	0.0585799	0.02244752	0.07510139	0.1237178	0.125252	0.2781033	0.1087847	0.07383726	0	0.04215762	0.019131	0.01506813	0.2505943	0.01650792
HPF1	21.90122	24.14178	19.59536	20.62675	23.47624	18.81487	16.91992	31.3886	20.84301	24.76654	22.82726	23.84047	27.04086	30.68973	25.36707	24.26495	18.71956	21.73242	32.71518	14.39443	14.09008	22.69227	23.4922	21.85767	15.48532	27.00875	17.99506	29.40505	19.92342	22.07202	22.49968
ZFR	46.3122	53.97834	66.52401	59.4003	40.84121	53.13256	27.21671	40.04884	49.30461	32.75918	48.10541	45.28617	51.22507	30.38528	45.29657	49.80261	35.41918	48.36393	53.78477	46.17169	45.52717	49.73433	39.98603	45.30059	38.17551	49.21073	52.55187	51.35865	47.73573	43.70513	41.6941
ZNF280C	1.349423	1.538144	1.312292	1.590926	1.015541	2.215121	0.8971028	1.581519	1.635327	1.135637	0.9615772	1.505427	1.344813	0.7202541	2.190163	1.754372	1.320205	1.531617	2.027211	1.456767	2.071954	1.097504	1.532853	1.552812	1.463552	2.729424	2.019787	1.516806	1.348009	1.7863	2.071739
NPFFR2	0.147002	0	0	0	0	0	0	0.01745671	0.07508132	0.03336928	0	0	0.01746882	0.03409719	0	0.1321296	0.3057025	0	0	0	0	0.1885514	0	0	0	0	0.1332725	0.08639805	0	0.01414645	0.01491038
PHF21B	0.01812241	0.01477891	0.01938613	0	0.07806078	0.02227975	0.1156595	0	0	0.07404779	0	0	0	0.1513261	0.02311049	0.04188584	0	0.03913713	0.02249572	0.01881567	0.1653112	0	0.0214385	0.05450917	0.1109937	0	0.02112408	0.03834416	0.03020098	0.141262	0.09926021
TRAF1	4.834643	2.97104	6.021465	5.939163	5.405787	7.310848	3.289431	5.297259	4.571307	7.129272	2.607262	6.659334	5.431192	1.879232	7.894077	4.369313	7.254759	7.564784	4.594675	4.717203	11.08569	4.120052	12.24669	4.380058	5.664821	7.336352	5.444074	4.761741	3.803435	4.283585	7.68597
RC3H2	29.24895	28.15517	21.31236	13.65572	24.51494	19.23531	20.11977	20.61369	17.70686	21.047	24.06359	20.42211	29.10645	13.56336	17.39333	26.58129	19.57899	25.90571	32.51991	29.00077	22.56177	25.07437	22.90262	27.83219	24.86049	17.10641	15.8454	27.17727	30.13735	29.68167	27.13148
IL17RB	5.076318	4.908725	8.622162	10.69268	9.277674	6.590202	2.885292	6.460764	1.686265	2.506952	3.209927	4.232158	3.978613	3.478435	3.903893	2.671964	8.010132	3.180052	5.467574	2.346918	2.135604	2.877815	2.67407	4.675153	2.175562	3.196156	8.009949	2.364045	8.395103	1.879457	2.900677
TRAF3IP2	13.36727	13.92979	9.189224	11.95114	13.18869	14.34251	12.80126	13.37745	19.87385	16.42026	14.9795	14.0188	13.94767	15.38765	11.17153	14.61225	10.8776	12.91863	13.86568	14.82054	13.94884	15.56183	10.01114	14.24069	25.51024	10.04281	8.658128	14.21649	16.26447	12.46131	15.94225
GYG2	1.251209	0.2605191	2.021927	2.35493	1.089362	2.84738	0.3256446	1.479507	5.996242	0.6118578	0.4327978	6.718195	0.7545024	1.180942	3.343962	0.630677	1.162591	0.7330188	18.02646	0.4145976	5.08444	1.259984	0.9132891	0.333637	0.4347936	5.484189	3.45994	1.056128	0.4880111	0.4265505	3.973357
DCBLD2	24.78588	29.60872	21.21141	304.3282	25.31225	42.72755	15.64483	43.75258	58.56989	38.92394	23.84841	25.65703	23.42081	19.77279	52.01433	25.63748	88.78637	27.61669	26.37191	26.37032	38.0914	32.76272	23.94033	29.37012	27.71976	53.36053	21.01758	23.75784	21.46986	27.21118	38.48947
SERPINB3	0.3357288	0.07466958	0.06529821	0	0	0	0.03246461	0.03261953	0	0.09353053	0	0.0919121	0	0	0.2335288	0.4585225	0.1904114	0	0	0	0	0.1761632	0.01805279	0.2142034	0	0	0	5.811948	0	0.356859	0.06965366
SOAT1	40.54444	29.84582	64.17142	40.21249	28.95663	45.01655	21.98904	20.07457	41.9296	22.80919	24.9462	30.73189	28.75901	12.61032	33.75719	19.67336	52.28486	29.96046	84.55121	25.04852	26.68119	26.79718	26.43711	33.55795	27.01168	55.93739	26.27722	17.78339	39.91061	17.13047	34.40323
PKP2	4.97457	2.463048	0.9185854	10.08932	0.7333833	2.165996	1.401588	0.75952	3.130584	0.8469162	3.541674	1.551573	2.121798	0.6026828	2.057955	1.796498	2.549308	1.007163	0.4043178	1.644764	4.490496	3.760002	2.942415	1.261733	1.269483	0.6912133	2.951034	2.318095	1.690098	0.9488878	3.149054
MSH4	0.03875843	0.05689383	0.03316893	0.1354495	0.05843206	0.08576953	0.0329815	0.04142361	0.04988563	0.007918307	0.06301143	0.009337549	0.124357	0	0.05931174	0.0537488	0.01934431	0.07533239	0.05773397	0.05633754	0.05303272	0.0357936	0.082531	0.03885962	0.02373825	0	0.07228497	0.0574047	0.1098045	0	0.01415253
F7	0.08711977	0.2131398	0.01863897	0.07611459	0	0.04284214	0.3150721	0.03724418	0	0.01779848	0.02023354	0.0419772	0.4099702	0.2000541	0.08887916	0	0.2608885	0.1128863	0.2162871	0.1447239	0.09933749	0.1005694	0.06183672	0.03493889	0.03557198	0	0.02030994	0.07373268	0.1016295	0.06036339	0.04771731
GDI2	222.4502	187.0307	355.8361	241.3094	181.3874	178.0706	130.0009	178.1662	153.6202	195.0056	185.7471	162.2071	212.0305	120.1131	179.2194	174.9694	185.0154	191.2716	291.0101	168.0294	183.7794	185.8434	201.3454	188.4742	171.0754	143.1562	253.3594	182.6877	195.6541	160.0868	220.8497
PRDM1	10.89789	7.066996	7.086633	10.57192	6.221198	6.750313	7.389396	7.781857	8.350982	8.352153	6.112733	9.590345	8.451087	3.887176	13.10594	11.49048	7.953165	15.38931	10.26807	11.59982	17.10816	10.56857	22.57868	9.10728	7.456833	9.097472	10.65767	7.677654	24.30793	12.68479	11.44113
ATG5	14.40467	16.99938	13.48301	21.40364	16.9926	13.85352	13.11216	14.7502	19.69161	14.17868	15.63599	17.55422	16.81314	13.43468	15.97236	16.05205	11.57902	16.65449	21.82295	15.28441	15.49977	15.475	14.76998	15.65242	15.19882	17.02062	10.00976	16.31704	15.89367	16.01468	15.29901
TMCC3	8.621419	10.00116	4.001904	8.670813	5.757826	6.827164	4.828588	3.653104	5.418785	2.584286	9.501131	6.300291	8.731315	4.260639	5.148267	11.97453	8.731261	4.514237	2.394296	8.364411	9.83049	9.817771	6.579994	10.01112	7.747418	5.476371	2.781626	13.62897	12.19974	12.08238	5.175835
PITHD1	34.56104	42.09028	40.28957	28.89918	41.97025	73.35831	38.53384	38.4507	40.67419	43.57696	37.81296	39.17387	38.74458	47.65685	49.11835	38.68888	27.4068	39.25239	58.92473	38.58519	34.58874	40.3052	45.21993	32.85609	33.57895	40.16867	40.23696	37.7082	36.20565	37.88539	40.59644
MTA3	14.14509	15.8581	15.77399	14.23429	20.53598	22.70671	12.95358	19.32249	23.30282	15.21607	20.01805	25.5584	19.0147	15.83012	20.9108	22.21192	14.3332	24.92136	23.67241	17.80429	17.46431	18.18358	17.10643	16.42525	14.57695	26.85032	19.3585	21.17572	17.64205	18.15545	19.76642
USP13	8.465292	15.95806	10.38675	8.34531	8.106156	20.20042	9.246785	7.998424	15.15426	11.06419	16.17014	19.0959	9.541035	7.491291	9.029618	10.14738	8.14607	22.21805	4.938609	13.88427	9.562539	12.90817	11.62114	12.19514	26.02195	17.21412	13.21785	11.41238	9.945281	11.91602	11.61554
ATP11B	48.98372	45.74777	39.25281	28.24939	35.55598	59.36001	18.85723	23.73078	50.06756	31.96571	39.92502	36.47524	44.84699	14.78513	35.3146	38.87965	36.50314	35.28873	39.03097	44.99037	43.82154	43.45575	31.66521	45.2634	39.358	45.29444	36.60739	41.59693	43.83674	42.32723	39.75106
LAMC2	33.92921	36.57608	28.9044	78.29048	50.97125	52.41887	24.12489	36.25203	65.49083	37.4599	69.83878	17.31725	53.99897	19.30425	64.33756	45.22588	264.8527	17.51831	45.16294	42.77011	40.048	48.19815	5.896573	32.86972	63.02127	18.90216	20.21195	65.24317	37.9733	39.62862	28.02142
CDK14	29.48077	33.79203	11.12634	17.6228	33.11503	11.10132	20.75734	23.50141	9.608326	17.61089	38.72013	15.36908	28.90086	28.43253	18.82957	37.31557	17.56813	12.94639	15.46417	34.25447	18.11367	29.76597	20.29608	32.1061	22.48037	9.036564	37.15106	12.73715	29.45551	35.23672	24.86655
SEC61A1	124.8031	95.71714	218.721	150.6115	94.43877	163.884	98.39479	144.7273	160.0868	134.8207	93.27161	137.8541	96.73063	97.36588	133.7705	92.65308	173.955	186.2727	215.9713	83.29676	126.2011	87.9507	105.5731	91.48769	110.6346	120.7703	183.0933	96.86987	104.663	86.49619	151.8126
PPP1R12A	56.62208	61.79079	33.24972	29.41278	54.39049	56.03493	32.0842	33.11542	38.29271	49.27567	48.57844	44.46977	57.51931	34.72503	36.06796	57.93517	37.27115	41.06608	37.40759	50.74921	41.60219	62.82352	53.6885	53.11184	38.39497	35.44949	27.80594	71.21613	58.69113	60.53444	39.82785
RASGRF1	7.619681	19.97541	1.597843	4.00585	12.6337	49.19766	7.964183	8.699347	4.084895	10.52603	12.11981	6.889598	6.703448	10.14385	10.18713	11.82089	0.3420793	4.501771	3.907779	11.79804	9.485952	8.163052	4.059634	8.748545	11.02045	2.769564	15.47144	7.310927	9.838738	7.1971	13.54044
CAMK2B	0.4158851	0.4098139	0.03707383	0.4920358	0.03732064	18.25733	0.1658895	0.07408049	1.25855	0.07080408	0.4024549	0.2296104	0.2223957	0.488353	0.729238	0.04005101	1.729733	0.1309795	2.129518	0.2518801	0.1185523	0.3400637	8.83523	0.08686893	0.2476404	2.629307	3.373187	0.01833223	0.1443901	0.1050575	0.5061976
CROCC	14.74428	15.81307	17.92672	11.45219	22.07352	19.68291	24.22116	20.78539	17.32416	18.79345	22.78448	16.20123	23.69209	32.29595	27.31414	19.39956	14.3767	16.30918	18.07025	21.02839	24.22572	30.65354	19.48425	14.68182	14.18431	18.70341	10.27832	35.89888	21.64674	22.30076	18.33129
POLR3E	19.02081	23.53013	45.99771	32.0161	21.79951	32.38443	14.25571	21.58274	27.98494	21.21901	21.55056	20.5831	20.20146	14.19585	37.00593	22.49677	20.12475	29.40721	23.1186	18.44445	27.56731	22.30064	23.77199	20.29654	21.79452	28.62354	22.76842	23.16449	22.98186	21.19706	26.70145
ATP2B4	43.17713	57.72255	25.63018	19.98845	46.99338	54.20688	26.99218	36.51529	31.5642	44.87899	51.57878	25.46011	55.24756	27.83721	30.28438	51.77859	37.33387	24.84097	35.68837	50.43116	28.63752	58.66672	27.13908	45.21319	51.54048	36.71999	28.40377	58.91098	49.99857	50.3976	45.0143
ZC3H11A	52.98506	58.98494	76.00464	58.76159	58.835	92.31179	45.37268	58.76248	66.35302	51.81951	46.85425	56.14093	58.35027	55.57528	59.25779	57.43573	42.54681	60.5639	98.06706	53.51327	60.6424	54.35	55.51256	49.94292	46.63924	80.43603	49.90259	58.98931	50.14926	52.65026	55.63546
RIOK2	16.78179	16.91369	27.89843	18.07968	18.11595	41.28853	11.97349	16.26118	14.6702	15.83682	20.46941	14.32935	18.25691	18.37722	30.33982	20.46579	14.25118	16.31778	26.07787	19.58568	18.43005	18.9204	16.7064	16.55689	17.0884	20.98294	27.15528	21.59248	20.80335	17.3559	20.21279
YIPF1	17.81567	17.91765	50.15265	26.3686	18.38169	32.46098	19.74369	21.06781	26.64502	19.1129	18.16423	26.72289	18.73487	15.05888	26.25223	14.92416	25.20759	25.61145	52.80079	16.21823	30.76281	14.39133	18.10084	16.66567	14.87933	20.94324	25.38684	16.75089	16.67388	14.93177	23.6947
NDC1	8.001615	6.49738	15.35772	16.93385	5.079438	24.12384	3.384419	5.847879	11.33799	4.537973	5.826087	8.44024	7.181922	4.681722	10.20401	5.520425	13.72934	6.639849	23.88927	5.734368	8.546807	7.098464	5.864112	6.053423	4.963755	10.39033	8.547201	7.376321	5.881268	5.712013	7.680208
DGKG	5.918884	4.064739	0.743389	1.282331	3.535252	1.237333	2.408734	1.447015	1.82853	5.213851	2.518353	2.352541	3.895555	2.626274	1.787689	3.433886	1.435196	1.953588	2.320179	3.495609	1.475479	3.125867	3.571839	4.048322	2.654018	2.894803	0.5027791	3.092829	8.206535	5.551796	1.148445
FLYWCH1	23.88689	20.2784	16.52511	22.10483	27.84544	21.79529	19.55636	15.32593	24.44785	20.08355	21.54455	23.4194	18.06489	18.78686	25.20394	28.89992	21.8633	25.87652	16.61687	22.13867	24.09296	22.35414	19.81397	25.93856	18.97787	17.71458	13.44109	25.31133	21.48187	35.61882	19.58267
UNKL	10.05488	13.03288	14.27983	7.006413	16.37313	12.43224	8.614347	12.23755	8.992694	10.10937	14.33217	16.20123	14.75371	11.90641	16.93147	15.82552	9.979333	15.99853	11.71352	11.35055	14.49935	11.62377	9.563447	14.62413	10.68962	13.4819	9.456722	18.65707	17.46362	17.86552	13.87978
TBXAS1	47.06824	28.03835	31.23815	19.63483	15.92515	9.29822	40.22441	6.919923	17.28818	15.1448	32.64655	20.14257	30.529	11.45946	30.4186	34.93955	38.63771	17.77228	8.572988	29.52002	35.47982	26.86404	18.78232	36.37178	27.81623	19.71418	15.29112	15.10909	50.11914	23.64995	23.59078
PARP12	44.14653	45.72797	39.45995	37.93046	72.20363	33.31327	56.50966	52.21329	61.26108	33.57914	43.6626	41.05106	51.69952	35.73612	38.59109	49.30306	44.89129	54.99493	95.31075	37.49789	48.89429	39.50005	45.55612	72.75828	37.35127	51.7114	31.00891	44.31815	56.29832	53.99524	43.31523
ALDH18A1	21.2308	16.68531	51.53595	28.95086	15.00155	44.64024	12.23501	34.93748	38.1815	31.03046	14.99518	36.41705	17.63638	12.47652	34.17686	11.7466	29.43008	36.19325	56.78796	14.5695	31.91837	18.46526	27.26599	13.35492	12.02347	40.97196	43.88413	21.07596	14.50384	13.99247	39.93001
TARBP1	33.72693	31.43165	25.25329	32.62195	38.17909	93.78199	20.93478	32.67088	44.04805	23.74025	23.40195	34.69994	28.73747	19.55947	32.44111	25.62783	28.28011	49.15436	68.87412	25.19856	34.81605	31.01808	30.81649	29.05674	18.80789	59.38385	23.32761	27.89091	25.35517	27.80543	27.15672
GATB	8.832531	9.09286	8.700056	6.940012	7.109969	6.253632	7.395119	7.445985	12.79667	8.277963	7.531781	8.005973	8.74497	8.397685	10.70602	7.899629	7.419929	8.152398	7.996847	6.189271	6.464852	5.064403	8.793487	7.920346	7.453866	16.77356	7.356348	7.694251	8.707768	6.589461	8.595141
MXD1	26.99395	18.29607	19.92431	32.00484	16.91867	14.75176	14.85879	13.86826	14.17468	14.15297	30.62824	16.68969	17.43006	10.0943	9.882849	21.71246	37.86648	26.28247	14.51077	31.79614	12.23387	37.83336	19.81873	41.75561	30.16407	17.42558	11.31071	12.50466	35.33986	33.72951	19.12795
CDK17	73.53882	74.37303	37.49875	37.26764	50.40268	46.74163	49.45687	39.82999	40.95541	61.71421	67.02226	49.8766	60.28346	34.02491	36.77257	65.08717	44.29123	46.21531	45.32672	68.03438	38.05258	77.55991	59.37557	59.50829	59.79592	36.26513	36.26882	80.5843	76.65518	63.90264	46.32318
DNAJC25	6.363838	3.929912	8.28752	4.318524	4.23342	7.455214	3.543987	4.780722	3.518838	4.734152	3.962752	3.805111	3.772979	3.008347	4.484077	3.823695	7.422612	5.103956	6.368307	3.30364	4.574627	5.123774	3.736879	3.109314	4.577843	3.808047	4.394299	3.988238	4.399676	2.935582	5.0937
SLC2A3	138.4535	68.25253	31.02647	151.6648	132.1543	52.21284	129.7915	60.5519	38.17328	120.0339	115.0692	42.69924	66.71526	110.0994	44.64424	87.06165	164.5401	109.4439	63.94273	196.9042	62.85983	271.9469	194.9215	191.2006	143.3733	43.79126	27.15688	59.38038	183.7435	158.0508	68.88449
PSD	1.631292	0.8999265	1.454205	1.327413	0.7577764	5.092436	1.411965	4.204828	2.23489	1.241599	0.5571573	1.579727	0.3591978	1.969797	4.058614	0.4990183	4.609676	1.347005	2.223481	1.378203	5.10606	1.476966	4.446085	0.5612183	0.8162679	0.9333345	2.38618	1.133599	0.9728132	0.7341321	6.248606
CTDP1	15.89976	16.77432	18.34796	14.99949	15.96998	13.67824	17.16211	13.52198	9.892863	16.05499	18.03947	14.34479	15.73544	12.28008	12.40849	15.82696	14.06137	19.32342	18.60334	16.68404	17.54952	15.07197	15.1831	19.24983	14.57915	10.9459	13.15118	16.43432	14.50919	16.82087	16.38375
YBX3	158.4249	144.5804	110.1118	151.3884	172.0912	82.58604	204.6784	164.9052	213.3381	208.2557	158.4676	124.049	144.7435	187.6467	95.77889	133.5693	174.1947	152.2679	90.08548	302.7825	159.3998	393.6365	158.4358	165.5195	237.5452	98.1784	123.8395	183.6115	236.8392	167.5719	173.1939
STYK1	1.414203	1.085449	15.18752	18.1094	0.9256786	2.89771	0.8258741	2.963625	7.749905	3.795618	1.030426	8.617832	2.342888	0.7525284	3.111842	1.313853	10.13763	9.312044	10.25751	1.295561	3.572864	2.464799	2.525868	1.584706	0.8774746	24.20912	4.298877	2.845552	1.524968	1.296887	5.467683
WNK1	80.34633	105.6036	100.9385	58.70533	106.372	52.80411	61.05867	87.14899	211.0286	70.00481	125.182	95.8414	107.2725	56.51166	114.5458	107.4493	56.46579	142.7804	57.05878	110.3443	173.9767	90.31483	95.84907	115.6782	88.09965	148.0034	84.5963	92.7654	146.1735	117.4693	78.14435
CCAR1	31.93487	32.1077	62.33554	38.17445	25.54255	46.6212	23.01707	36.59846	32.97527	39.16202	27.40404	40.47326	33.12083	24.72996	39.68052	28.97803	31.01978	38.99115	52.62193	30.7175	35.61751	38.61606	36.8256	30.20132	27.40514	40.40712	34.50175	32.80469	28.92507	29.53053	37.73013
OGFR	29.19081	30.9775	26.90841	23.49578	42.54738	26.87484	42.69769	29.41596	33.58547	28.04226	35.1139	25.21773	34.49285	33.10064	33.78941	34.56822	26.89527	27.23848	32.87795	29.53686	36.35679	21.92497	30.9479	36.36206	30.01529	28.14904	34.66576	28.53668	31.47364	32.18602	25.95124
GNA15	27.35102	17.29335	44.65129	29.98812	20.97133	13.62043	32.10813	26.43349	13.16939	28.44731	20.22775	16.73394	21.73076	12.6706	16.17027	12.42808	47.32988	34.48704	9.320516	15.4343	33.03722	23.30544	37.57777	22.23733	30.15022	19.44702	48.55333	11.60614	24.82765	10.98224	25.18516
CREB3L3	0.01548441	0	0.09938507	0	0.08337226	0	0	0.01654917	0	0	0	0	0.01656066	0.1454605	0	0	0	0.1337604	0.01922112	0.1125373	0	0.08937454	0.2381312	0.2949718	0.01580614	0.03614602	0	0.01638128	0.09031665	0.08046606	0.01413522
PIGV	8.053716	11.17446	14.63807	13.1728	13.73174	24.98236	5.473132	9.424438	19.5217	7.807871	11.36572	9.139948	11.26533	7.316585	16.23777	12.32338	6.67608	12.21924	12.93625	9.000553	10.09724	8.522303	6.395714	10.93455	11.55135	11.85891	10.86537	10.98553	9.833123	9.75251	11.64063
PTPRU	10.3118	18.32031	39.97316	62.30294	17.8462	37.91625	17.56423	18.38033	27.82631	14.5666	22.2683	37.0476	16.21303	21.23144	37.98663	24.50642	9.30793	37.41768	59.84435	16.64629	18.22284	18.18188	8.723475	15.2934	17.91353	1.729378	33.77316	22.95072	16.76355	19.27885	21.85233
SNRNP40	21.95404	23.40797	30.47724	44.74474	23.18225	44.75101	22.09269	27.716	29.34984	22.25659	23.04644	24.36291	22.87206	19.18246	29.084	22.52453	14.95244	21.96701	41.01029	19.59732	30.67676	20.75036	24.96266	20.9191	20.59707	23.96567	25.53514	24.20277	22.55569	21.5783	24.36501
RIMBP2	0.1312734	0.007646719	0.06018318	0.02048046	0.02019461	0.3573589	0.0598431	0.07015011	0	0.05746931	0	0.1242447	0.03008519	0.05872294	2.224102	0.4117689	0.2924931	0.01012492	0	0.05841219	0.01069166	0.03247275	0	0.1692207	0.01914299	0	2.000145	0.09919776	0.03906553	0.14618	0.1455142
COL11A1	1.28771	0.07130535	6.555904	12.61333	0.008559726	14.01349	0.04227535	4.366644	1.286165	0.1136756	0.0461528	0.2393755	0	0	11.02872	0.09185953	55.3531	0.01716627	55.25542	0.0495174	1.658634	0.04587986	7.720128	0.1195437	0.1703937	1.150431	0.2501661	0.2102307	0	0.06196013	24.64215
QSER1	12.00532	12.87181	15.53127	13.77916	11.10275	13.35663	7.308402	9.764526	16.89011	8.99483	9.831782	12.00137	13.00777	7.792968	11.9673	11.78125	8.748428	11.97234	22.24078	10.55025	14.36774	10.14588	9.370249	10.76834	8.423043	12.97007	10.35078	12.87562	12.35961	11.22846	11.66121
MPC1	46.30552	47.00616	49.90096	31.79762	57.34227	29.05748	45.74354	37.97425	44.83269	33.27282	48.09485	48.57673	49.95696	45.47236	44.11935	55.99545	28.71397	64.12326	38.80963	39.15341	38.632	38.85946	41.73786	43.99113	36.23748	40.3805	17.31418	45.85792	49.79342	41.96607	41.41802
ACAA1	45.91593	45.27088	37.43432	32.34078	45.85587	47.78559	34.40385	41.43442	38.76125	43.0678	56.04758	44.03966	50.88954	31.51759	39.83823	48.67703	31.96502	78.93344	26.94058	39.25105	45.6477	36.22475	36.50477	47.98835	42.66869	51.71725	58.71644	45.47442	48.31362	46.91439	53.07669
BCAT1	32.92142	15.83377	26.35559	18.43919	12.49876	13.43402	14.92007	17.67716	10.74767	24.66321	7.090427	36.60693	16.91296	6.897787	9.412606	14.56409	42.52936	151.4908	11.51921	13.45198	78.47284	14.65572	21.8676	19.13998	17.76709	8.441125	6.010561	6.105038	18.76093	16.17116	30.53722
HDAC7	56.78402	75.78914	40.17199	47.71084	84.825	67.89087	69.17923	72.42118	77.25201	70.12956	82.40694	88.5529	75.55567	62.08039	60.66965	88.60034	57.27416	54.19286	61.78506	74.72092	60.11484	62.49727	73.48863	67.47528	72.14584	41.19059	42.36191	98.70583	77.88964	95.36659	55.83603
LZTS1	5.592325	2.980605	1.246046	4.140804	3.148653	2.140744	2.794083	4.363563	1.868573	14.30257	1.71151	1.940031	2.345374	4.143689	3.812097	2.939462	5.390936	2.059922	3.872987	2.357055	2.371741	3.601731	6.025069	3.181825	2.972557	1.262438	0.6996582	3.363642	2.58988	3.309639	4.204481
PRDM6	5.687837	7.31538	3.72333	1.246454	7.668912	3.258596	3.451458	5.222054	3.980373	4.808023	3.494183	5.363009	7.112166	15.29991	4.955874	7.456023	3.366068	3.534292	10.03447	7.74658	3.6891	6.413489	4.798182	4.558366	3.418137	0.7926805	1.693216	6.266755	6.083394	6.641823	5.683054
SPAG4	2.829548	1.433085	4.492497	26.08729	2.53383	42.54945	2.629576	6.207401	29.7375	5.780737	1.833135	2.762618	1.783875	3.8239	22.90361	2.856885	11.74377	7.172018	23.92113	2.164687	16.57333	4.60731	6.624143	1.881336	1.064125	36.25881	12.42906	1.039826	2.556265	2.966594	7.014894
NCKAP1	40.99378	58.53647	66.92233	33.28401	43.19304	46.8553	29.98701	39.12943	75.77495	43.95185	52.33423	55.92561	52.18876	35.98996	55.79975	55.84888	39.69871	64.78127	52.5487	51.59555	39.12418	53.87814	35.52314	47.67328	42.79024	66.3081	47.11357	54.79062	51.15237	56.5147	51.66233
MRPS35	38.24634	37.20146	56.93609	44.26352	36.92515	29.35866	25.72697	35.062	42.80473	39.33307	31.58719	30.92197	30.04881	27.82648	38.98269	33.09472	42.28552	32.70302	60.07582	27.87484	25.13484	30.91104	30.06102	32.89178	29.44905	68.88439	37.14185	36.12644	34.91041	25.39453	34.65588
GUCY1B1	14.30019	15.24042	7.952427	18.1881	17.74523	7.184602	11.15835	12.99927	8.770919	21.3049	9.843741	10.69614	16.04503	18.20244	11.75808	15.7741	8.283805	11.51689	8.715349	13.56082	11.37275	13.06326	17.52759	10.56939	14.07034	11.99087	6.547155	18.18693	14.1783	15.72091	12.9128
SFSWAP	16.84179	20.87653	24.07198	15.12961	21.49426	20.53169	17.14004	19.56762	19.11963	18.10283	16.6428	17.86594	19.15122	24.00962	17.26504	22.76541	15.36078	23.43028	17.87131	17.54246	19.35236	21.71214	20.86188	18.92294	17.20282	22.18105	15.36311	23.01303	20.01798	20.18602	18.53846
TNK2	21.56968	19.18642	13.19683	20.09658	28.66331	26.78697	22.28592	23.0116	36.87806	22.94095	22.93926	23.31442	22.20122	19.83915	30.41327	21.20631	28.79346	29.74286	16.70433	22.11404	41.95034	20.87109	29.26406	26.29979	17.53541	39.24385	19.18322	21.70191	25.04407	27.04628	24.74508
MON2	17.97997	18.30713	15.14519	11.3948	16.15361	27.34967	8.944034	12.73642	21.25702	15.777	14.10409	18.40017	16.7491	9.704061	12.59754	16.69363	12.44005	19.27367	15.17394	18.51855	35.10285	20.04679	14.64631	16.17313	15.3591	15.9986	14.78182	17.27961	18.96135	16.89086	16.30002
CDH3	20.09444	1.568404	18.56929	52.43642	2.106747	70.5455	3.227295	44.15736	56.12267	35.09128	2.233348	15.83738	3.191749	3.807185	22.05215	1.743556	182.233	30.25541	37.45663	2.065657	25.16215	4.899621	3.903056	1.529303	2.386293	16.913	26.3989	2.262644	1.82357	1.981615	19.44842
ARSF	0.01249605	0	0	0	0.1211079	0.01536269	0.2259624	0.02671066	0.09190605	0.02552931	0	0.03010507	0.08018757	0.0130431	0	0.0144409	0.09355159	0	0	0.2075853	0.02849701	0.07212605	0	0.1252868	0	0	0	0	0.01041233	0.1190508	0.0228145
GPBP1	33.85239	41.59796	45.11447	45.16878	37.01919	71.87409	33.11496	38.99588	27.29225	33.59548	38.92551	62.86342	42.43615	37.02228	50.89997	40.7671	28.27532	43.44593	64.14254	42.63052	39.22264	49.4138	45.00039	41.36028	45.48769	58.14876	53.75275	45.56803	40.29005	38.74327	35.78112
DGAT2	2.369639	2.265633	9.265426	2.97457	1.334539	9.710807	1.883175	3.449555	4.757708	1.043351	5.029041	3.00207	1.325431	1.535199	6.321608	1.668246	5.080789	1.97052	5.511052	5.684113	3.369684	3.835942	3.318781	3.877784	6.728366	6.183273	4.063823	2.074669	5.435552	3.538515	3.257183
ZNF112	3.032319	2.379555	3.41208	1.718276	3.388588	5.169884	2.038723	1.666277	1.209785	2.498454	2.707396	1.981407	3.181891	2.269293	1.368024	2.760431	1.588386	2.316719	2.183877	3.014663	2.413778	1.849296	1.556702	2.796443	1.795872	2.604351	2.567566	4.706009	3.408633	2.638673	2.363337
CS	97.8061	101.3773	124.5283	114.3175	96.75708	128.6904	101.0836	129.3582	130.6133	105.3344	103.1125	134.6554	97.62299	80.10349	89.00378	94.18517	105.979	115.5129	109.96	93.89242	131.6514	85.69348	133.3038	102.0093	94.09241	121.9914	89.30111	86.80839	102.24	83.56522	110.4652
LTK	3.721835	9.496877	4.437686	6.801515	3.778196	1.730613	2.790493	2.27952	0.4019728	2.146021	14.76159	2.890353	0.8211964	1.947949	1.931138	2.316919	4.564075	1.796385	0.3706582	9.31175	1.094386	0.9602304	1.816655	8.735465	4.289031	5.11575	3.219536	0.8574296	11.13417	18.56498	2.443506
MRPS24	0.1177535	0.2400714	0.0314912	1.671777	0.2853076	0.4342997	0.5949518	0.9124176	0.2977062	0.3007115	0.3418527	0.2127658	0.692659	0.5838153	0.03754111	0.06804014	0.7346338	0.2543003	0.3654247	1.497661	0.5370693	0.8835608	0.731327	0.1770914	1.292152	0.06871946	0.03431435	0.1557174	0.7358856	0.4589372	0.5105937
ELMO2	29.33837	27.7915	29.07633	22.47152	28.06876	32.04502	19.93556	24.7521	27.40403	20.01431	31.00138	28.21583	27.93999	19.43985	30.80678	29.18942	20.85806	25.78421	33.12082	25.5693	32.78341	19.382	26.92858	28.22307	27.71573	24.53026	22.90686	28.66211	25.21663	28.1047	28.14863
WAPL	32.17902	42.80425	26.91146	16.14	35.87986	30.91522	26.21536	28.7661	28.80993	28.57139	38.40721	29.20008	37.51532	22.55495	24.26837	40.04403	25.39372	39.46418	29.58802	41.92845	30.34973	37.98328	32.7353	38.84384	33.59813	24.82346	31.79565	38.89003	40.66367	38.40917	31.98201
VMP1	232.4082	163.6441	456.9391	373.8063	128.2329	376.681	162.2649	321.3638	292.8577	410.8648	124.8636	329.1651	110.6144	82.25383	604.8307	101.7909	395.793	467.6592	388.3378	181.6088	367.1855	251.1564	304.8845	192.2482	250.5503	360.7485	207.1592	92.75272	165.2472	155.2747	306.0249
APPBP2	24.73578	29.0231	25.3965	19.25028	23.54344	38.79265	14.94492	20.84593	31.51658	22.29885	23.03921	24.73375	24.54234	16.1352	24.21758	24.20667	14.32325	29.90808	27.06982	27.53883	23.60378	24.90294	20.12506	25.69689	22.71678	41.44739	20.18168	26.71245	25.45417	26.48666	25.38648
POLD1	12.82517	11.20975	15.74007	25.55114	12.40924	24.64617	8.070377	9.703523	10.18564	10.53904	11.88876	9.521771	11.69644	6.096877	11.37578	11.1893	14.79447	13.60866	20.74742	10.62955	22.94919	7.714059	9.35103	12.95413	8.409115	22.97255	13.82083	10.8309	14.72048	11.36905	11.53381
SEZ6	0.04155438	0.09319144	0.02222604	0.04538141	0.03356101	0.02554355	0.06630134	0.07772068	0.05730458	0.05305948	0.1085737	0	0.2666558	0.04337353	0.05299197	0.04802177	0.01296235	0.0224352	0.01289558	0.021572	0.03553649	0.0119924	0	0.1249886	0.1484623	0.03637592	0.02421858	0.02198063	0.008656294	0.1349631	0.01896683
EIF4B	294.2086	284.2927	297.2069	177.4752	263.8955	346.2483	203.5415	294.5434	328.915	323.1333	320.9293	248.3656	364.1038	285.3811	269.9632	366.3	247.7171	248.3048	213.2672	352.6001	340.0575	285.0456	309.5572	311.3952	312.9093	233.0628	521.4109	281.6346	273.8436	301.7753	358.9729
SLC6A16	2.104786	2.623274	1.69929	1.214371	2.544521	1.269404	2.597895	2.546626	1.095304	1.399547	3.158987	1.100264	1.911294	4.746195	1.544633	3.992756	0.9910354	1.393666	0.4929651	3.051178	0.9509286	2.911086	1.71476	2.269548	1.803946	1.506438	0.3471804	3.886218	2.614174	2.063718	0.9425697
BICRA	3.969732	5.389059	6.523319	3.595366	5.279149	6.115202	4.409095	4.166031	4.360437	5.138039	4.147009	3.975291	4.68897	5.832542	4.54394	5.131075	4.167474	5.835857	3.671045	4.427813	4.862752	4.223707	6.016321	4.539547	3.629092	8.131659	4.404251	6.569353	5.818501	6.724464	4.628038
SPHK2	6.605567	7.200169	8.137248	7.682541	6.903197	10.63071	5.905933	5.725657	4.255765	7.464812	7.23281	4.495366	7.092502	5.903963	5.886647	7.002508	4.737577	9.758302	3.373469	7.155269	5.901004	4.998502	5.660733	7.170368	6.012788	6.617116	5.123007	6.9469	6.912613	7.849574	7.08645
RPL18	368.2988	390.7388	551.7604	409.4777	419.8054	536.5407	613.8599	736.3578	392.7962	590.1842	427.0294	340.6855	446.4121	945.5542	386.5224	452.8065	428.9844	508.1834	263.2337	372.4022	588.074	369.8628	708.277	360.7284	485.0744	424.3113	835.6591	457.7866	351.9041	400.7905	509.154
CA11	10.22807	12.60791	26.86577	8.810695	17.44815	15.9359	14.82912	18.11075	6.920495	7.654913	18.07079	8.417016	18.66485	20.54129	25.01039	15.40882	11.91968	11.48166	5.321558	13.98388	12.20132	11.41742	14.29593	9.00254	11.68106	20.09357	21.24744	11.99896	11.05398	12.19141	16.39346
ISOC2	23.88944	20.97357	72.25163	37.27083	31.53829	40.3937	39.93143	41.98146	27.97126	34.33728	22.53517	20.07122	30.82208	47.23963	27.81945	25.39066	24.13029	38.778	29.65445	18.9904	47.7903	20.29046	43.88208	21.64832	19.87751	39.31238	30.91435	26.09906	22.63805	21.54062	30.68582
U2AF2	89.25582	109.719	137.82	137.0019	113.8747	154.4733	96.36267	94.01191	93.75647	89.85398	116.2516	97.34161	95.8886	79.22945	108.0536	108.2467	87.48221	114.4508	118.0431	101.4398	165.5814	104.8104	109.5954	95.85696	98.95883	174.1748	121.5743	124.9577	108.0396	102.6477	97.22524
EPN1	56.68882	68.87642	71.99963	72.56828	76.8011	92.80508	96.09562	86.14165	57.06841	78.5998	81.40588	53.01752	70.40668	104.0363	56.52125	75.9777	62.98589	86.8459	63.10855	61.49308	109.3678	53.20383	70.16644	70.49142	64.94027	75.75529	63.8191	75.23303	68.47426	75.08067	63.3989
MED29	31.72392	34.39968	40.23596	33.81161	34.31536	43.77523	27.9895	29.42339	29.90317	27.92374	38.70311	106.8467	34.37187	32.05894	36.87397	38.20196	28.08472	32.67616	29.94838	36.1627	52.73185	37.98116	31.80229	32.26094	36.34673	38.67402	37.46123	36.61493	30.5538	37.56512	28.19174
AHRR	5.626001	4.54915	0.7480395	2.03069	1.369126	0.3516928	0.6254788	2.021274	1.25654	1.931878	0.7197577	1.56981	0.9688451	1.293895	1.15522	9.293267	2.280455	1.218423	0.177551	1.188045	2.537003	1.064079	2.293691	3.951669	4.3964	2.225941	0.1482001	0.8910985	0.3707915	4.363377	2.567898
ZNF275	4.508169	3.95489	5.516007	3.350693	3.527742	3.93623	3.195102	4.141192	4.444855	5.889032	3.884666	4.339602	4.038213	3.150791	7.919883	3.50561	5.131093	4.456469	4.287669	6.165478	5.157325	4.118758	4.466679	3.552444	4.253292	4.037336	4.816484	4.209118	4.919233	3.955946	6.283721
MTMR1	18.17785	19.58203	24.46724	21.86666	23.75798	21.90538	12.95419	16.62266	25.41245	16.53094	20.72583	20.7766	19.47339	10.36349	32.18972	20.46968	11.52783	24.95661	30.08605	20.52386	21.51379	16.4653	19.23303	24.63123	19.62724	34.696	20.76912	20.34142	17.42119	20.95276	18.45601
GPC1	18.2869	16.62477	18.19337	19.73556	25.06437	20.25499	23.32046	22.55593	20.73754	28.43116	19.38252	19.9846	16.40591	18.12708	28.25198	20.68443	23.4991	15.66344	29.14226	18.98645	16.91723	20.52919	14.20097	15.03383	17.21402	20.03518	9.032409	18.90503	15.7886	17.99234	25.73585
ADCK1	4.100991	3.641057	3.67939	6.537428	4.255906	9.311015	4.766732	4.259278	4.728014	4.408733	3.782932	5.099339	3.802406	4.418604	5.630431	3.248683	4.621811	3.821149	4.844324	2.695507	4.336721	2.233429	3.24731	3.614315	3.27469	6.735944	1.946796	2.851531	3.0589	3.222453	3.653091
HAGH	38.60121	51.06583	42.63166	25.46722	61.28931	31.06564	70.31849	53.60139	43.56358	34.58811	56.67476	83.08249	49.03142	62.34568	52.50974	46.94511	26.36442	78.94551	26.82606	41.70197	46.10015	40.75453	53.97758	52.45519	48.73821	44.04317	40.14191	45.21607	48.58757	47.00132	37.23697
RNF4	55.15916	49.02244	71.31112	55.60937	48.57536	63.91859	34.93475	40.67594	57.03849	44.22921	48.26137	49.60333	49.82311	27.44455	62.23207	53.175	52.0346	52.43719	78.75847	43.71848	79.18867	44.73175	53.10909	51.31542	42.7881	58.07021	49.99823	47.46935	49.0175	48.49518	56.41887
CASP8	38.96883	31.35001	30.6244	19.87882	39.05646	36.03047	29.13287	26.69495	34.43669	26.19074	32.96827	24.33988	32.57917	25.50372	29.25387	25.48973	23.96207	39.25495	29.71925	33.81325	38.68358	30.55836	32.27967	34.55915	27.12566	30.04483	39.60442	29.31623	30.2636	24.92707	25.54465
LIMCH1	75.15382	193.9581	33.77551	34.42887	190.8044	34.91642	94.56124	93.20517	84.32081	87.60232	200.5495	72.27383	195.5738	207.4186	45.10092	181.6481	5.134259	69.90833	37.15407	209.9996	52.5748	154.0194	66.57686	155.9963	145.6137	63.06497	34.15653	194.1285	158.6046	187.2443	72.47207
INTS13	13.88886	13.14021	18.65397	18.11373	14.34478	13.40985	8.028484	17.32211	19.46852	18.127	15.02938	12.28408	15.13257	9.508177	18.34532	13.17944	15.29274	18.93171	21.70486	13.4621	12.76104	14.64005	17.10205	13.3795	12.58339	24.60606	15.49982	15.24401	15.0625	12.13157	18.98565
TM7SF3	119.1326	100.9625	154.8276	112.2301	74.91491	98.59113	59.43432	55.44964	190.2666	87.74593	129.1086	143.9346	112.7305	40.04739	90.03522	90.90354	75.68074	194.0562	136.9488	86.33487	63.58976	124.5993	68.12476	104.7142	114.7286	157.9851	134.4175	107.0204	106.2792	101.4819	133.2956
DLX3	0.5747167	0.9614035	5.249389	0.0160935	0.6030173	4.583572	0.3291719	0.8662308	2.763762	0.5268578	0.4962635	4.278021	0.1418452	0.5844949	2.311466	0.6641637	0.01838723	1.082035	0.4756051	0.1071004	2.50364	0.6974647	0.8193425	0.1181984	0.01504252	5.15996	3.624378	0.1870784	0.1105113	0.08934168	0.7667822
SPA17	1.813417	2.125848	3.546328	2.026844	1.632407	4.127913	1.115151	1.044765	0.7684596	2.474686	1.612275	1.826032	1.681875	2.558243	2.168015	1.489877	1.255085	1.667467	4.027238	2.191683	1.211562	3.418088	1.592171	1.633496	1.677556	1.405538	1.816529	6.02514	1.640884	1.227029	1.267424
TSPAN32	6.2072	6.0289	2.113872	1.294839	7.360186	13.6046	5.390825	1.987725	2.41515	3.348419	6.209226	3.976578	3.878752	2.572162	1.48234	6.340416	3.829001	3.162992	1.529482	5.623984	4.851008	4.454939	5.115356	5.827158	6.454828	4.287236	1.761407	4.230251	5.772659	5.476716	3.820014
CCN5	25.89713	31.81835	2.466379	1.15338	45.29906	4.169481	24.28709	27.0738	6.564101	19.9505	21.59175	7.991428	22.68586	74.71132	16.56	38.53982	21.08425	4.160022	5.188515	37.31242	10.56665	55.42881	19.00444	17.4341	17.006	1.718794	3.311677	20.50456	23.45034	35.08062	4.820467
DMRT3	0.01889329	0	0	0	0.02034532	0.1858198	0.04019313	0	2.831238	0	0.0219398	0.02275853	0	0.01972039	0	0	0.1650185	0	0.02345263	0	0	0.1526704	0	0	0	0.08820707	0.1101132	0.4197398	0.01574283	0	0
ST3GAL6	18.34838	19.82336	12.95138	10.53159	19.83433	32.36519	17.02118	10.6075	13.84864	9.347419	15.31272	20.3498	17.21464	11.4371	16.60646	14.127	14.22834	13.12392	9.320192	16.56546	17.30978	13.19074	16.01567	19.64309	13.53227	19.36182	26.88476	12.85802	10.24466	17.53754	14.82194
ATP2C2	5.048976	21.33729	29.04996	18.33395	18.77711	28.66409	15.59373	11.89083	12.54938	14.64362	27.87074	9.969988	11.22409	6.229902	14.99291	25.3813	3.599915	13.0261	12.08712	14.79027	5.037416	29.03813	3.733032	18.8023	26.13755	23.29854	9.98391	16.959	25.21229	19.49067	25.21808
NGFR	2.191507	0.8416393	0.7360097	0.1948066	0.6311452	0.2192991	0.7318507	1.416216	0.8902445	2.967464	0.7989753	0.9208788	0.9266299	1.303312	2.226016	0.8981846	1.414919	2.022436	0.2688731	1.137671	2.121113	1.500251	4.280665	0.8303481	0.4161939	0.3569124	0.6831784	2.129731	1.231537	1.489756	1.570205
CDON	3.369249	4.605297	0.9913856	2.232321	2.993957	3.002804	5.997618	2.101315	2.986043	3.662858	10.2088	1.544123	6.039682	6.02096	3.335675	3.823563	1.361699	4.79782	5.364979	7.706692	3.505971	8.888623	1.834066	4.732737	9.972957	3.41693	0.9692071	4.169157	3.998236	3.578235	5.479296
TAF2	26.33802	25.79493	49.84059	39.25422	19.92535	80.48902	13.96339	26.67931	41.30152	26.98929	25.40683	31.42513	26.89839	11.3096	29.28269	23.33357	23.91944	28.05728	31.94383	28.27583	27.3944	27.06062	30.09748	22.10315	25.03478	59.19602	37.16117	26.45274	28.10982	25.39201	39.869
HIPK2	20.50336	20.70019	13.34718	7.93498	15.34421	8.559537	11.49824	8.004039	13.18009	7.471882	21.49254	10.49602	19.2275	5.603275	10.36886	24.12978	9.522911	7.932258	11.17984	25.27506	10.37686	15.62343	8.10017	21.95929	16.72427	6.408199	13.15727	17.76457	24.75758	20.82129	11.15433
TNPO3	13.67313	13.73356	17.79062	12.97793	19.38468	8.460131	8.49857	11.18009	21.78824	10.95334	18.08655	13.62012	17.25827	5.932216	14.20899	15.57618	13.50088	15.22511	16.44292	14.77927	12.19247	13.41554	11.8257	14.86499	14.85153	18.28373	12.62983	17.01589	17.35175	13.85921	14.86738
BORCS8-MEF2B	0	0	0	0.02351074	0	0.02646668	0.06869744	0	0	0	0	0.02593234	0	0	0	0.04975725	0	0	0	0	0	0.02485159	0	0	0	0	0	0	0	0	0
RFXANK	23.63902	25.37555	41.69435	97.95972	33.25419	24.28459	35.13347	29.6693	25.73805	23.54571	27.31403	26.91488	24.84127	34.59874	28.90666	30.31188	24.09599	34.01267	27.55302	26.22436	34.64097	25.24945	29.07896	26.79983	23.70949	27.21291	37.43695	29.67974	28.77313	26.54187	27.06147
TMEM161A	12.24722	15.93181	22.65832	16.12005	15.77203	19.10187	16.13819	17.28971	10.94439	15.45136	12.41777	16.10146	13.63609	20.48678	14.62748	15.52642	18.04693	18.89924	13.61438	13.19019	15.60615	12.81912	12.8394	11.7981	12.59498	17.8683	15.55418	16.3166	16.62119	14.94123	16.64499
LPAR2	7.097542	6.42457	16.54168	19.79088	9.087576	7.976108	7.679288	9.227839	9.126214	9.567146	9.035055	11.69324	5.634452	5.549827	9.517648	6.42645	14.94251	11.50905	11.7471	9.470879	14.54498	7.264135	12.40686	9.952719	8.589451	12.38341	9.808349	5.831452	8.901522	8.217344	5.766639
CTSA	170.3941	78.29738	135.5848	109.8894	110.9628	94.42327	152.3056	141.2284	311.3324	124.6896	103.0583	88.12859	120.7353	88.18068	200.8279	79.0852	212.6377	164.8702	118.8083	81.75313	136.4238	82.3264	111.6427	132.2094	87.22615	206.4419	124.0885	78.64268	219.7917	83.55426	128.5423
SUGP2	21.01754	16.80232	22.97629	15.91517	18.22581	15.57975	10.23737	8.838311	10.69916	16.80833	16.15816	15.94518	15.40482	6.775724	12.23748	16.13444	15.5892	19.92138	14.70308	18.3637	16.84204	19.59225	9.181868	15.93165	13.83866	14.85704	13.20344	18.68169	17.23848	16.84248	19.05741
SLC12A2	22.65844	19.29521	16.12152	29.02532	14.30575	60.10377	13.19394	16.27965	22.23514	14.07384	14.35716	28.97794	17.12061	8.215214	27.85423	22.58963	9.326543	19.94671	69.09221	19.91757	39.48201	21.94942	15.13252	16.02546	13.47831	19.55182	16.25753	17.61053	24.66403	16.16005	26.51173
SNX24	30.42539	35.16132	54.92097	22.80661	44.07705	28.59691	29.69752	24.41392	16.45215	24.94227	38.27883	32.54759	36.35421	23.07186	31.7937	31.2622	18.80122	28.1699	39.08375	35.75894	22.09021	23.40263	20.44781	38.4612	26.36777	21.41204	18.98698	32.73148	27.14559	29.71832	24.22558
EYA2	4.320881	2.753959	1.772587	2.107435	1.829562	5.905204	2.655011	0.7173594	2.449007	1.542673	0.9012223	23.95246	1.951674	4.816546	6.152139	2.157329	3.454666	1.743969	61.2648	2.286641	9.542769	3.389864	3.846053	0.8832562	1.7557	0.6365233	0.7823784	4.704291	1.835141	1.998318	3.886951
CNN2	120.6479	145.4784	144.6308	99.64348	171.3168	56.78142	119.0385	143.8844	90.52687	143.5854	144.4833	152.0038	126.6551	135.65	129.344	161.3395	95.98178	163.7021	153.3368	171.0309	180.0198	119.7213	136.9694	145.7289	150.9234	75.90132	132.1137	162.1288	136.7974	165.235	136.292
ABCA7	17.34022	17.48685	46.35056	42.69847	35.14444	27.3814	26.1539	33.21506	16.17831	24.8098	19.52209	18.82135	16.22154	21.06864	18.77692	16.40455	19.65633	28.23258	19.23566	19.26514	27.51457	17.27785	41.11092	23.87818	20.16662	40.52819	24.34478	17.66403	21.05965	23.05368	19.58766
SNCAIP	2.868654	2.200151	2.557244	0.2362068	1.385202	5.723942	0.871815	1.228799	2.710557	2.116338	1.520199	0.836458	1.935787	3.255638	3.048527	1.933821	1.363565	1.966711	0.8619685	1.489196	1.752297	3.206392	1.185055	1.175566	2.672617	1.102787	1.764782	4.985758	1.678905	1.764808	3.075936
DDX20	10.18157	9.683588	6.404449	10.67068	9.596909	18.1944	5.865154	7.223422	9.303217	8.963687	9.048172	10.03054	9.731095	6.002212	11.31733	10.97507	7.609997	7.929695	11.74246	8.735983	10.31792	9.181454	6.478769	9.38451	7.508967	10.4309	7.892637	11.83789	9.406842	7.955815	9.237616
BTBD1	78.71862	82.31191	44.28961	55.60153	64.06641	75.33437	45.67921	54.79076	69.41579	65.51628	70.23054	62.84995	68.15852	49.96189	56.84876	66.77868	50.6865	53.65168	49.91814	66.9576	60.12822	69.08619	74.53337	69.46366	59.66842	51.6843	62.8096	70.52502	70.35923	58.39693	62.10998
FAR2	40.0013	23.35584	11.97039	14.53835	34.92676	4.691123	19.24506	6.163061	5.675919	8.715287	34.47763	8.960426	27.16838	10.62831	6.260243	22.14733	23.96611	11.06454	5.295409	23.65916	12.78382	20.83645	14.25205	19.55853	20.13175	7.306025	6.046995	12.08768	23.70328	11.13988	9.823679
BCAS1	1.30967	0.5059148	1.053381	0.2258347	0.2544946	10.81076	0.9531603	0.7472232	15.51681	0.8248221	0.9948432	2.15883	2.41173	0.5344678	3.867713	1.923173	0.1843014	2.743298	1.613497	0.6543256	2.61615	5.422229	1.805595	1.401945	0.3618629	2.746908	9.20548	5.635868	0.188718	0.5031867	5.672149
POU1F1	0	0.02098185	0.0275228	0	0.05541205	0.1265236	0.1368364	0	0.02365367	0.0262817	0.05975474	0	0.2476525	0.026855	0	0.02973299	0.0321029	0.0277818	0	0.02671289	0.02933687	0.02970069	0.1217463	0.02579583	0.2626325	0	0.02999018	0	0.0214384	0.04456707	0.0939475
CHI3L2	13.65534	31.26988	7.654366	7.337176	13.85194	3.659767	22.45569	27.46654	11.32375	70.35806	20.99499	8.158701	9.960243	18.98518	68.54108	32.82368	14.65305	16.07208	2.373092	82.968	26.78104	19.70434	29.2065	26.80697	54.44602	5.163967	7.863056	14.12846	25.23709	22.99142	19.22184
SBNO2	66.68752	44.83218	75.8775	67.55905	38.64831	51.72562	65.4276	52.71625	57.01757	109.7986	57.01049	29.98524	33.379	28.07058	49.43309	38.78549	86.77968	56.27187	54.30407	65.65077	203.9249	86.31872	79.11969	53.10028	86.32913	47.8479	63.8684	34.12061	77.24872	47.41399	87.2532
PMS1	9.271405	10.22743	13.99136	9.070557	10.72681	18.16603	6.28108	8.729306	10.54043	9.766652	8.186953	10.00483	9.222299	6.897946	9.096201	10.04473	5.663687	10.96471	17.8626	8.938498	10.02103	11.94502	8.356505	8.756133	6.393865	11.70703	8.909388	11.77886	8.74855	10.5154	10.06308
HMG20B	60.45768	60.7024	72.32991	78.25603	74.68537	77.39795	81.38529	83.48352	71.94155	85.49675	72.39015	93.95742	70.60347	112.5859	71.04926	65.68287	66.85575	69.04029	104.9757	60.0603	85.80233	59.39057	82.97562	61.26276	61.77118	65.19207	62.16146	70.69985	60.19903	70.78872	66.87354
CALCRL	121.462	260.808	22.60411	18.10179	131.4999	25.89082	99.50593	48.86802	42.27112	32.48595	247.9498	84.30965	148.6789	45.97769	46.92597	273.27	19.14125	68.28192	20.80422	273.6696	35.04874	127.9761	69.23323	348.4201	273.351	22.57612	14.54013	125.3745	210.2207	471.197	84.67155
TAF11	12.75719	11.91067	11.26675	15.12738	14.23999	83.73479	13.09253	12.71395	15.12641	13.67289	12.37647	16.59905	12.55007	11.8736	18.37359	13.1668	11.21631	16.37137	31.69379	13.72956	13.70745	14.95449	13.52083	12.23282	12.16143	18.80605	22.90136	14.9577	11.87083	14.88736	13.03786
ANKS1A	22.76987	41.53008	16.99991	14.92951	42.92587	79.96293	24.04671	17.92861	21.19369	17.38972	47.27596	22.55207	36.17561	20.72311	17.31291	46.76008	10.70097	38.80191	27.72177	34.75347	11.6174	27.51273	15.01537	37.33517	30.34281	16.83673	19.76353	57.57704	37.53864	47.31538	19.86207
AP3D1	48.6631	49.66618	126.175	75.32318	51.40637	63.76236	46.87452	49.73998	58.95385	55.1038	49.8461	62.06844	47.20075	38.29115	38.673	49.85689	57.21391	72.14692	60.62278	45.26756	60.26784	45.47861	46.25761	52.34924	53.16442	43.93642	51.72242	40.39973	49.71253	52.79456	58.26975
ZNF76	17.0328	20.04752	18.23657	18.38879	23.37497	105.9901	20.30062	22.8311	27.69612	19.90853	20.19682	29.23327	16.91891	20.31154	37.40516	21.27643	26.24338	39.38834	40.64993	19.67523	20.99297	20.0428	18.44823	21.40291	21.63781	40.33751	31.1692	21.25239	17.70015	20.01974	21.36066
SLC9A3R2	113.9844	206.9336	98.26983	72.95392	188.0455	87.02417	353.8025	167.2738	167.803	86.1251	255.0184	146.7065	268.8097	249.5537	136.8805	307.2682	56.64679	103.0963	136.2583	220.6009	69.25025	145.6728	129.1422	212.8651	153.545	76.02271	54.99776	198.7558	286.1098	325.9761	103.1435
NTHL1	9.885688	15.08432	23.17667	19.9371	24.62919	32.01409	35.97914	31.99091	25.27023	9.077806	22.0395	32.44655	19.52467	46.63081	30.39655	22.53008	18.22292	17.59257	18.94143	15.77129	21.28731	13.4795	32.59819	17.23288	17.54514	23.11685	15.25704	20.51572	14.52281	22.37449	17.0739
UHRF1BP1	7.846728	7.037193	7.372504	4.237653	5.303341	10.84713	2.729976	2.977021	8.405211	4.367032	5.835682	6.874994	6.192354	1.869593	6.211715	5.25577	5.535846	11.61631	11.76322	4.967894	5.316723	3.178213	3.218742	6.906306	4.309006	6.221581	11.83259	5.491109	7.854316	6.746291	6.458521
GNAI3	32.6373	32.07042	20.13865	41.43844	27.29674	49.32787	21.03282	25.27711	38.4992	28.91033	33.0582	27.55713	28.49554	17.11959	39.50576	29.56754	34.62403	25.31641	44.31669	38.05082	29.49777	31.26743	30.22049	31.68533	30.6473	32.34209	30.39399	28.25372	34.38693	27.96616	31.18483
IPO5	86.83793	90.12307	117.9219	122.2679	76.73638	117.9287	63.37567	75.73673	58.61567	78.85742	90.15183	67.93146	87.07299	69.15212	51.64647	82.87651	73.79882	71.41038	110.8897	82.98733	68.38815	89.9843	80.52902	77.34007	83.42918	55.42528	100.3444	87.82608	80.91788	76.56449	79.127
OAT	99.1112	78.37576	110.0601	94.02215	62.12916	180.3408	55.7433	82.84767	73.79138	83.22268	80.41582	134.9761	67.93883	72.49544	112.6713	67.08993	111.2352	64.65573	86.94884	81.97553	70.61699	95.08653	112.0528	61.2953	71.76293	81.39563	64.01888	69.34889	71.35205	60.28813	125.5405
WDR3	7.974245	8.8037	7.911035	12.10128	6.418375	16.49966	3.946176	7.572726	22.96787	7.595944	6.987668	10.73514	8.170963	4.672304	12.77897	7.971543	8.362759	8.055916	10.05041	6.145978	11.1844	8.329966	6.626526	6.50723	7.648875	9.944957	15.66281	9.393596	7.493788	5.946066	9.601707
PKN2	40.16892	43.22341	17.25338	24.58583	37.85054	53.50248	22.12389	24.87694	47.42324	27.82307	31.83238	32.33674	39.56462	20.77577	39.09033	38.14794	29.77832	31.83851	37.27836	42.15875	28.68083	42.56589	21.80381	38.91711	30.95596	37.61176	20.68268	41.76824	38.79005	34.08136	33.56088
WDR18	18.65601	14.28042	27.72261	30.63229	27.54292	27.19023	33.93159	35.03901	21.95955	29.90117	19.33769	20.12201	16.89161	41.74278	21.07009	21.86026	27.40116	32.25407	21.54316	18.12699	27.94775	16.39991	31.76564	18.86124	19.3358	32.52556	25.02161	21.63592	22.30951	21.52136	23.2536
TRAM2	11.9072	10.01523	5.249475	5.387239	8.141721	9.939394	5.445913	7.120912	9.056711	9.033447	12.06956	5.509489	10.65742	3.959208	8.459249	10.02065	9.067964	5.24743	10.91376	9.071309	7.091503	9.874386	7.868919	9.15673	8.855021	2.596478	4.387249	11.26702	9.735393	11.30313	11.55889
NTN1	2.984903	2.67049	1.473715	1.056749	2.178193	1.001424	3.175005	1.770361	0.9096983	2.384524	2.050526	5.314322	4.309114	7.372386	1.854439	3.784301	2.551151	0.7910163	15.82523	3.377211	1.602017	8.955074	1.506857	1.584046	1.713197	1.046447	0.9112456	6.778263	2.300404	2.443173	1.023056
GLP2R	1.415893	0.215423	0.07912229	0.1615529	0.4437589	0.01299032	2.78735	0.3162025	0.252569	0.01079349	0.993884	0.05091225	0.72325	2.448423	0.1347469	1.721734	0.01318416	0.04563821	0.2885574	2.216055	0.09638556	2.512708	0.01249983	0.1589092	0.1617887	0	0.07389901	0.2235676	0.2113061	0.5124842	0.01929139
MCM10	1.899377	0.1372488	2.23758	5.579613	0.194179	3.074055	0.4219706	0.6680963	0.9283559	1.092899	0.2233568	0.5937103	1.028554	0.05019055	0.7665089	0.08335402	2.234947	0.6879754	6.804603	0.1872186	0.6305336	0.3608083	0.7252748	0.3374771	0.08589805	2.42737	0.7286503	0.03815298	0.9215459	0.4789373	2.469133
DGKA	23.64388	10.95143	22.34889	27.86501	16.38134	20.27172	14.30771	19.55227	16.53552	23.36502	9.53561	19.46468	17.6587	16.42966	25.94058	12.49158	22.08501	28.71604	10.90364	13.66845	56.25392	12.19846	44.40351	12.20596	13.16872	39.77602	22.45352	12.90261	11.81342	17.1984	20.61911
ERBB3	19.26847	57.75059	126.3313	101.5527	52.21998	241.3783	39.25545	78.05348	181.219	76.63538	78.77491	154.6103	51.4793	37.39551	115.6049	72.51164	46.9262	212.3934	110.3181	44.31693	296.152	58.72747	44.2425	66.8877	50.73856	104.1829	211.4762	53.86773	53.86747	70.92886	85.1871
ROPN1	0	0	0.04555497	0	0	0	0	0	0	0.02175037	0.0247261	0	0	0.02222483	0	0	0	0	0	0.02210722	0.02427879	0	0	0	0	0	0	0	0	0	0.01943741
ANKRD44	25.55989	26.89125	17.087	5.258232	21.35478	9.607941	5.197434	7.650117	22.78921	9.632272	27.65727	23.75005	24.05117	3.981694	12.86313	22.25665	10.28612	21.95314	7.005348	22.13202	20.34733	21.02849	18.16919	26.08501	24.1367	14.90809	24.03127	30.59232	26.95257	29.59898	16.64207
KARS1	86.33568	88.64459	128.9675	119.1707	80.14737	110.0032	86.42341	100.7907	136.9574	86.13213	80.57595	73.02202	85.61744	85.58869	99.48673	84.68352	91.55034	84.46716	101.8452	72.77186	86.89645	84.07736	98.75043	84.98639	83.0806	111.6857	128.8891	91.41073	83.79557	78.38903	93.64269
ADAT1	27.61606	19.21765	35.8952	33.29791	15.97449	38.59477	12.40208	17.9606	29.66645	19.71042	20.91326	23.04541	17.73888	10.19875	29.31859	21.50804	24.82745	26.50978	31.15473	19.29497	18.97451	18.16719	23.21497	20.00463	18.88637	31.81748	25.10771	22.67178	25.4513	17.5416	23.78568
PDIA5	27.88196	37.82543	35.64414	50.57675	19.74374	72.46884	24.47897	34.11428	37.77309	37.38471	40.65161	35.87479	19.02479	18.36882	32.34593	31.56271	45.48734	34.23572	35.11162	27.46907	23.0994	23.08429	31.83197	34.26481	37.21301	33.04207	38.11983	34.11993	27.24986	45.8081	40.75876
TBC1D22B	4.585142	4.902117	4.013081	4.280665	4.346917	11.90331	6.02061	5.416269	6.965083	5.595041	5.282029	8.007296	4.974224	4.434752	6.406713	4.208583	5.009388	8.883434	10.26672	4.312581	6.612336	5.605348	4.931041	5.300977	5.24027	5.863783	11.00458	4.920346	5.008784	4.693214	5.887919
NDUFB4	85.97684	110.9068	108.214	170.5786	112.818	156.7325	132.5371	160.2275	168.7287	110.1127	111.5248	137.4512	121.9993	155.277	139.6733	115.487	105.2525	142.1773	228.5809	111.1704	153.3842	98.08435	151.1131	107.8239	102.8936	170.0562	146.795	127.3165	98.956	101.9512	119.1768
SPEN	26.13806	31.15657	29.70929	17.77705	21.36567	39.5149	15.90445	17.6146	27.79729	15.68138	28.45464	22.46628	30.24273	18.06766	23.89942	30.42372	18.04563	25.2632	34.9516	29.73443	26.47116	33.71234	16.95747	28.58525	33.31684	18.58595	27.03431	30.01079	34.23842	27.45279	26.01286
MYLK	91.27565	99.58261	16.82466	19.83524	65.94524	27.87461	51.26912	45.76696	27.35352	98.18098	67.61847	56.50387	75.63896	79.13566	43.77094	75.18857	44.79338	29.63556	30.12867	82.42322	31.64352	74.60686	76.18149	55.51337	54.30088	7.112769	14.82481	79.01496	84.43133	78.44562	51.64202
ZC3H15	68.4475	65.21482	101.5354	59.45906	57.45214	82.58789	43.61494	54.14737	87.04439	68.04783	57.80382	86.08037	53.77421	34.84319	70.8997	54.79335	60.34027	62.39409	83.4618	59.99348	63.89918	72.02357	72.96935	57.01572	66.22091	79.3385	84.29557	63.50508	61.07078	55.1885	68.4703
MAP2K4	26.68161	25.33179	19.74521	13.53018	21.52015	17.41665	18.86968	21.22414	16.57327	27.38352	23.49862	26.25721	25.32917	15.46163	25.62221	29.46476	17.72135	19.19427	22.04314	27.55316	21.00569	27.79529	24.57565	26.01318	28.94054	26.53156	27.75227	28.01809	25.04516	24.75729	23.57003
PACC1	11.63	8.129418	11.99667	12.44188	7.135167	12.54719	5.280686	5.348163	5.546046	6.041013	5.374566	7.624109	8.165309	3.550903	6.330957	4.845734	13.64755	7.880827	13.89642	5.113349	7.261974	4.109832	9.008273	9.419511	5.834874	11.33495	5.602353	4.708019	9.476444	5.516011	7.474991
SNAP91	0.4361044	0.1310272	0.04910686	0	0.1359429	0	0	0	0.01055086	0.01172311	0.06663494	0.04147294	0.06137052	0.03593652	0.05854099	0.1326258	0.0143197	0.04956897	0	0.01191545	0.1046871	0.1059854	0.09503494	0	0	0	0.01337731	0.02428232	0.05737639	0	0.04190587
SLK	26.88691	33.00914	16.88479	9.713684	24.9153	20.49215	18.68057	19.35595	17.91939	20.85705	34.4127	18.87658	33.50447	16.86502	19.38689	36.88032	19.3878	38.87164	14.64497	37.38588	21.52929	36.13063	20.36728	32.08208	33.28124	19.89091	26.36859	31.57579	32.80936	36.54364	24.60463
CYB5R4	13.53527	10.80261	9.702968	8.26767	10.35908	5.194683	6.606878	7.56417	4.933438	10.87681	10.20594	8.483014	10.60472	4.557358	7.87601	10.18918	8.725488	10.30376	8.619347	10.19979	9.659965	9.170051	9.730491	11.77013	8.338784	5.893435	6.353547	7.249024	10.82642	9.508816	9.058002
COL17A1	5.044543	0.1345652	10.03613	13.11636	0.7107602	12.73683	0.1379066	8.439848	21.11889	5.610482	0.8075236	79.109	0.6428819	0.07381375	8.1014	0.3813796	28.33915	47.75117	4.696422	0.08566034	5.725114	0.5986596	1.059669	0.2836101	0.3609364	0.9216982	5.344284	0.9476434	0.2651655	0.2245782	3.80881
GSTO2	2.511493	4.331687	1.20435	3.389085	4.367632	10.98418	3.945755	5.029005	2.826465	4.231563	4.894302	2.069028	4.121705	4.233475	0.368134	4.436962	5.420961	7.65257	0.30459	5.065276	4.410766	5.065304	1.536752	4.38488	3.919184	9.063604	13.10636	4.015982	3.812564	4.225386	4.664381
SEC61A2	3.715533	4.593404	6.448198	3.237544	3.085945	5.005239	2.459594	4.097762	2.125839	4.017468	3.121241	4.118566	4.459936	2.331039	2.167479	3.540106	3.772955	5.249784	4.587634	3.262601	4.14646	4.403213	3.343318	3.05152	2.198979	5.651519	1.220959	3.554393	2.816012	3.697293	2.561884
PRKCQ	2.761053	3.726377	1.207858	0.9826341	3.305725	0.5856236	3.556182	2.658651	1.273243	3.415119	4.77355	2.348332	3.820924	1.905938	1.518649	3.873784	1.232751	2.143167	0.6789005	5.440271	3.560657	2.871632	3.735871	3.705756	7.50979	2.079781	2.251834	3.116953	3.506098	2.819186	3.969953
TLE2	34.08316	43.42056	36.00651	56.95373	45.01353	53.17269	47.33405	49.777	55.38884	45.70709	47.94552	53.95316	47.85533	64.91084	32.05779	53.46217	18.84223	39.57283	31.86954	41.84835	36.42134	44.95831	27.6275	38.42129	40.02825	19.8124	50.59658	64.13856	46.05671	52.76003	35.18586
ASB1	24.78402	25.16656	16.36349	15.56084	21.79105	14.89623	19.01121	18.07658	10.7311	19.05561	25.00491	12.8192	23.71346	21.28861	15.9501	27.4505	20.66048	12.98761	15.70223	25.73211	20.62252	28.71275	15.34259	21.42868	21.47239	12.98099	24.49876	31.27549	20.16275	22.71176	21.58656
FAM107B	151.3986	161.0047	107.4065	229.803	164.8156	149.9061	117.4081	108.2316	140.5549	121.7631	208.7742	182.9209	128.4347	104.5001	116.2701	177.5938	104.2206	104.6894	142.4014	153.108	173.3962	170.7033	150.8256	120.089	164.2599	95.83957	131.7346	136.8084	132.7851	124.0246	130.3281
ME1	11.50388	8.23254	16.10215	8.65321	9.855648	15.04149	8.980221	10.40427	8.599167	11.11274	9.385645	26.48979	10.63807	5.074989	12.27924	7.956996	7.732098	13.88597	9.296465	6.785835	7.2833	8.302969	9.937247	9.54787	11.37526	50.13502	4.753757	6.723865	30.20436	7.9084	15.95535
TBC1D1	54.36983	39.69708	24.35532	27.0883	33.13311	15.92707	32.69389	32.47291	29.23036	35.11488	38.113	24.25809	49.19757	21.33774	24.45427	42.35725	41.25209	19.71955	45.53761	44.94668	34.24242	40.42333	46.64093	43.1786	36.41594	16.22502	18.63319	38.65697	45.30365	43.90955	34.76176
CDK13	16.52018	17.4323	16.32345	12.40018	16.35453	20.38082	9.609978	15.80816	26.23594	16.55146	15.07615	21.10624	14.95612	9.693296	17.05225	17.96732	13.59219	19.1221	18.99543	16.84545	19.81456	17.56523	15.43503	16.67888	14.23794	18.23921	13.48708	17.83527	16.75504	18.12066	16.52765
MTHFD2	24.77401	11.58232	43.16489	31.16956	15.82408	34.42087	15.91939	22.52407	22.23001	26.69319	10.95578	11.77342	16.56904	5.331114	18.6528	11.80487	44.31388	15.35432	44.63325	11.25766	22.07627	19.94071	37.09573	22.28677	20.33494	27.17274	28.79829	10.23226	19.18662	12.10982	29.98865
SLC9A7	5.898028	5.611515	6.964054	4.881552	3.255549	10.92219	0.7496828	2.061554	11.56087	2.292457	5.039886	8.266433	4.959097	0.4452619	8.562124	2.764972	9.580917	3.144289	11.85689	3.620272	6.619428	1.006298	3.159516	4.444367	5.32007	10.73735	9.534109	2.570421	1.962721	2.586262	6.315337
FOXJ2	10.99506	16.48887	10.88815	11.28477	12.64546	6.436336	10.75347	8.994799	15.03997	9.738561	14.38521	11.77401	13.69004	9.47543	10.65581	15.77607	8.720565	12.71718	10.88457	13.88802	10.00804	13.52609	10.67812	13.60086	11.96941	10.38492	10.1708	15.48799	14.71305	16.40988	11.90476
YBX1	687.3368	533.3406	689.6803	551.0907	590.9541	455.8726	476.8336	446.4081	505.1086	489.8281	548.1975	345.0674	609.8158	389.0011	403.567	504.292	627.8709	368.2662	380.6284	504.0116	458.9072	487.4228	652.2789	584.653	510.2084	393.6048	333.4205	532.9101	576.9202	447.5519	486.1999
PDE4A	21.27272	21.59096	17.21341	14.43352	21.30189	5.103941	19.56946	13.47162	15.71077	12.36077	19.90684	15.66173	17.38185	14.91463	10.94419	17.82709	19.86375	14.688	5.18005	17.05215	15.90158	15.43006	15.39358	22.13493	14.43268	7.34978	14.33002	16.71692	13.36339	17.93183	13.36722
PPP2R5A	84.60084	121.48	101.4248	51.31552	131.2257	152.6282	84.90378	113.0627	84.10542	84.80419	128.722	108.4069	113.0615	95.64375	73.18172	165.3325	42.82305	152.6148	90.42341	121.0755	65.66767	104.211	77.15154	139.6723	118.297	125.6445	90.15722	161.3695	126.9598	148.9941	91.83302
CTNNA2	0	0	0.01632455	0.09999503	0	0	0.01623231	0.01630977	0	0.03117684	0	0.01838242	0.01632108	0.2548554	0	0.01763548	0.07616457	0.06591269	0	0.03168835	0	0	0.01805279	0	0	0.01781155	0.1600922	0	0.1017258	0	0.01393073
ELAVL1	25.87197	28.3615	49.27419	47.40383	29.72434	35.00729	31.72215	33.00329	33.91669	31.53014	30.70358	35.43062	32.44678	31.68005	31.00473	29.08929	32.97417	32.5308	44.82708	29.39969	32.89024	30.70505	36.7961	29.84767	30.52338	32.47963	31.92846	34.63948	30.9054	31.83764	31.94058
TIE1	62.36533	95.33518	17.24756	27.30755	74.97776	17.11025	65.61056	47.27309	45.18656	32.50096	117.1893	51.11739	83.81868	44.08975	25.3404	127.6086	16.46441	31.61598	19.09337	88.84778	43.60168	91.91265	40.41	111.1024	86.77444	16.6087	8.896331	151.1393	110.9582	157.5295	59.21213
DIP2B	18.25398	17.92241	19.57328	19.54826	16.34051	22.53038	10.68871	14.40203	15.87792	11.55704	18.23397	16.86796	18.61038	10.55655	11.7636	17.30205	11.14013	22.11494	20.80145	17.53367	13.84847	14.94655	12.66571	18.59881	16.03567	15.00251	15.78323	16.69565	21.4026	20.21141	16.81526
SMARCD1	29.55911	32.14606	29.23742	33.93144	29.82839	52.8193	28.14503	33.10297	30.16695	25.76226	32.12108	34.88307	31.75864	22.17948	28.55537	35.88324	26.15117	29.26156	45.3244	32.31888	34.34501	28.59937	29.17048	28.66523	30.27215	45.53361	24.58818	37.05002	28.61677	32.32849	28.45121
KDM4A	26.06367	31.7622	36.61143	26.6246	29.35699	44.48841	17.69435	24.81235	40.56399	23.14736	33.00872	32.35801	31.06946	19.42932	29.56169	29.37766	16.79127	35.99972	34.22861	27.24099	26.76874	23.05164	24.36228	30.50151	23.13112	34.65667	27.78991	33.37821	29.61746	37.43231	29.41987
NFYC	28.25446	31.36559	33.11833	35.35701	34.97731	65.86093	35.17905	35.16624	50.41667	25.90437	32.04969	39.6861	30.71552	39.70416	48.05074	41.73678	22.54492	46.75635	28.88197	32.20959	41.32531	29.66459	37.67448	35.84992	31.14971	39.02095	24.18961	35.86024	32.06569	34.35474	29.03354
ZMYND12	2.221188	3.234624	3.200431	2.524763	1.073912	5.600794	2.097455	1.768332	1.917027	4.028511	1.526554	5.242001	1.624115	4.778796	2.94817	1.335828	1.668546	3.377391	0.8721774	2.423818	3.463063	2.904232	1.287001	2.045192	1.712073	4.417856	2.139962	5.275154	1.359774	1.315227	2.275935
SLC9A3	0.2810027	0.130948	0.3578545	0.9791004	0.331418	0.7402836	0.07116648	0.1001085	0.1476229	0.1913619	0.3573915	0.06447449	0.2719116	0.06983436	1.228618	0.6185467	0.5175829	0.13004	0.2657634	0.3195382	0.1068036	0.6487684	0.1266367	0.2683203	0.1912276	1.155736	0.2963512	0.1698735	0.3790926	0.3013224	0.4886064
NGEF	1.262344	0.4194045	4.601263	11.43729	0.2517334	6.725028	0.04973111	1.948768	5.523295	0.5969804	0.1628772	0.4505475	0.1750108	0.9760046	2.981104	0.6753754	9.217179	6.638695	5.310299	0.6067748	1.679271	0.7286129	3.180242	0.1406266	0.02386246	0.05456947	0.1907409	2.398882	0.0973933	0.1822188	0.4908171
ASPM	1.221595	0.08948053	2.257521	5.168639	0.2835765	4.307652	0.03112325	1.188327	1.109624	1.587837	0.2038671	0.7974364	0.9114222	0.03817585	1.539175	0.1902018	1.871077	0.7543227	15.77682	0.1518953	0.9425093	0.2364384	0.8090974	0.586723	0.04853504	5.071461	0.8228106	0.1547726	0.7679916	0.3737917	1.395613
CD84	44.2842	11.3401	23.13393	10.33705	8.559572	14.71436	4.237177	7.391855	12.61615	11.22736	11.30988	15.63892	18.38986	2.155223	21.46143	12.48	46.01019	17.4126	19.55226	10.50091	38.20174	10.09339	19.31429	17.47779	14.21321	16.9341	22.76907	9.781593	30.89321	13.14354	31.00105
ELOVL1	86.99384	112.282	194.7771	93.53275	111.29	124.6029	98.87064	91.20404	146.7036	84.96018	114.8564	107.9053	99.08078	54.7277	140.2496	108.976	125.9714	138.3552	83.36225	82.474	91.02386	75.22073	60.6637	110.5475	103.5443	109.8017	106.1193	93.04331	93.58298	108.5885	107.1421
SPI1	205.4684	157.922	71.07043	67.447	225.1405	31.56513	299.0806	113.758	58.69221	59.24522	149.752	66.6823	134.737	153.8323	66.16928	132.8606	160.069	52.23331	36.48366	125.8729	117.2055	117.7288	145.4581	200.7532	142.2624	49.48409	74.54556	62.47091	159.7915	79.4878	65.26685
ZNRD1	6.500033	5.199519	5.358911	7.234309	6.018755	11.07056	10.87745	9.358538	5.899685	6.93579	5.865443	6.009518	6.730424	13.18025	11.43055	5.215113	8.730309	8.337537	13.51623	5.222709	9.158283	6.117515	11.75454	5.81134	7.501456	7.248414	16.07022	6.044331	4.812439	5.253157	7.6722
MPPED2	0.9429053	0.2434989	0.4538955	0.3604104	0.2876886	0.4057238	0.351035	0.4702801	0.3034012	0.2407932	0.310235	0.4543231	0.7059095	0.3772703	0.5210548	0.7082763	0.3333441	0.6278582	0.3511343	0.7994965	0.03583796	1.777838	0.9667153	0.1102928	0.2887491	0.7520324	0.3480425	0.8645168	0.9035268	0.4491564	0.143458
CLDN18	71.23734	178.6439	13.08487	9.004024	304.9023	10.25031	139.4991	160.4966	32.64897	81.96712	238.2651	51.16319	396.8806	161.1971	15.63098	333.1638	1.528342	115.8802	2.527124	192.1551	6.761751	180.9307	52.13446	227.9059	253.6274	20.9419	20.84531	215.0447	168.4604	219.9065	129.7521
ZBTB11	12.71535	13.50022	13.70493	9.579127	11.05577	21.51321	7.134662	10.92597	14.142	10.19261	11.25197	12.17751	12.56096	7.083265	11.21902	10.84388	11.45724	17.68661	12.97226	13.2744	12.68374	11.36714	10.11768	13.09926	10.39078	12.44238	11.62065	11.97158	12.13258	11.44446	11.02467
ATXN3	24.72873	28.06504	14.0469	17.52992	26.31249	18.57157	15.53189	15.47128	18.33043	14.22902	27.83787	20.32252	29.52593	13.59643	23.92599	27.55767	13.47459	15.83521	20.10776	28.68499	17.63192	22.31322	13.04857	29.9331	21.23204	29.05892	18.12253	31.36213	31.14415	28.11387	19.54373
GOLGA5	32.19586	31.22946	34.31958	51.36294	23.84152	53.39169	20.27625	29.2862	40.80007	31.07689	26.10529	35.33144	27.97164	21.12545	36.93372	29.7162	25.53686	25.48417	54.0677	27.56663	30.16126	25.95091	22.61739	29.77715	22.90403	55.50646	37.94186	27.45861	27.13446	31.52083	33.6632
FGFR2	12.15743	47.07914	4.169027	3.75871	21.36543	11.89737	21.86869	9.812681	4.895146	30.18345	28.76456	33.34976	23.89373	14.26397	6.105947	21.03341	2.425085	25.86166	5.943521	23.4583	5.274865	27.49602	9.053133	32.77171	36.16579	11.27153	6.123896	22.49976	18.79269	26.59997	26.28066
LRRC40	8.585309	8.375861	10.93063	10.44014	7.534117	14.53714	5.004909	6.586216	11.85551	7.146799	7.18673	6.979073	8.046015	5.433501	10.27668	8.044732	9.080268	8.445743	12.41152	8.038765	7.677307	8.117061	6.386614	8.308477	7.213471	11.59843	6.211087	9.249744	9.135971	7.397702	7.324387
ISOC1	19.51477	22.07058	27.53345	25.47796	28.94908	53.88221	17.42616	24.22551	31.1382	19.13441	24.24687	39.92832	20.65643	17.26762	34.82005	21.92554	13.25196	34.85992	30.13058	23.07536	21.86236	20.09396	19.85555	21.49814	26.06848	33.22839	52.2808	23.00271	17.95032	23.54414	21.88314
EML1	23.48214	33.59201	6.616229	5.516216	28.95	7.223592	26.07415	11.78825	9.306293	16.9951	56.71581	23.29451	50.1624	21.28228	13.72391	45.45835	10.80414	11.97676	7.012107	44.3086	7.005299	32.27178	16.60885	35.8836	37.67023	43.14497	6.728741	40.21871	43.97736	50.21069	17.61561
TRMT11	17.97195	19.54161	15.63091	29.09933	16.63251	16.84326	17.84211	15.47756	24.54433	19.74177	14.12499	18.63671	18.21825	21.72205	23.18434	17.03664	15.24214	24.58106	25.21881	17.41549	22.27429	19.81439	18.67227	14.75458	16.19178	19.00037	16.27319	14.797	18.66464	15.0015	18.61726
THUMPD1	26.74269	30.07451	30.78795	32.5142	32.34825	37.72497	15.03449	24.01046	29.68536	25.57675	26.64436	28.48391	32.62781	19.81027	40.79346	30.11966	20.2766	27.08472	31.7307	29.30375	37.31309	27.69541	26.69505	28.30891	20.7381	36.04945	29.36752	36.98771	27.31356	29.69261	28.21525
MSANTD3	13.73774	10.0297	9.885328	13.48055	14.64827	8.154369	10.59478	16.29241	9.115779	18.9021	12.03649	7.718902	11.47031	9.152643	12.38657	10.86104	14.92494	12.81891	17.22039	9.874566	10.07542	12.17295	15.16098	11.81238	8.28538	9.814799	5.42508	11.01307	11.20341	11.97612	11.71974
KIF26A	2.985457	3.660332	0.3723725	0.6932282	2.205009	0.7904554	2.295664	1.496895	2.029333	0.9830767	3.590504	1.188878	3.429478	2.970819	0.9766033	2.896384	0.659174	1.056877	0.7472822	2.742501	1.186079	3.09652	0.9156375	2.340402	1.546737	0.248555	0.9069822	5.056005	3.934484	3.252517	1.689778
ATG2B	21.55562	24.38513	13.6305	13.17411	20.82753	27.06148	11.65954	16.52019	24.06298	16.73304	21.64566	20.2684	24.99385	12.568	21.01741	20.83374	14.74628	15.62131	15.37482	27.83373	20.42929	26.70759	17.93026	19.42505	17.3688	34.18635	11.4539	23.7813	22.36575	23.70044	21.34347
ARFGEF1	35.66159	35.37224	68.36939	24.7197	31.6708	25.72042	19.27205	28.28634	38.41197	20.69101	34.21141	30.49644	34.1289	18.23779	34.50972	31.3429	23.52525	52.20322	41.23871	34.61812	32.97169	30.73854	26.24018	34.9561	30.79346	43.89452	79.4934	32.44727	34.65491	28.84304	44.63909
ACSM2B	0.0966298	0.06304165	0	0	0.1873012	0	0.04111358	0	0.01776733	0.01974137	0	0.06983916	0.2066921	0.4841281	0	0.3573406	0	0	0	0.08026103	0.04407248	0.513119	0.09144911	0	0	0	0	0.8791496	0	0	0.01764205
ZFAT	3.040972	3.353877	3.850722	3.341042	3.06755	2.680067	2.231126	2.202615	2.913611	2.077129	3.478141	3.916872	3.134781	2.342332	2.920166	3.440163	1.988614	4.549621	3.274544	3.071712	3.227225	3.140364	2.817255	3.021361	3.272455	11.6209	4.601648	3.294629	3.541339	3.641278	3.470007
MTFR1	18.78044	18.2593	58.46987	17.95296	15.44363	15.74232	11.20761	22.05297	17.08642	17.36537	13.99159	24.00346	17.39898	9.470347	24.38509	14.00853	22.33768	18.01417	22.6162	13.11742	12.95977	15.85158	17.16763	14.52559	14.26596	29.20776	34.71303	18.03622	14.89684	16.22345	34.5553
STAG3	1.367038	1.158545	1.089605	1.229478	1.140156	1.89484	0.5987478	1.088619	0.776251	1.779754	1.073877	1.775864	1.791733	0.5455731	2.358591	0.8518525	1.053533	2.431267	2.229303	0.9323068	1.742135	1.516197	1.490345	1.693103	1.108145	1.924072	0.7498656	2.04172	0.9045667	1.079519	2.300097
FECH	27.59135	18.31959	13.70128	15.20783	20.2161	18.91035	13.81484	15.62919	13.88442	16.14032	16.70364	11.31901	20.73958	12.05694	14.6289	18.79012	18.47063	17.36316	17.68206	19.30502	21.40606	18.19395	18.83354	23.06282	16.57702	30.71365	23.39433	21.42249	27.44561	18.85135	23.98526
MYO9A	15.09401	26.38049	11.28707	6.203431	21.67206	15.45916	8.307832	9.604086	21.12036	12.36128	21.89878	22.14578	20.3075	8.726095	11.38166	22.32234	7.735366	22.58871	11.77073	23.33669	14.54691	25.91161	9.257637	19.69563	20.53571	10.35475	13.66055	20.83063	23.57009	22.33698	18.99207
DDX3Y	95.73478	97.26169	0	22.3691	90.15099	99.31774	60.6944	55.3193	29.86152	67.56831	100.4853	61.08642	0	0	82.64457	88.40001	81.22605	0	0	0	0.02213763	0	80.31725	100.2866	108.4655	0	0	0	0	119.2365	80.5875
PFKP	65.09729	32.01174	113.3976	179.2233	45.45588	95.7165	48.31294	54.08901	108.9326	33.13305	23.57768	50.21344	47.63886	30.50686	65.14609	51.59127	125.2311	38.97593	172.8148	27.9511	67.02399	45.69012	53.76098	34.60647	32.87951	57.95772	97.00428	53.56679	58.56581	22.1441	51.32491
IDI1	54.93639	66.98095	72.75946	63.4667	59.9035	43.00593	71.68141	43.78712	17.13342	30.41064	63.8199	41.48661	49.66754	57.40907	36.69668	68.63339	27.38095	118.3137	50.77624	74.92823	41.07021	77.36889	41.12633	79.74759	91.21204	52.73969	47.57943	63.47047	44.67682	71.06146	61.14273
SP100	61.73879	74.0817	70.63368	47.45917	77.26988	63.0835	43.90918	50.44065	68.99903	48.77372	82.86765	62.03792	82.36032	41.07862	79.21479	92.63888	44.69732	105.2613	90.14811	77.61179	80.19942	77.06056	73.55842	103.6042	60.07501	72.24407	57.38428	80.0665	84.19754	109.2525	65.7046
KLF6	152.3007	207.3657	55.19112	80.51029	156.546	58.46624	143.0889	58.96279	53.22829	219.4892	198.9953	122.6161	153.1191	48.22101	86.0678	178.9847	120.4962	251.1613	56.72859	408.1624	96.41907	311.7144	148.5098	249.9086	336.0867	53.19468	56.60989	289.5691	316.5139	389.1935	106.3883
PLPP1	54.71655	33.87697	19.19875	14.99685	24.46509	66.25837	15.84746	23.0063	13.57517	40.43011	28.10638	21.65087	40.45907	26.84038	48.17448	36.82432	28.81072	34.80853	16.88147	32.23069	22.03601	37.09034	39.16966	34.84528	30.28101	124.5715	10.07369	28.24176	33.06785	43.46368	50.40878
NEO1	15.97933	26.37653	8.295025	6.412088	23.85258	18.49811	18.16232	12.93437	23.58995	18.63964	36.22737	15.40286	21.54783	18.17076	13.43586	28.83195	6.824048	13.23428	22.70402	29.59117	12.86252	22.66506	13.1118	25.21148	26.67303	10.65895	7.512266	18.86065	26.18738	40.11796	18.19666
TRAM1	203.084	158.8478	382.3605	101.0908	130.8819	106.0344	47.27643	95.43464	350.5652	152.9778	162.08	237.8178	175.9725	37.8634	234.2795	165.0959	162.1488	630.3411	165.3143	132.699	131.4563	161.1401	104.3946	151.8624	142.8523	108.7364	472.4284	167.0595	142.7262	152.4003	251.5445
PHKA1	1.110125	1.483706	5.678498	2.083149	0.8823504	2.187998	0.6325854	1.252375	3.199481	1.462483	1.667684	2.722233	1.135458	1.351844	4.735785	1.206537	2.110714	0.8229251	3.494266	1.545936	2.200096	1.678164	1.156918	1.201358	1.056745	4.642958	1.165625	1.509974	1.51599	1.144615	2.268079
TNFRSF1A	167.0681	181.2731	125.972	140.376	150.2306	90.91409	228.6947	187.3437	255.8056	211.0273	200.8394	111.2394	177.6487	154.8776	128.711	145.3389	183.0372	135.5929	150.4881	186.7772	177.9336	187.377	147.0382	160.4937	210.1901	155.683	161.8291	167.5365	215.2734	151.9646	188.8946
CACNB1	6.137971	7.7787	34.37595	13.87073	7.415316	13.08538	7.975731	11.15752	15.80338	12.08824	7.443619	20.70644	7.692029	8.039403	7.805727	8.056062	8.379957	21.13178	4.980967	4.395625	36.09888	5.260193	15.80952	8.063269	6.907677	11.58954	16.5686	5.827952	6.191192	6.6856	10.35265
EVI5	18.81225	20.7356	7.474657	8.385632	16.44269	23.34361	13.09133	13.72825	20.03806	14.40966	17.38739	19.10652	14.79362	15.34226	16.2406	17.2273	13.04357	19.96996	9.041253	15.79635	12.29494	16.13226	14.858	17.20068	12.19371	11.48431	9.129281	16.81505	19.54157	17.41429	12.18639
STOML1	7.297785	11.24149	9.213809	11.27592	11.04092	11.32013	12.43927	12.63344	13.20309	15.51671	8.851187	10.57065	9.635826	15.874	11.16775	10.28689	8.431296	11.63537	8.320759	7.109242	9.677282	8.466027	7.290219	8.491144	10.374	6.078126	7.015269	9.150199	12.71729	11.42389	13.06064
PKM	454.9594	300.9929	451.1773	949.6837	391.3082	807.1031	410.957	465.8747	1010.445	355.4643	332.4561	327.6439	344.0677	341.191	390.8705	312.4404	638.8838	281.2247	751.7207	258.4986	418.923	287.5754	326.2065	305.6311	253.8026	503.2938	676.6861	264.2039	439.8922	214.5582	442.5026
DHX29	17.80772	11.37287	45.32865	24.27243	15.44818	31.95209	8.724046	11.66325	20.3165	15.43104	15.18664	14.67259	17.29319	10.67803	22.00031	17.4687	11.9129	17.97564	26.40264	14.39829	16.71333	15.7723	13.48654	15.67377	12.95139	25.71341	22.82618	16.50748	17.38988	14.6546	16.09586
DNTTIP2	28.51818	31.80364	24.06459	36.04538	30.2377	48.57411	24.53498	33.08812	38.87712	24.30833	30.53661	26.11213	25.40392	30.56	37.09461	33.48031	32.57414	29.59435	36.43444	38.89706	31.63422	55.09306	26.68141	26.48225	31.24442	31.10191	35.95081	32.2576	34.83419	29.01656	25.41952
METTL22	11.85266	11.44574	15.91183	17.71125	15.33077	18.94733	13.07183	13.38541	11.545	14.54263	13.29598	16.66383	11.38369	13.49304	19.86791	13.11532	14.37018	13.37859	9.086183	9.482298	14.93145	13.29488	12.55181	13.73515	11.00214	17.55718	7.866814	12.29052	11.19119	11.51604	13.91569
TP53BP1	15.36066	17.5816	19.73681	12.57621	14.36143	27.29077	8.025249	12.56629	28.67997	13.12846	15.98181	19.38985	16.68727	9.381293	21.88586	13.90112	14.28405	17.23483	29.82755	14.91254	15.10739	20.3259	14.37901	15.31337	16.5004	15.30599	19.41767	21.86525	17.43154	14.24332	19.7514
TRO	6.924006	5.139818	2.392978	17.58577	4.301623	11.56813	3.984644	6.394469	2.203473	9.267229	4.102712	4.49106	5.107731	5.077517	10.77688	4.698396	7.000143	2.626373	3.217582	4.276461	4.291658	4.07845	5.124613	4.289851	2.120362	1.533417	1.303753	5.878824	3.372895	5.597075	7.925189
RRP15	5.379557	5.801106	9.267802	5.266086	6.037124	11.47972	5.376755	6.122734	5.294941	3.686409	4.81688	4.782597	4.521516	5.512737	5.70385	6.103523	4.992203	5.577283	8.700857	4.71383	4.555081	5.333012	4.769319	4.214136	3.840181	6.650753	4.977905	5.989317	4.850101	4.181626	4.138965
RHOA	771.4848	764.3625	479.5113	574.7683	820.557	451.1553	901.8824	623.9128	438.8159	587.7077	835.2393	516.4556	770.6552	680.4448	459.8616	774.9787	549.5207	555.5467	490.4547	747.8177	718.7588	775.2645	741.6402	735.2144	729.8736	406.7844	553.0829	762.5737	739.0596	682.4688	636.7397
DHX8	20.58514	21.03121	27.43708	23.11732	15.48134	22.19495	13.59293	13.23904	21.34484	13.58739	21.22119	19.21759	19.52314	11.00007	17.56477	17.99554	16.59689	17.20513	24.45532	17.98261	23.30018	18.39349	16.30588	18.9366	17.70043	14.45808	22.01565	20.93781	20.72706	17.24576	17.43419
PRKCZ	17.76046	43.82851	17.76168	15.63481	72.1286	40.66765	40.32575	33.32105	32.93974	30.79713	70.34947	21.05338	44.72461	40.80499	26.15605	64.98973	8.209999	73.24173	8.391041	45.28576	17.52563	39.25411	16.41906	57.13131	47.98673	39.32916	19.65358	48.97147	42.72619	65.64744	27.00595
ZFY	6.97738	8.639535	0	1.066097	5.876479	8.814106	4.425817	5.456049	2.184809	6.833109	7.033911	6.968686	0	0	8.377458	6.842722	5.121772	0	0	0	0	0	6.086467	6.690742	5.464284	0	0	0	0	6.86085	6.194121
IARS2	60.11706	54.1814	91.20634	67.02506	52.31833	58.7361	37.36953	46.86539	99.62957	44.80739	50.40125	62.88803	57.70387	36.23313	73.66362	54.92825	58.04571	51.63537	83.00974	48.06018	49.48945	49.33673	47.24658	51.85157	44.55494	158.5625	59.25622	56.42226	56.77955	49.66703	63.36443
SYT1	1.672864	1.327687	0.4314016	1.419133	1.624505	0.7712343	1.461655	3.958914	0.9062913	0.2441174	0.6937896	1.007552	1.214057	0.9042294	1.790456	3.19327	6.914226	0.2903075	0.4449773	1.039013	0.5790526	2.413903	0.5300811	0.958418	0.1372197	1.011129	0.1218716	0.8532763	1.779729	0.6726868	1.977054
NAV3	5.087361	4.676318	0.5894914	0.8547525	3.259487	0.6872987	2.132265	4.02881	1.248197	5.221187	2.967756	1.414188	2.237883	4.218049	1.9249	4.162468	1.375179	2.526759	0.5551689	4.228895	2.313041	3.236007	4.742805	2.490266	2.19299	0.624545	0.4189165	3.928794	3.373931	4.710501	3.222429
IDH3G	31.72455	30.11468	42.8526	36.04055	31.46498	35.15238	42.45672	45.90317	41.10256	36.66334	29.14758	34.47171	31.14719	43.09515	48.01333	33.98964	42.40955	28.24766	46.467	29.78688	36.06374	31.9784	39.66681	32.67682	31.27721	45.37838	27.60101	30.5295	30.85025	28.7492	34.74359
ROGDI	42.40104	34.23549	51.38786	62.18241	42.86425	44.58994	46.99495	31.52351	34.48095	22.07293	37.43821	63.28606	31.43961	41.39279	55.11211	33.37156	22.88987	38.54985	34.74104	28.44172	54.23928	29.99607	29.83259	40.30559	27.50871	35.08988	36.77265	30.34056	35.63967	31.86267	31.37149
PDZD4	5.554994	7.242853	1.472443	0.9305686	9.158159	2.417461	6.483971	2.749573	1.657135	5.825045	6.602957	2.467349	9.323488	15.22235	3.406157	6.514238	2.985133	2.795658	2.664644	7.502848	3.662152	12.33334	5.485911	5.339487	4.215176	1.319681	1.680848	12.75895	5.898516	7.252231	2.752388
ATP2B3	0.02396309	0	0.0256341	0.006542505	0.01290238	0	0.03823388	0.006402721	0.005507621	0.01223909	0	0	0	0.04377124	0	0	0	0	0.00743647	0	0.02049276	0	0.1133917	0	0	0	0	0.01267553	0.02995086	0.005188595	0
ROCK1	69.37963	72.56643	38.42689	59.073	60.46649	51.26173	35.11906	39.06034	38.09695	48.94215	59.33967	46.3723	71.40898	40.13066	44.05818	61.8157	41.11957	54.11856	68.13392	64.84178	52.89808	76.89201	58.70989	62.01344	50.64736	49.12493	46.25906	70.5188	72.77653	61.58673	45.06941
CBFB	79.26071	58.2754	88.0294	55.25031	46.74933	65.55234	39.57112	60.04189	57.7731	53.85187	43.5749	53.07105	51.83183	39.18934	59.85672	42.61924	62.91035	62.88969	65.76093	48.46526	56.38715	47.93176	83.18764	52.27454	47.97855	53.40459	72.42308	44.24489	55.1023	46.36686	53.63812
PDK3	10.1268	8.333533	7.208851	11.86377	7.157706	5.704329	5.209614	5.824828	10.47808	5.002965	8.595296	4.679817	7.817773	4.554765	5.705703	7.936697	6.455695	5.447576	11.58782	8.411356	6.592282	7.120388	7.078992	10.68859	8.157004	12.42148	6.13815	6.992901	9.619497	7.941561	8.286374
HYAL2	54.83039	94.84497	29.15999	45.10892	47.09356	35.51639	120.6105	47.03627	40.49249	44.88511	83.7881	47.06059	77.74343	64.57915	43.14297	80.75805	35.89491	38.64669	36.8293	83.91552	48.26405	46.80079	76.39195	75.62774	64.04118	26.65515	34.05816	116.416	121.703	121.2743	54.53266
HDAC4	18.32036	17.9308	12.20749	10.05987	17.13793	8.295141	14.97811	10.6758	6.621163	12.09153	16.60739	5.848389	19.34272	16.99427	8.548324	18.91721	11.12762	7.855906	11.99889	20.49842	11.55703	19.26917	8.294265	14.97103	17.5032	3.783552	6.890305	20.63842	15.90098	17.91256	15.98762
RASSF1	27.42553	28.73866	17.44506	19.29124	40.21927	23.5838	35.80653	24.6468	15.50777	28.40664	41.094	21.08286	32.28069	32.31985	20.11959	40.31606	25.14998	31.65203	13.05015	37.55288	30.93544	32.76589	29.49607	31.96172	34.55773	18.86203	18.23557	35.72159	37.31316	34.32719	24.68592
FGFR3	7.991654	10.60551	4.473603	5.569439	11.73864	76.43887	10.23207	6.690445	142.899	11.43588	10.52705	73.25819	9.612033	11.95646	45.60141	11.93704	7.897314	33.47041	8.243551	9.448032	20.04137	10.055	3.339112	15.51286	15.48461	81.11928	36.80718	9.242286	11.69481	20.05976	12.72532
IFI35	47.51025	64.24889	76.89545	63.03252	85.77785	89.13217	98.17446	84.78401	74.73446	44.00484	70.31376	71.88758	68.99307	61.53271	66.46985	67.49738	45.91093	69.02959	142.8396	54.11718	76.82807	46.03956	71.11415	95.26857	56.91402	49.34787	39.75639	66.17074	68.8551	99.12766	64.16061
HEATR6	12.13805	11.59637	11.00283	9.518063	9.499209	12.42823	8.125734	9.201572	16.81978	7.064521	11.12463	11.62477	11.26465	7.126551	12.0142	13.31358	13.91248	11.03017	15.13291	9.781498	15.81173	6.02839	6.970844	11.53295	7.347708	23.3718	10.94042	12.72911	11.12837	9.641768	12.1917
COASY	28.78941	32.38509	65.80378	68.02987	35.60245	71.12395	31.36167	38.10148	60.57745	35.191	32.33193	37.72128	28.80976	29.69829	46.34814	33.85379	46.24163	47.72095	54.20618	24.71229	43.50518	26.55315	37.16935	32.72584	26.83122	33.16014	47.76112	30.01165	32.00256	31.55082	37.11606
PLEKHH3	12.7375	16.1363	21.55673	20.44113	14.94673	15.13655	15.19061	13.10678	24.26968	14.53838	12.22267	27.93432	14.05179	25.38506	18.42885	20.98432	18.00117	23.11136	22.75141	12.12691	13.90018	14.12869	12.45144	14.33055	11.96001	12.35598	12.5805	16.26548	15.79875	24.10602	13.5804
MEF2A	49.02284	53.14825	21.34745	17.72928	30.70228	19.48341	21.57759	19.46517	29.44266	24.61	39.903	29.81546	39.87435	17.0137	21.71181	50.11953	22.04312	37.2365	16.43255	46.33954	31.12359	38.45972	28.12162	41.21566	36.14371	21.10355	22.4485	36.79103	54.43034	47.59147	27.75566
OTUD5	30.21971	31.05251	33.4342	26.90498	36.92714	32.04566	37.62003	35.5144	38.44979	30.50758	33.09995	33.03917	31.22775	38.08146	42.93136	36.5283	29.32924	34.51351	19.39011	32.52104	38.55726	30.34167	38.55264	31.44555	29.67988	45.61952	27.74829	32.25821	31.10407	36.57646	29.65032
TFE3	45.34136	51.36723	48.62424	34.17055	50.16708	36.88351	47.71726	43.28659	46.61547	49.00472	58.05916	41.13354	47.23661	38.41938	49.14087	47.45923	37.96361	39.86751	21.92303	53.11461	43.85791	46.81957	43.49302	45.40298	64.77373	58.88401	33.53522	47.21902	53.55799	50.75445	44.54277
TBC1D25	11.18154	12.83409	10.80084	8.256313	15.34764	6.606585	12.83451	11.12995	13.1182	12.10379	14.4768	12.2428	12.26214	11.49684	17.17487	13.78968	8.912459	12.88475	7.126384	14.55492	11.24633	10.30694	9.713378	11.79637	12.35083	14.70651	13.24755	15.60746	12.09821	12.83532	11.42605
ACSL4	125.3366	112.6304	39.38133	57.31065	63.87357	29.85769	54.49188	55.41905	36.54101	96.56426	71.2563	128.9454	79.53772	44.21393	47.98374	72.17015	69.40942	69.18967	113.0021	80.45409	50.20359	95.04982	66.94007	87.77838	205.6922	49.3732	84.36843	65.5456	98.84834	65.06435	102.4097
INPP5A	29.65179	39.97604	9.520782	10.60116	31.83135	15.76083	34.06642	26.63897	17.19143	27.69833	37.72647	27.13572	40.14647	54.82412	17.8481	49.66806	16.57141	22.90556	14.59702	46.29884	15.1173	39.4464	22.01213	37.75101	31.77423	15.77043	21.52803	38.4432	35.27425	48.18748	21.84818
GPKOW	10.57915	13.13737	14.54803	14.8203	15.57197	16.1275	12.01346	12.55424	14.9176	9.837687	14.58952	13.42898	14.01432	12.51966	13.41657	14.13117	10.8332	13.18807	16.48308	16.2258	14.74155	11.79126	13.13639	14.6154	13.53967	19.58604	14.4235	15.82304	14.06764	13.40896	13.58692
GRIPAP1	24.09427	25.84179	28.95493	23.62854	30.35352	33.18187	32.44671	30.0842	30.38675	22.56116	29.05557	28.40339	26.81513	27.62098	31.69447	26.28245	24.79604	23.80721	22.51142	23.58611	27.79614	22.3017	27.23935	25.48634	26.32916	44.84233	22.89414	27.51868	25.57829	26.34138	25.55496
FTSJ1	22.15836	22.59757	44.84728	27.36116	23.57788	28.83017	22.34784	30.97081	26.4431	30.38323	21.78552	25.56743	24.49185	23.30324	35.24536	22.70341	30.66367	30.05035	26.13926	19.2048	29.41317	18.20377	27.20373	22.02428	19.17466	32.00716	25.35434	27.49222	23.20891	20.95293	27.37069
PRR11	6.787893	2.318951	7.899042	17.20526	2.74109	8.429636	1.122058	5.514518	5.39715	6.067073	2.929281	3.535819	4.316571	0.5744636	5.059209	2.358602	13.96337	3.590495	12.80972	3.595207	6.850796	1.720703	4.096365	3.839654	2.200404	14.98881	4.410512	3.105321	4.757927	3.714084	7.326884
REEP1	5.619288	6.085438	0.4686101	0.2804455	11.51671	11.56966	6.427064	3.648619	0.8054666	3.086061	6.560472	3.530017	7.415389	12.69235	0.7705336	7.942753	0.3769601	1.696347	5.006493	5.818565	2.428588	6.155485	2.555364	3.407636	3.947386	2.627002	3.732811	5.705055	3.473942	6.070482	2.854412
ATP11A	61.82268	120.8951	320.5204	111.4305	85.01517	353.6155	38.11172	73.45406	91.78323	67.68495	99.98043	114.3739	79.94977	24.21542	80.32397	91.14074	33.06254	175.903	34.42867	82.43277	103.6499	83.83171	32.82027	101.2793	148.7741	51.47616	171.5947	70.66715	88.39843	86.36798	116.4549
POLR1A	15.36768	14.63535	28.02054	21.17258	16.21149	16.98067	9.916681	16.06737	19.10967	14.4716	14.47538	16.86421	14.93962	10.52654	11.92894	16.70982	11.69779	16.07545	23.50833	11.38134	15.02299	14.73928	10.93005	11.56632	13.87532	48.42441	13.15492	17.04197	16.0238	11.89935	18.16484
LAPTM4A	356.8888	390.2597	267.6495	257.8247	357.442	361.8052	306.2681	313.4487	358.2026	300.1368	403.575	500.1307	403.4809	354.043	360.6441	406.1199	295.1042	424.4806	329.4482	355.1809	261.807	392.2858	282.3134	363.321	347.5729	292.0296	426.3274	430.3659	356.1111	405.8248	390.5896
TTC7A	36.37323	40.99818	19.22335	17.01454	52.96093	17.20289	41.82441	21.66174	22.2237	23.54558	35.52569	22.44101	40.58746	28.41502	15.83388	31.6269	27.96363	27.01463	14.1592	30.83222	20.22016	30.91453	26.39025	37.6046	31.039	13.6983	20.27409	28.98537	32.2999	23.51553	20.67487
IP6K2	53.25028	52.73602	56.51125	47.56256	78.94239	83.43269	57.65364	69.22642	37.39097	72.29256	59.56587	64.43088	73.96623	85.86851	74.41134	64.89737	45.63625	78.98707	47.92709	50.56801	67.79939	52.74618	54.14685	59.48337	59.91378	49.1667	52.36699	77.88991	49.65564	66.23877	76.76354
STON1-GTF2A1L	0.009129826	0.02233625	0.01953295	0.01994131	0.07865194	0.01122424	0	0.04878814	0.04196756	0	0.01060199	0.01099763	0.05858638	0.05717704	0.04657102	0.05275381	0	0	0.07933129	0.06635355	0	0.1159323	0.01080043	0.02746098	0.01863905	0	0	0	0.02282227	0.01581464	0.01666865
SRBD1	13.31339	13.68451	10.38462	6.663941	12.77681	13.05234	9.834229	8.860104	11.63052	11.1913	11.12988	14.32943	15.2605	10.11657	9.726872	12.91023	7.921347	13.37747	13.65705	10.63898	11.08666	11.91787	12.92407	12.73017	9.893654	10.0716	11.67481	13.9704	13.64845	9.929208	11.81577
KIF2A	17.42342	16.67234	28.29422	20.04918	12.64386	27.9637	6.215947	12.39513	15.60497	13.13264	15.24255	13.38551	19.05751	6.174667	26.5758	18.11955	15.99655	16.69749	63.61192	18.53799	20.64599	16.87522	21.07957	14.11574	13.83924	21.76328	22.9292	19.74514	17.99401	15.16825	20.17296
RASGRP2	36.82474	25.44272	12.01384	8.541284	35.40942	4.71588	35.65652	12.80012	9.188613	28.36459	28.40946	14.60646	25.84591	23.62264	14.70234	28.14903	11.487	30.88101	3.835729	28.12193	25.63568	26.052	33.9832	26.23775	21.90568	11.39193	6.408811	24.37109	31.85617	28.79303	12.97567
PSME4	34.77026	26.52439	27.71446	38.01552	26.55226	35.82198	18.52902	23.38493	35.47862	27.69189	22.36682	50.62574	23.55913	13.74199	26.24519	21.12076	25.67932	28.44311	45.65463	25.28355	33.49346	27.29302	25.47637	24.92895	27.56189	44.49071	24.66656	24.03317	28.73436	19.05287	31.18333
IFT80	19.8184	18.90973	19.54841	52.40973	21.36672	59.40179	15.53045	33.03465	71.78315	18.69081	19.7807	19.61693	21.49617	24.00748	23.87087	19.98255	11.94086	26.40246	27.18598	20.67371	30.57498	26.55142	14.50423	20.62084	17.41181	31.48838	9.709501	19.06027	18.24888	20.36658	20.22754
SIRT2	37.50519	46.38445	38.75036	23.18987	46.57293	37.4728	50.36755	34.37316	29.80699	37.69805	56.17248	106.1228	49.76542	41.40316	30.3712	48.31495	36.88326	42.46464	21.51413	46.66973	55.65832	39.7374	39.65656	49.40174	48.23354	55.38463	34.96917	53.31272	47.17696	51.63679	37.70852
ERLEC1	60.12789	60.30909	70.54536	42.98597	53.56749	60.43879	46.16468	58.21501	84.74804	48.13221	53.92136	76.55729	60.29862	59.51787	60.46065	60.06502	51.35074	106.2627	51.0681	53.58545	60.97755	49.88196	60.81353	58.34019	43.12632	58.62214	82.46235	58.28782	48.33955	51.76086	66.65737
PPP2R5B	22.82758	34.60814	25.9519	25.44289	27.64208	18.16095	32.99975	20.30598	18.71949	29.36373	34.49922	24.24438	30.89453	24.21913	16.95131	34.7396	19.25245	23.43196	16.52953	36.28275	27.4482	28.95437	23.67073	28.98571	33.51445	15.24068	18.50555	35.37992	32.24972	38.07732	24.01152
PYGM	2.384307	1.154864	0.4019082	0.2998424	1.86731	0.5151938	1.844479	2.038609	0.5579673	1.992729	1.560581	0.4177594	1.190014	3.469078	1.142518	1.118856	0.6310639	0.6865529	0.08968756	0.795166	0.7249823	2.869168	1.521411	1.13007	1.091544	0.3204555	0.168438	1.345285	0.9271375	2.277805	0.6199891
PAGE1	0	0	0	0	0.2459795	0	0	0	0	0	0	0	0	0	0	0.04399588	0	0	0	0	0	0.04394808	0	0	0	0	0	0	0	0.03297293	0
PITX1	0.4060275	0.09738745	17.04149	1.565017	0.3343542	6.048784	0.1524305	0.5360527	11.98893	0.1463841	0.08320566	1.035728	0.02554403	0.1994364	5.786998	0.1104048	3.576142	0.3094787	26.001	0.07439289	3.676518	1.020134	0.1695259	0.02394632	0.02438023	0.4181514	25.50139	4.143846	0.01990131	0.0413717	6.562676
TRPC7	0	0	0	0	0	0	0	0	0	0	0	0	0.01274196	0	0	0	0	0	0	0	0	0	0	0	0	0	0.04166165	0	0	0	0
MAST4	20.63624	22.35782	18.84643	22.57734	16.63166	23.82886	17.83109	21.69793	15.72742	25.37736	20.4911	17.8101	19.24967	17.72998	23.4738	21.46534	7.173055	32.16092	16.70471	23.27702	39.58423	35.2614	22.61051	19.88002	39.07741	8.964537	27.82156	21.45816	21.85377	24.09879	29.22374
ADGRF5	97.38533	152.1633	60.2958	41.27395	101.4522	366.3947	59.80003	70.45959	381.9912	78.70032	151.0053	343.7693	108.7177	48.48677	176.264	171.0413	23.95856	216.7666	17.85579	127.6163	106.3662	113.5059	47.99301	125.2082	138.3594	86.10381	137.7355	175.5676	140.0323	150.0918	97.37986
SDK2	1.442915	0.7498239	0.1509449	0.362882	0.323506	1.768328	0.7698263	1.868075	0.6904727	2.971108	0.2801447	0.5428168	0.6620689	1.149753	2.246392	0.4471174	0.1647049	0.7372516	2.243137	0.5434791	0.664336	0.4834131	0.9261648	0.2281832	1.208053	0.05843996	0.5358763	0.8138068	0.8837155	0.6031699	2.14407
ADAM7	0	0	0	0	0	0	0	0	0	0	0	0.04873581	0	0	0.01289866	0	0	0	0	0	0	0	0	0	0	0	0	0	0	0	0
NUP133	22.20724	25.36029	32.46136	24.59482	20.87577	27.68705	14.1516	20.00864	24.31274	17.77877	22.86129	19.36425	22.85223	15.14319	23.58638	25.11284	18.16499	22.72014	41.23272	20.75239	22.37623	22.11814	18.80935	21.04572	18.64949	40.57001	24.16077	26.55788	23.41494	23.49089	23.14542
NUCKS1	66.91461	69.13571	66.48165	106.6717	46.81372	151.5876	35.45998	46.64711	79.14402	52.03776	62.31399	64.34911	66.39503	39.95239	54.81404	64.58005	43.77583	41.73774	214.8632	69.80274	63.47067	61.05012	71.27502	54.14105	50.58687	119.9114	62.27717	72.24028	65.11836	60.02859	57.28964
VPS35	83.84096	84.70694	86.62149	73.12405	75.06563	109.0685	46.32487	66.87896	100.1122	55.27262	86.39999	236.6698	85.28182	46.78159	107.3168	78.97747	75.6128	90.21127	80.04869	70.08323	79.80345	79.34802	63.85477	80.93857	69.50887	112.3145	72.38385	88.66227	78.24646	67.03642	79.7385
DNAJA2	37.46339	42.02046	40.77816	27.08934	36.05807	49.73835	29.06643	34.7346	49.38738	35.93472	39.31093	104.5705	38.99996	30.79756	38.61516	37.84627	29.72143	34.89474	30.61152	37.60133	41.19005	43.29251	37.68552	37.24523	37.92011	39.43492	44.64816	41.91157	42.0923	35.77922	33.70766
BCL3	82.13707	60.30355	76.59059	139.4316	54.03201	67.63661	194.507	91.9785	51.86896	173.3929	90.526	24.97672	44.19868	107.5547	43.71671	45.50762	117.8522	86.80517	75.47343	213.406	97.80327	221.6045	129.3863	72.99078	209.9893	55.45521	77.44794	48.11316	149.0279	72.30453	102.6665
KCNAB2	83.70946	54.03602	27.33444	26.3794	65.1126	19.98398	74.35654	34.3595	18.71257	37.70087	64.92657	22.32369	62.11509	30.50715	26.1968	44.53928	58.02468	27.50687	17.72128	49.30975	47.09768	39.08816	56.05328	71.89779	51.42958	32.62896	22.31582	25.50404	84.19834	31.69349	41.31895
ABCC9	9.561146	9.713536	1.701447	3.258541	10.52777	3.109541	6.353913	10.58926	5.139896	12.3198	8.554553	3.370886	10.11058	11.73349	4.834416	7.234849	9.624501	3.680268	3.495959	11.7459	6.736199	15.44795	9.648378	8.680853	9.509556	5.98106	2.209442	7.856631	9.745531	9.057705	12.71273
GAL	1.175927	0	0	0.1888567	0	0.7653642	0.1103664	2.920183	0.03179673	1.483839	0.04016302	0.208309	0	0	0.08821136	0.03996893	3.624996	0.2614221	0.4293241	0.03590914	0.03943644	0.07985102	0.5318915	0	0	0	0.4031467	0	0.08645651	0.02995492	0.5051603
CLEC2D	11.84985	8.851969	14.07355	15.52263	14.7701	8.412111	11.5459	17.85024	17.9282	15.63109	6.826135	13.15018	14.46972	4.512432	16.69795	10.20769	10.78847	24.48266	16.36959	11.91566	30.00231	4.77517	27.77879	10.78938	12.35005	27.8795	11.20233	12.40459	9.873885	11.85243	18.48319
FUNDC1	10.12233	9.074826	16.20643	8.63867	8.518099	13.73557	6.773943	12.25128	14.11303	8.924736	5.630764	13.75435	9.654877	10.98528	15.87197	9.373685	8.615251	11.3644	8.321233	8.676763	17.50393	8.047968	11.57804	7.572364	6.249774	16.95242	14.50773	7.304562	9.570194	8.554046	8.057262
MAOB	43.54734	52.49572	12.01387	7.28296	37.59407	12.30864	37.28258	21.51233	18.0727	23.83356	32.73557	24.74951	56.05281	113.7343	23.04828	47.76942	4.975199	16.86489	2.226225	44.39969	18.34494	62.22976	27.43662	26.76224	29.07787	10.14108	6.657077	51.48527	41.32026	35.54466	17.15052
RORA	33.52185	36.61768	16.17131	10.60222	35.22066	32.0057	20.48846	17.52307	20.20112	21.92891	32.85808	27.80557	38.37615	20.67686	29.75914	41.58038	19.44089	36.8037	10.98708	45.40883	30.45342	51.80142	29.33464	36.82099	35.73855	26.6961	21.66602	43.48957	37.80078	39.52214	29.40828
DRD4	0.2041694	0.5232893	0.3744115	1.974902	0.8480342	0.2868646	0.4343451	1.839189	0.08044427	0.208558	0.2709616	0.07026828	0.3431375	0.6697663	0.8182924	1.011196	0.5458973	0.1574729	0.6879078	0.2725454	0.5321194	0.673398	1.58719	0.2924321	0.5954618	0.8851194	0.3739789	0.4628467	1.045048	0.530492	1.144904
TGFBR3	33.80143	58.6863	5.043338	4.027751	39.11864	10.3191	33.78977	18.34928	12.78591	18.14088	54.89563	17.79232	44.26312	49.61741	10.5301	56.48845	6.415328	8.043264	5.243392	59.37106	13.01988	43.75956	19.41833	43.33434	42.82137	4.887786	4.786032	44.86002	52.76496	53.98747	14.16352
PLA2G10	1.022909	1.225213	3.556279	1.221846	1.445751	0.314392	2.074108	2.254825	1.998376	2.351017	0.6681667	1.116662	3.179458	2.70259	2.486625	1.329875	0.2393125	6.730772	0.3571196	0.6637749	2.514969	1.033224	3.932774	3.58953	0.6852322	2.201279	7.936492	1.251244	2.210754	1.937993	2.276092
HES2	4.005377	2.865808	2.485925	1.547498	4.821841	0.3019571	2.029753	2.847137	0.1042174	2.161532	0.5704348	0.7510316	2.222712	3.51023	3.228536	1.637533	3.253222	0.6324298	11.44488	3.158182	1.680346	3.533229	3.397266	4.773539	1.25358	0.02205177	0.9469735	2.918191	10.29581	1.063623	2.173132
ATP1B3	204.4892	116.9007	57.89399	80.00281	162.0588	116.8092	200.6556	96.39377	50.02806	108.4453	136.9768	50.59907	110.7658	134.2427	49.34237	92.91466	172.6612	82.59919	65.15479	179.0955	70.84372	243.3363	123.7175	163.2798	109.4796	126.3351	56.2829	97.58676	124.9861	91.86214	90.68392
NEDD4	7.970036	11.05398	4.194148	2.105819	6.798379	5.601588	5.666948	4.678841	5.114637	5.675601	8.052681	5.755181	9.768988	3.570587	5.764917	11.51308	5.667353	6.917221	7.092022	9.35007	5.944501	9.414807	8.102017	8.771312	7.319158	3.659287	4.120625	12.76839	11.56825	12.19747	6.767082
PIGB	11.02896	9.437135	6.113758	6.241574	9.282552	9.145817	4.521727	6.739234	11.59418	7.695634	9.571238	10.98099	10.07798	6.433778	8.733912	9.279355	8.368795	15.96375	6.009736	8.557495	13.51816	7.633519	9.498935	10.32372	6.894692	8.793143	11.17649	6.995663	9.603124	9.204431	10.90878
MAPK6	56.36339	42.19081	47.53831	51.66068	31.03311	65.53067	26.40852	38.23171	52.71812	45.79482	41.2273	44.94832	34.59215	18.80951	43.68202	38.02878	46.52847	49.14895	110.3575	53.40987	35.95871	53.50466	38.17558	36.89633	62.05829	56.98399	38.10087	39.24259	51.75919	34.3113	58.93997
GNB5	8.320974	7.132303	10.30269	11.27213	7.721262	9.903349	7.137232	8.457959	11.49112	10.56149	9.6216	11.17492	8.766782	9.442895	12.86899	7.979253	7.908359	12.42604	15.55943	8.234894	15.80646	9.748637	11.54001	8.786458	7.969778	10.06332	12.54705	10.75082	6.741673	7.758785	12.21817
RAB27A	83.57958	104.3403	83.75272	88.57304	67.32813	109.7184	57.51265	76.97794	171.7854	98.24974	121.7935	123.0068	82.04112	32.29244	74.15676	89.08643	52.68587	110.987	60.19494	104.563	119.0561	112.3958	82.72418	92.27373	161.9346	52.69421	214.5024	83.01672	82.50434	93.65824	114.6188
HDHD5	17.01635	15.56922	19.02512	26.17135	16.07293	27.38303	18.14914	17.62789	20.1238	14.86979	14.76214	13.51694	15.84815	13.66993	17.72068	16.85801	20.33067	14.58985	15.28394	12.71981	17.29945	12.22608	16.18405	15.2576	11.89376	23.16226	17.84596	19.80703	15.24196	15.5233	14.70578
UFD1	24.12265	21.33206	26.4706	28.08953	21.86453	36.27436	22.52765	23.62397	23.27521	21.35911	19.28049	19.2705	21.9312	20.78909	22.61048	19.9066	22.03901	24.55815	19.73293	18.11166	26.8151	20.71999	21.11396	20.44141	18.2876	19.98755	15.94146	24.14955	22.28682	15.45817	21.16085
LRP6	16.68882	25.46787	19.85071	12.161	17.22874	16.35731	10.70604	11.87046	31.30661	16.81271	21.67408	18.10401	20.80693	12.32782	24.49803	24.64119	8.614436	35.35074	14.83039	18.15519	10.24779	21.81959	11.18435	21.82486	21.44298	39.74575	20.85989	19.92034	22.28664	23.58833	20.99935
GUCY2C	0.5649016	0.261052	0.1309303	0.8534161	0.3954059	1.030163	0.2904249	0.1509366	1.358947	0.336609	0.2623964	0.9186356	0.191319	0.3144702	0.6243356	0.3481712	0.5168937	0.7014774	0.2921767	0.4887595	0.461622	0.1412909	0.3675479	0.1887921	0.192213	1.032964	0.5267743	0.09960355	0.3687182	0.1793953	0.4984912
SCT	0.8300658	0.7333329	1.849893	4.608104	0.2979533	0.1700809	1.324397	6.505725	0.6359346	2.049111	0.1606521	0.5832652	0.6658198	1.444007	1.587804	1.279006	3.538687	1.120381	4.121511	1.436365	3.154915	0.6388082	8.101117	4.161164	1.694626	2.987231	0.4031467	0.07317867	2.47842	4.972517	5.114748
PHRF1	10.25003	14.06861	14.54183	11.16956	13.67359	11.58229	9.991283	8.985378	14.70149	9.394707	14.54356	13.10267	12.47204	8.570691	12.89271	14.10433	9.539675	12.7191	10.37353	11.86918	13.42465	12.22039	8.746339	12.14683	13.06446	11.54517	11.40588	15.55452	13.26863	14.51451	14.28081
ELP1	14.35227	15.20994	17.12749	11.97455	13.47622	15.54804	9.973237	10.26219	9.42177	10.22197	16.11492	10.85339	15.88287	10.64003	10.91406	13.63419	9.260092	14.69032	21.9918	16.84179	13.78109	18.24008	11.7919	13.46843	15.58055	10.70722	15.14095	15.72731	14.72978	14.35271	14.21783
NUCB2	57.44326	50.72323	148.5235	48.86053	39.04292	97.49147	29.37536	46.38497	82.16107	51.65397	49.25814	103.7793	55.75311	39.26514	52.5847	50.5939	37.41126	54.55404	75.79501	53.40543	43.30121	60.02304	47.53902	44.85691	32.33799	64.02363	61.20662	90.64786	50.54336	49.38409	48.1379
PFN2	34.30835	24.27915	11.62336	36.13308	17.84363	129.4084	14.56268	30.2224	30.99199	39.56873	29.90404	27.35517	27.07667	40.34682	20.36887	19.90247	36.36832	13.46332	44.13875	25.94705	16.10632	40.48293	28.37498	23.14982	18.46724	92.32593	8.390815	52.58971	18.76403	32.32586	44.28798
PTPN3	3.330878	6.089184	15.41951	8.855205	5.735224	13.95596	4.690927	4.613559	8.033701	5.613189	6.719848	7.350062	4.635476	4.237794	8.971461	5.069461	2.86778	13.46708	21.6872	5.293437	6.644841	6.114454	1.904628	6.070889	6.186848	6.502223	9.893442	6.029349	4.010068	5.54743	8.206032
SPTB	0.9574258	1.072123	4.687834	41.18423	1.456748	0.9662453	0.8714687	3.522872	1.887416	0.9682741	1.227968	1.130348	0.8762347	0.9844241	2.611986	1.084418	2.66265	0.3343224	1.324467	1.127581	15.87032	1.138226	1.200237	1.031562	1.094014	0.3558155	1.2215	0.6097443	1.492355	1.410919	1.813231
DAPP1	16.67609	5.766402	19.17457	7.96518	8.253365	8.206737	6.337876	7.755365	16.25173	10.05152	10.20651	5.15223	10.41817	1.419329	18.11322	7.50003	13.66605	10.07796	14.08669	9.330834	17.18235	10.67415	14.57995	15.28192	8.568079	6.521638	10.57646	9.33757	7.951972	8.468876	10.38193
FGF10	3.655885	2.409959	0.1792459	0.01663576	3.559574	0.2247279	1.571692	0.651213	1.022317	1.275943	1.910426	0.5321279	5.213318	3.89543	0.3496609	1.513914	0.3041083	0.5592466	0.07563543	4.697226	0.3300133	4.097193	0.6847679	2.275621	0.6997214	0.0177794	0.05326776	2.368928	3.604747	2.361572	0.8760519
SLC44A1	19.85711	23.07124	25.1623	24.26642	18.15207	23.89859	15.26284	15.64491	16.03403	21.50994	22.01372	13.92832	24.61255	24.05404	20.70363	25.26341	21.1531	29.1482	42.59375	24.07139	19.59934	21.09182	20.27064	24.03471	21.5222	19.42441	21.01636	20.37239	22.08654	31.63985	24.64693
TMEM260	9.146588	10.69221	7.046107	9.545765	11.66482	18.51754	4.250262	8.257497	9.614297	8.514104	11.00209	10.32216	11.03433	4.75721	9.91252	10.33564	6.796948	9.96075	9.22258	10.66329	10.90984	9.675758	7.201195	10.04683	8.3488	15.24835	8.787603	11.36065	11.31504	10.39572	10.08795
SMG6	32.60226	30.60559	18.01184	15.49974	30.25756	12.82156	27.62072	27.6879	23.98389	23.40631	33.22563	28.43906	32.8638	37.10589	24.26702	35.73753	18.21804	18.71992	19.41878	34.03774	21.90481	35.00078	21.81402	30.29303	24.03789	16.15954	23.06211	33.73908	32.37985	34.27158	24.11831
EXOC5	50.91376	49.6814	24.53878	36.18901	40.38061	43.13077	26.86177	26.3648	33.72626	25.92614	46.79382	36.82242	48.69993	18.22299	29.80436	44.18713	25.70296	23.63007	51.67777	42.68256	30.72335	42.53914	32.58202	41.20451	37.3822	54.51272	24.36715	48.96613	47.78513	39.74613	37.43508
CLTCL1	1.698398	1.453281	1.145589	2.23857	1.95506	3.003452	2.171438	1.627408	1.215295	2.358787	1.622501	1.148907	1.93277	3.353379	1.216302	1.866045	1.043928	2.656035	0.747756	1.789428	1.430972	2.21171	1.078818	1.300192	1.084622	1.162054	0.2535587	1.407323	1.951986	2.391246	1.275463
FGF22	0.02923442	0.2860897	0.2189111	0	0.5036994	0	0	0.06248938	0.2687668	0.1194512	0.3055358	0.1056458	0.1563318	0.5797704	0.149124	0.7770404	0.1459088	0.6313461	0	0.03035276	0.6000168	0.06749532	0.1383353	0.08793222	0.3581022	0.3070951	0.0340766	0.2474217	0.3653936	0.2025589	0.08006149
FSTL3	85.54605	109.5235	29.43205	39.3267	95.23282	22.73959	110.9454	81.26636	41.34272	99.90214	94.30608	75.37076	74.36812	141.1462	72.16293	109.1803	54.77634	42.31662	32.68215	114.924	54.50548	141.9237	69.30115	74.78743	113.4321	12.68329	42.27794	141.6829	115.0614	102.5513	59.04407
DGCR2	28.26664	40.03385	39.99602	43.36007	45.30806	51.43005	39.28272	36.94477	57.36046	32.80677	46.16162	39.55823	40.74394	43.03553	44.93302	50.68472	36.66359	68.53415	32.64368	36.73292	41.62415	34.1335	23.18953	39.7588	38.22309	26.87585	40.41511	45.69332	43.78465	48.8102	37.14648
RNF126	45.6846	45.01054	48.3569	41.3419	42.50918	27.25265	54.78409	39.81743	44.97851	42.56066	39.3965	40.43307	36.3161	45.33634	38.02327	50.22959	49.92899	46.57704	26.28806	40.51827	50.38127	31.96103	47.86965	40.24004	43.87806	30.87979	33.98584	40.33376	41.51592	46.52993	34.94045
MNT	21.74351	15.71204	16.05934	14.57799	16.53274	8.623827	11.68482	11.19498	10.02972	15.87595	13.04197	11.31944	16.05592	14.50531	14.05703	17.96077	19.46313	12.82137	12.22795	13.87889	13.64683	15.14748	11.54144	14.9948	10.55724	7.812156	12.69451	13.88176	17.59787	16.40841	20.21141
ZXDC	8.118244	10.5068	7.442563	5.846663	11.33274	18.28993	7.197419	6.660406	12.35727	8.901243	8.78876	9.401918	8.372123	6.576438	8.765255	10.22901	6.994423	15.51175	11.51832	10.12566	13.53245	9.97986	7.101168	10.83472	9.175644	8.557283	9.721052	10.83455	11.5436	10.69561	8.881907
JMJD6	10.75198	13.85566	17.90121	16.65686	13.46451	11.86023	14.53242	11.39053	14.31939	13.83209	15.05171	11.73439	11.88837	11.64458	9.862583	11.94269	14.12186	13.42859	12.69438	19.19302	14.84086	18.15121	18.5053	15.03533	17.38457	14.84545	13.71076	12.68612	16.64953	13.91005	11.89378
POLB	18.65292	16.01075	51.4042	28.64754	16.42799	21.48616	21.57826	22.48424	27.20947	16.38432	21.50893	29.47333	17.67845	19.06033	35.4514	18.46039	23.39643	15.37943	43.75383	16.17829	37.80708	23.4558	25.23494	18.53785	23.07534	30.57883	42.91374	23.12012	15.70586	20.99334	22.2761
ST6GALNAC1	12.43072	5.519791	67.4392	31.93689	5.116142	54.80847	4.730528	13.7724	166.5763	20.89726	6.902671	107.1948	7.076594	7.246019	26.25433	9.902843	5.413754	118.5319	31.1303	4.707512	41.60676	14.39987	7.955759	4.393647	2.657382	59.35195	53.33102	14.73431	4.392613	6.707746	30.12164
WIPI1	24.02579	17.59999	25.94783	20.57279	14.72386	15.33563	15.99086	17.15146	17.23383	32.05563	18.34111	12.02637	19.16081	10.85412	14.23143	17.42646	29.89184	18.7975	19.74891	20.08518	21.8215	16.07667	20.94834	20.644	15.55761	22.20239	13.27696	21.36817	20.09633	21.28796	23.82673
FRMPD1	0.3241715	0.1676451	0.008457973	0.0172696	0.2554284	0	0.01682036	0	0.05088272	0	0.09181553	0.02857255	0.2029482	0.03301102	0.01008287	0.09137183	0.009865476	0	0	0.1067181	0.009015451	0.1551634	0	0.1109817	0.008070907	0	0	0.100375	0.0724701	0.006847908	0.007217703
GBA2	25.91762	33.8175	35.21135	27.64863	31.95884	35.29833	27.30438	25.46708	19.374	30.55595	34.20572	30.22906	28.6267	23.45435	26.42437	32.7126	23.16654	42.42285	43.61463	29.90499	26.82784	31.39591	19.3537	30.85507	32.30714	27.24821	21.68759	49.16044	33.71563	37.75877	27.40195
NDST1	103.5879	159.1218	55.25504	49.16125	183.9079	62.29908	65.2125	72.10185	51.19806	68.25546	186.9847	75.70805	141.9948	67.49095	65.03242	193.07	52.98897	57.12161	84.04264	128.0025	46.14515	118.5582	44.70229	151.9356	93.77685	18.21794	121.6364	231.8154	158.6512	205.2753	109.7287
ASNS	7.408919	10.73787	47.20433	13.01728	13.45568	21.75669	13.41366	27.44767	21.14003	13.56781	8.313837	22.40413	9.525076	17.89069	20.85453	10.91325	22.65613	18.73609	10.72171	12.55486	16.65515	13.11712	17.02971	7.678436	8.797215	26.88343	10.3812	12.99573	9.100285	9.093305	18.01228
AP3M2	15.99988	18.33984	20.43097	14.1522	18.83569	12.95478	15.37057	18.54926	16.77525	13.45494	22.74118	17.21987	20.94454	17.34731	20.92249	22.63129	15.63753	14.55758	21.08727	14.88237	14.29017	15.18294	22.61686	19.59568	19.95075	11.80166	13.45689	32.04991	19.06171	21.85989	19.92823
CNGB1	0.1489236	0.25639	1.32757	1.44568	0.1425502	0.8340636	0	0.3713829	1.642956	0.1183192	0.1152915	1.873637	0.106183	0.05181436	1.223889	0	0.1238794	0.2858801	0.04108042	0.1718006	0.1886763	0.1146097	0.724271	0.2156734	0.1013453	3.43777	0.1157268	0.2275713	0.01378784	0.2866275	0.1812634
ST6GALNAC2	14.9133	23.33982	5.564593	1.576836	29.60562	4.474192	18.36669	11.64758	12.65589	12.4659	30.54774	12.29388	18.50944	26.1363	6.885861	20.2058	18.23786	24.19777	8.986021	13.36863	4.059489	19.38471	9.148662	25.46242	19.20057	2.308544	4.61099	25.15128	19.21658	29.17319	9.352767
PABPC1	747.3526	626.8919	1819.679	625.1251	588.525	1336.436	570.6152	1166.441	517.3071	869.019	602.4819	844.9306	658.9622	578.8983	762.9358	614.3399	889.9724	1503.609	466.8267	586.0961	929.9341	606.8271	1251.316	716.8351	635.0755	3544.913	1200.045	460.9035	569.1242	576.5042	871.2508
TESK2	4.192625	4.508711	2.550529	3.044116	4.142744	5.083625	3.504007	2.462047	2.668495	2.729662	4.734924	2.733302	4.139109	3.787069	4.377177	5.484072	3.420493	3.793391	3.016832	5.27384	4.531064	4.57396	2.902303	4.977305	4.444345	3.656701	4.148632	4.082092	3.15759	4.728571	3.175408
CFAP20	23.64571	33.69511	33.73716	37.48451	35.89482	37.32694	41.87554	36.84902	40.60357	28.58009	41.29564	35.11937	35.68295	50.33087	37.45575	40.52381	25.75799	32.78469	24.74166	43.79843	27.27941	52.44865	36.9427	38.26084	49.25343	39.44732	27.16538	71.11679	39.48293	43.21067	31.05022
CSNK2A2	29.36656	31.1474	29.07699	22.73296	32.64312	28.1162	28.75774	35.44927	31.87284	32.14049	27.69086	22.65299	30.00556	26.91187	28.29148	29.72861	29.37183	29.88541	21.33676	30.21772	23.78494	30.30167	31.53495	29.54546	25.63487	36.79219	26.62383	28.67888	30.2351	30.30418	27.47267
PTPN21	15.12064	39.24707	4.063344	5.357796	57.25567	13.13183	21.36048	20.90482	14.42289	14.01516	47.40456	14.25593	41.34919	23.29174	10.93687	47.73609	5.070726	7.15553	6.782948	43.88517	7.316016	33.50469	12.98248	38.5702	27.22582	7.702493	3.734135	42.2279	31.81087	56.10966	13.10129
EIF2B3	20.25913	19.94742	30.33469	27.8901	16.33978	30.13942	19.34448	16.8078	26.57846	18.21012	17.07472	18.11142	17.17418	20.22287	22.87467	16.64087	14.82902	22.17424	29.50525	18.50889	15.25312	15.50609	20.43503	16.9313	20.5108	15.74246	20.55414	19.85363	24.84926	15.4638	17.00532
CAMK2A	0.5812968	1.147701	0.2127321	0.1336489	0.4777155	0.1504523	1.920042	1.177141	0.3375257	1.031322	0.67503	0.3316833	0.8507474	4.582518	0.3511398	1.573351	0.5917021	0.264288	0.227866	0.746476	0.5930478	2.260339	1.031496	0.1687094	0.7182961	0.1428368	0.1961412	1.375582	1.159928	0.3047257	0.5027185
TCOF1	7.667394	10.92155	23.71568	14.41844	10.29331	16.91351	7.549862	10.29402	9.66052	7.332435	10.96433	12.87764	10.7307	8.41464	14.75051	9.316416	10.47812	10.24261	18.75439	10.59153	13.60527	10.46958	10.04654	9.773995	7.416737	15.98922	11.8484	11.4179	13.20972	9.828255	9.639062
CDC42	293.7389	292.7729	258.0203	262.3451	271.2407	391.3566	222.1675	214.4862	229.5009	219.0791	286.117	284.6043	261.6118	156.8672	328.7278	258.9561	190.5991	256.2969	310.6633	281.797	253.9345	274.7739	288.5758	269.5045	259.6893	299.9811	275.4228	263.5171	250.5002	224.9088	227.0548
OSBPL3	9.023716	8.768764	17.09567	35.28377	7.564908	31.3218	8.450197	13.47487	13.03319	10.61325	6.502717	8.391091	10.25522	6.689955	12.35705	7.845468	14.84758	14.26056	13.33691	8.887331	22.46317	13.76576	13.74768	6.426102	8.952953	17.41267	8.178748	10.32258	10.02066	6.120862	12.3254
EPHA8	0.02675274	0	0	0	0	0.08770641	0	0.009530786	0.06558706	0	0	0.07519375	0	0	0.04548835	0	0.01112689	0	0	0	0.2440364	0	0.04219737	0	0	0	0.01039462	0	0	0	0
SLC12A3	0.114114	0.01329436	0.01743878	0.01780337	0	0.0300626	0.008670121	0.1306724	0.02248088	0.01665241	0	0.01963711	0.05230522	0	0.03118354	0.04709797	0.0101704	0.158426	0	0.00846281	0.3531758	0.03763744	0.05785496	0.05720596	0.07488325	0.09513641	0.02850322	0.06898492	0.01358364	0.02117869	0.1934605
RAD18	9.784452	8.237776	8.296538	11.60873	8.442798	16.26388	4.563161	9.102115	8.490205	9.69255	9.006307	8.756906	9.537859	6.507071	10.53721	10.67231	7.356763	10.77062	17.57577	10.92669	11.3735	10.88027	8.824877	8.920105	10.07404	12.1108	13.37572	10.14997	7.976804	10.52423	10.20514
ATP2B1	41.18795	25.27449	12.03385	14.14402	22.17671	26.21087	21.87235	13.13263	15.2369	19.78465	31.31215	16.02403	29.30593	13.43674	15.3114	19.34245	24.49799	15.76341	13.96411	28.57929	17.23325	44.14912	19.48616	23.82552	39.37418	17.44898	11.46563	22.81915	28.08165	15.23328	18.79245
TRPM5	0	0.03284116	0.01435972	0.007329964	0.02891064	0.06601232	0.007139289	0	0.154263	0	0	0	0	0.01401131	0.04279607	0	0	0.007247425	0.03332611	0.02787432	0.02295929	0.03099202	0.007939974	0	0.006851284	0.007833873	0	0.01420116	0	0.02906548	0.04901609
NCK2	35.94064	40.58827	30.77635	33.4785	48.37854	27.5943	33.00116	39.08991	50.35673	49.32883	41.81784	28.48032	38.83439	40.32758	46.68683	51.81609	31.2815	39.95011	36.89391	41.6507	45.7219	40.28926	43.70513	42.0932	37.02911	29.26148	26.26564	57.29447	39.82727	57.64802	35.3019
MAP4K4	45.25735	39.78341	34.6369	37.8318	27.94331	26.96958	24.63981	43.05378	37.58222	37.03278	38.54674	27.36294	34.78627	21.6833	36.95762	41.4619	43.57809	28.80108	37.39574	43.33682	36.22012	45.42425	43.65661	37.83588	35.36121	27.20808	13.34585	51.46404	41.24438	43.33042	44.92614
MGAT4A	32.63706	31.5461	24.37513	14.97114	28.29419	20.15928	16.69417	14.75459	25.60192	15.75369	25.47058	24.54746	31.23075	12.18995	24.62025	25.21547	19.67064	40.60266	51.05037	25.18151	34.12795	20.50145	26.51905	32.78394	22.61378	21.91843	23.5591	33.5234	33.00136	29.0508	23.88119
RPL31	611.8914	648.5757	769.4356	612.0008	662.0752	888.9221	660.977	945.5006	907.1003	816.4896	599.1483	645.2161	640.9509	1061.351	803.655	746.6347	664.5514	747.7147	512.9834	624.9222	1021.089	684.2528	1085.635	616.5819	746.9758	581.822	1409.78	726.3074	506.4805	617.0254	787.1733
WDR1	269.2281	259.0167	205.3457	224.9756	239.2737	183.6769	205.5659	181.1865	216.707	197.1941	254.3368	235.4782	221.8961	144.8844	226.6644	226.5367	247.8802	175.0674	255.7643	225.4076	242.5575	224.4794	225.8249	237.0708	227.3674	278.2434	227.4576	261.3379	264.0716	189.7264	200.5554
SNX13	29.35393	33.60788	33.65773	38.31594	24.13887	126.7064	12.28869	23.07943	36.75916	20.46308	28.65728	28.99361	32.04507	14.9807	30.65557	30.10122	22.02136	29.51682	31.87979	30.01348	28.24294	32.12929	19.54642	29.09497	24.51776	38.16794	40.42301	29.29434	29.25126	28.84068	29.61108
ARHGAP10	15.76831	11.4773	8.08208	10.67847	12.31116	3.810951	11.93799	7.222542	5.827966	10.59902	8.935545	8.176406	12.2378	12.71329	6.711287	10.44738	11.44178	5.639661	7.101899	8.930856	6.614516	8.284386	10.44698	10.44305	6.928784	6.421753	6.750199	6.727483	13.10572	7.199653	5.805068
RPS6KA2	77.10999	116.5467	56.79596	55.70509	71.05505	50.3918	79.40474	59.60721	103.0218	95.80216	113.1112	87.0529	110.1935	53.33453	55.52227	117.2076	31.57319	86.64224	52.59067	99.4062	108.1282	78.48957	57.44653	104.6311	94.67019	42.15971	59.59107	124.5169	112.4515	123.766	75.73994
ING3	13.17518	13.7758	13.38769	7.241307	12.93589	5.94618	8.320023	8.14498	8.787579	9.602653	12.84971	9.95802	14.19837	8.74852	10.43234	12.9203	7.431712	12.72331	8.604881	16.85311	10.06434	16.61743	10.15298	13.92905	13.09732	12.83153	9.334903	16.62575	13.3939	15.76159	12.0403
VASH1	50.46061	42.03197	12.15713	21.41385	30.92553	16.69392	19.55148	19.85862	23.01768	17.71314	34.94462	17.48162	34.49494	5.694393	14.05042	25.66562	29.47554	12.1275	17.86576	25.24681	23.52897	28.08602	23.55887	37.40597	27.61311	12.85974	24.41055	44.67662	22.45136	39.54485	32.4505
LMCD1	46.28043	127.8324	17.23658	28.19126	122.9116	35.83717	102.3317	81.67946	33.32488	87.95222	157.52	64.47003	117.948	127.0144	39.79849	112.1893	41.8041	30.4287	21.85171	125.7527	34.96472	113.515	108.3503	128.9556	160.0095	10.85318	17.54072	209.0607	120.9337	146.4601	53.82507
BUD23	39.63511	41.02691	74.23881	99.67247	44.24645	87.80024	56.35097	69.62714	103.2127	39.37904	38.49373	72.96148	43.27163	65.89348	77.18607	39.96236	58.25199	50.622	75.34825	38.65115	61.96489	47.55713	46.73367	37.08499	39.70572	80.01372	57.14941	50.97337	42.04616	37.97298	57.56977
SEL1L	132.1345	97.80611	74.90885	57.04838	95.39932	94.05206	52.56629	56.191	80.19064	50.40437	102.134	77.66707	107.3956	46.36526	95.35442	91.02902	79.54365	68.78283	81.43528	90.82214	103.1287	85.20361	74.09595	98.50553	71.9411	89.74469	86.8956	92.22446	96.34361	80.01565	80.83734
TRIP13	4.205575	1.658051	10.45757	37.95983	1.79952	17.66821	1.688642	5.149633	5.76119	8.392796	2.037578	3.321394	3.902139	3.866412	6.783832	1.770241	15.22123	3.308143	28.0384	2.197686	4.128462	6.012281	4.217323	2.345633	0.7960453	48.43626	2.597169	12.75821	2.622419	2.146868	6.27991
ATP6AP1	128.9012	116.8301	110.4834	79.93002	153.619	98.30271	132.8656	87.40025	124.5985	78.74833	116.4801	94.70849	117.5863	89.55972	134.4352	110.6464	140.6289	101.5193	87.06982	92.08244	101.9605	93.49684	100.4713	139.3659	102.0082	101.8528	79.68414	90.99946	140.3044	85.06936	107.0656
TCF3	36.04157	29.52111	60.37125	51.36116	30.48125	41.30522	25.82604	37.9938	37.82221	33.47588	32.15552	39.92068	33.48858	25.30592	44.99771	32.79251	46.76965	47.51752	102.8346	23.78471	56.8128	26.18115	37.31219	29.15531	23.58178	52.0192	35.98622	37.40375	29.06476	37.16931	37.82835
TRIB2	34.58421	43.13603	21.37623	37.02344	31.75157	32.39876	24.93787	29.63784	20.98016	45.87655	32.10681	32.2553	42.74336	23.20512	24.19149	46.71636	21.81862	18.43678	93.37332	33.48649	25.5645	37.31345	31.41224	36.83501	35.05038	12.02591	11.29628	53.00621	38.18756	46.12829	33.4412
DAZAP1	53.03791	59.70506	78.95245	73.45828	68.74664	75.53004	66.5305	69.14074	56.10388	67.12409	60.2651	60.79127	57.17994	65.34868	60.28281	61.99585	59.13493	77.41184	65.15715	58.71584	72.533	56.76486	78.81564	56.37977	48.00532	66.96555	60.75866	68.47149	57.34041	61.94641	60.27771
MBD3	27.73074	34.11423	30.01393	42.87023	52.21936	26.37242	62.71943	59.04247	21.84032	49.16407	38.77761	31.6988	36.2381	70.90322	27.30948	36.0525	26.83388	39.11486	32.19247	28.09438	37.62084	29.22547	41.26387	34.13527	38.79235	30.07893	24.56022	42.45024	33.28383	38.10111	36.24878
PRLH	0	0.3128203	0	0	0	0	0	0	0	0.09795906	0	0	0	0	0.244586	0	0	0	0	0.09956624	0	0	0	0	0	0.1119294	0	0	0	0.08305682	0
HLTF	13.66567	14.58544	9.583189	24.46463	13.19754	48.49892	6.957888	11.88599	37.13507	11.30615	10.88317	15.27376	15.49992	9.571987	17.68394	11.40641	12.3288	12.22622	58.64179	13.32987	14.92937	13.68261	12.81762	12.6384	9.371891	33.73182	13.30931	14.26653	12.83568	12.01945	16.58811
FAM50A	54.98808	53.94333	75.78762	69.78286	73.09392	66.68083	100.8165	94.05548	66.75054	66.53808	54.41221	60.78447	55.14019	99.44108	99.1359	55.31555	72.53296	68.65458	87.40725	52.21172	67.5328	54.48986	90.53097	65.79948	54.80609	108.673	42.51774	49.9672	56.823	53.84352	63.01587
FAM3A	22.4953	30.12227	31.73591	23.04765	37.28579	25.6322	37.28846	34.01086	49.81111	29.74437	33.01736	31.20456	26.36413	46.40794	56.57434	31.95201	22.6895	32.03456	23.71584	23.8848	30.25276	22.48461	31.24771	26.89587	27.24321	45.81067	23.18343	26.76266	27.43054	29.71686	27.51149
CPSF1	46.97564	58.56586	110.7402	87.75182	52.04184	35.88316	35.38889	53.91747	48.76826	98.73288	43.46791	81.30254	61.95029	51.93752	126.775	93.56196	69.23174	81.00997	75.32493	71.03962	108.3362	67.41751	88.81384	45.50353	37.61448	205.7007	69.58877	55.9787	44.04629	49.27261	85.74091
MYO3B	0.3263591	0	0.349117	0.4818214	0.06508171	0.7950238	0	0.07751129	7.450956	0.04938876	0.03509111	1.434184	0.006463755	0.06308265	0.4007731	0	2.224595	0.03262985	0.07502154	0.06902372	1.09571	0.1046508	0.1143933	0.05453519	0.06786189	0.3809181	0.02817889	0.04475621	0	0.03140654	0.2537861
CYBRD1	184.9905	316.2857	65.83557	34.43837	341.6693	84.53675	129.2102	176.675	291.737	187.5318	404.128	175.7416	355.8329	215.1932	190.2816	453.1939	79.47663	208.8059	97.97135	310.2122	155.9253	365.767	152.9656	312.1792	319.1936	113.2958	260.0185	301.0681	284.5885	414.2961	230.9471
CDH19	1.904547	1.921848	0.07202774	0.1890863	3.12817	0.03547661	1.145932	1.028036	0.5836488	3.055787	2.256332	0.6025132	2.726185	1.104402	0.08586531	2.04534	0.03600599	0.4881658	0.03582051	3.105922	0.4496833	2.820391	1.194797	2.816058	2.611797	0.01122696	0.1121213	3.185107	2.685013	3.657277	1.08882
PDCD2	32.58625	37.72958	23.99879	31.91129	32.31424	27.44883	26.52945	30.15789	36.82224	33.65247	30.9795	35.58636	32.132	26.98597	31.05239	33.06443	23.99354	30.25662	47.40649	29.68736	37.58488	30.61027	28.95409	33.19191	32.45915	31.76453	23.14495	35.36393	31.4193	30.79705	35.28772
SLC6A15	0.07575406	0.01235556	0.03241464	0	0.01631522	0.01862646	0.1611574	0	0	0	0.01759386	0	0.01620387	0.09488447	0.09660489	0.01750883	0.1512352	0.03271967	0	0.01573039	0	0.06995924	0	0.0455711	0	0	0	0.1121985	0.1009953	0.0787325	0.1244762
RDH11	44.30476	49.32134	31.25962	64.25072	42.0699	62.5454	34.21293	39.91436	37.72013	40.77675	42.68061	38.41035	42.89119	22.69719	50.05646	42.62406	39.16329	35.33065	65.21922	37.19934	45.87565	38.17684	28.11057	41.69286	45.9243	64.80125	35.44261	38.45218	44.81228	35.03832	60.15977
PRKACA	69.43258	57.8148	50.42999	51.18377	51.93254	38.03909	65.87823	58.89505	40.68418	51.73995	56.84137	43.67288	61.60311	65.97355	36.47456	62.35056	51.95488	48.75026	55.03911	52.96383	52.6753	48.26571	62.6459	63.13012	59.16512	34.86906	34.42204	63.77432	64.91991	60.56738	44.33811
ADGRL1	11.2371	13.385	11.05962	12.12556	14.1512	8.374684	9.741937	8.842545	8.124133	9.930807	16.13226	9.966261	13.26585	11.99497	7.660932	17.49547	5.320648	9.556467	13.73246	14.20085	8.440067	13.09574	6.202483	13.96877	12.53826	6.010041	10.53494	13.3917	13.16227	19.27904	11.97174
SPP2	0	0	0.1563199	0.3989701	0.03934016	0	0	0.3904459	0	0.2985419	0	0.0440064	0	0	7.547226	0	0.3190834	0	0.04534852	0	0.3749023	0	0	0	0.03729155	0.08527957	0.7239188	0	0	0.03164069	0
ACTN1	148.1987	97.32417	54.0071	184.5926	93.52263	81.56917	66.40841	85.97232	102.5013	104.8843	87.09434	85.13341	103.9604	63.57471	85.342	75.57652	149.2158	54.56841	174.524	83.51809	100.9895	109.2787	105.3372	93.66283	82.53047	53.39925	71.93264	81.06094	110.8429	73.96992	99.99845
ZFYVE26	14.35379	13.35303	8.404021	8.566816	14.00666	9.012107	7.558578	7.342123	10.1062	7.27082	12.15483	8.666509	13.94897	5.875719	9.59672	9.925352	9.330844	8.43208	12.38437	10.76932	8.634648	8.966752	7.980034	14.3498	10.64232	10.14165	9.26071	10.06721	18.5163	9.096175	10.43935
RPS6KA6	0.2596616	1.019072	1.406203	0.7621096	0.489331	0.0399036	0.2244116	0.5897235	0.9996403	0.7791513	1.187281	2.111292	1.058767	0.3218469	0.3311319	1.125279	0.2429943	0.5782888	0.1813069	0.7413855	1.73945	1.817225	0.1727861	1.122714	1.557209	2.481389	0.5107558	0.8927798	0.7843157	1.19474	1.022221
EPN2	21.87452	40.15329	16.66611	38.49754	36.7316	18.86352	27.93376	22.22238	22.78692	20.19464	40.54687	26.44446	26.21409	32.0307	20.74591	39.10061	13.00878	26.53013	14.79757	36.2319	32.43385	34.33482	15.0097	35.26417	36.2646	28.72281	21.76015	48.5306	36.68335	43.75178	20.4534
PTPN18	85.91622	72.96035	85.04512	53.26505	87.11417	60.71445	82.0383	59.74196	87.92356	54.54861	80.69179	43.56212	83.84865	55.81519	65.38253	73.79394	57.1295	61.28417	77.68491	64.9765	82.91722	60.51425	83.18685	84.00481	60.9336	58.58434	52.114	71.64688	73.77265	64.23297	57.10718
LIMS2	21.45242	55.96755	4.218447	4.536327	40.46944	4.557215	58.02544	15.01812	6.392827	18.5164	55.18099	17.21164	38.60464	59.80685	6.118461	49.20263	4.067568	10.7873	3.655006	40.72476	6.085252	31.98717	20.82165	43.01685	33.82674	3.942984	4.565982	69.12786	55.35623	59.47386	10.39159
ASIC4	0.09671182	0.1051586	0.03448527	0.1056187	0.2082891	0.01321087	0.342904	0.2641476	0.1086703	0.05488368	0	0.06472079	0.04597058	0.1121618	0.1233312	0.08692735	0.187712	0.0928261	0.01333893	0.04462731	0.07351649	0.0620235	0.2288169	0.3124406	0.04387613	0.5267714	0.1002049	0.136418	0.2596631	0.223365	0.02942838
SPEG	9.896751	5.813983	4.897498	13.37034	5.494243	4.592415	5.633005	5.623369	5.496844	5.665497	2.86984	7.792162	6.577329	9.771307	8.85923	4.461634	7.900866	3.012881	5.72548	4.741556	6.440966	13.81735	6.372538	2.489211	2.8947	9.823205	2.880676	6.939827	5.902533	4.823348	2.599087
LNX1	3.142111	5.108492	6.850892	2.797647	4.913757	6.618636	2.08623	4.81267	7.672539	2.657672	5.484777	7.063601	6.314322	2.778315	8.371223	6.244633	1.323502	5.597121	14.13572	6.150596	6.229898	7.693346	2.34388	3.511496	2.124645	13.15122	4.082458	12.85179	5.553173	4.125396	3.45296
ALDH3A2	76.70651	114.9236	56.50341	120.864	117.6711	73.81027	75.4878	79.64471	80.62828	104.2001	137.3462	135.501	108.1176	78.38674	120.532	152.4907	27.09656	195.4746	47.30939	112.5519	107.7353	119.3513	58.53004	139.5345	104.0121	163.4877	118.7159	129.7677	143.8371	148.9922	101.498
TFRC	371.171	194.6758	75.01849	57.44424	256.6284	90.95751	179.9337	40.53071	87.69249	98.95317	243.9604	124.4804	331.8056	40.24105	57.50889	170.861	165.1742	77.40973	54.22798	193.5653	40.36655	217.4327	73.94192	223.6632	70.80412	112.2771	90.99749	153.4766	104.214	84.32862	40.53687
SREBF1	51.88884	61.28848	58.10116	85.70518	58.50622	27.72672	71.48104	85.17892	70.37126	121.2168	44.93589	91.06035	43.45325	57.8242	46.60077	63.51157	60.63952	58.35495	213.4814	53.06394	67.78926	45.90337	53.15901	42.04448	41.33502	53.83408	95.44904	47.57506	70.50635	57.17469	74.07002
TRPC5	0.004335846	0	0.004638197	0.004735165	0.004669075	0	0.01383596	0.004633996	0.01594465	0	0	0.005222887	0.00463721	0	0.02211704	0	0.005410045	0	0	0	0	0	0	0	0	0	0	0	0	0	0.00791611
AFF4	73.55553	66.00828	108.5433	47.23093	49.0628	104.4471	42.45502	47.87843	87.3576	59.5671	53.90332	73.55355	53.27423	32.48011	84.21746	55.63765	55.12003	96.56808	84.77581	73.47988	68.52678	91.2415	53.71755	51.56678	61.51507	58.90686	68.28714	54.21277	70.24294	52.76312	66.5998
UBE2D1	24.94401	16.02009	22.41075	19.94299	16.23379	15.28536	16.58084	16.61013	15.7597	19.47924	18.06552	14.73339	19.19801	7.754024	17.40119	14.69149	24.99604	17.8221	21.97349	17.23321	19.47536	20.72156	24.04792	18.99448	17.97432	14.74748	16.28594	15.50445	26.24945	13.78346	20.86949
MPP5	19.53059	28.60051	13.53514	19.40494	32.35536	22.29191	13.91816	17.55665	37.37411	17.68594	33.43894	27.22358	32.58441	15.62737	21.15147	34.76188	9.546281	14.71819	20.40537	30.88869	17.6938	24.64546	12.45322	28.83666	20.51661	30.26588	25.58799	29.70588	28.04825	32.20621	20.30911
RHOBTB1	18.71257	23.05933	11.34679	11.33422	20.99738	13.51495	16.31578	14.66718	14.07552	19.47986	23.19078	21.47321	24.49284	23.70968	16.51639	22.46746	13.34205	18.21457	12.84743	23.80684	14.75159	20.5948	15.05089	20.10869	24.76321	7.741901	9.198027	26.73802	20.03526	25.74039	22.13235
SMC1A	34.78045	34.14554	48.7831	39.83352	26.56368	35.25234	17.18691	19.91401	31.17349	23.82006	35.3004	29.78778	41.28758	21.76701	26.6199	29.42136	29.51368	32.23303	79.61134	36.96397	42.26032	41.2037	23.5781	30.27464	28.10017	42.27596	29.14382	44.32781	40.44128	28.69134	30.27774
HSD17B10	52.82988	53.09008	65.32255	78.29075	54.35159	56.29462	68.3883	58.775	48.24262	40.77096	52.53631	50.91815	45.1393	64.78249	71.81845	50.5658	44.72458	45.57377	47.26004	39.7635	50.81265	43.2045	49.5085	40.47051	45.35718	90.23111	55.03076	54.79664	50.12845	36.6662	53.59177
MARK2	16.50815	20.20552	31.16957	27.85936	18.74313	26.74788	20.69992	19.64379	29.27141	16.45891	20.52575	21.11739	16.60303	14.42114	25.51823	21.7534	22.12692	25.34742	29.19888	18.74243	24.41194	18.84508	17.90812	21.86197	19.80578	26.37371	23.79721	19.62823	18.53082	22.10248	21.1558
HMMR	2.298832	0.5599779	6.802545	15.09589	0.4822417	10.58904	0.5557364	2.50477	1.94875	3.430877	0.676046	4.783049	2.362823	0	4.663863	0.5520238	3.334007	2.256616	15.62061	0.3874629	3.046744	0.4308	1.889508	1.511612	0.2285646	6.341964	2.522995	0.3474261	2.73643	1.241151	4.101672
CHFR	32.81329	24.46693	22.63552	26.0485	27.70304	19.98188	22.87005	21.77742	16.60277	27.89737	22.9299	18.30607	25.3821	15.59556	20.64003	26.06771	28.82573	35.43177	29.48087	23.87982	29.46969	21.41759	29.70773	25.67349	22.69527	34.04342	21.72565	21.91696	27.44104	25.0257	27.1703
TRHDE	9.877539	7.433217	0.6168665	0.1422045	11.37783	0.1600835	5.164271	1.590472	1.43653	1.76715	9.526162	1.299628	4.217674	5.378262	0.1897743	6.062122	1.601513	1.144912	0.1154538	9.714621	0.3605783	8.696779	1.188301	4.718534	8.525736	0	0.3252425	4.211349	11.34594	3.238301	1.290553
P4HA2	26.94089	38.19696	79.3218	81.04423	50.79632	60.157	21.10232	50.39377	42.68321	39.55123	47.41608	45.98033	39.65247	26.71122	48.90208	33.39488	43.81972	34.94272	45.56117	35.99527	28.10898	31.57435	22.24231	34.36723	23.62621	28.95564	39.72721	46.65361	41.37565	39.10936	34.14868
FCGR2B	13.24256	9.380191	6.719605	10.27061	3.529779	6.359778	4.500911	3.108346	10.0925	5.345133	6.810015	9.347071	14.68565	1.928402	12.35781	6.997499	39.99223	6.280883	11.70357	8.873208	35.20092	5.036028	13.02891	5.365825	5.402218	7.929915	10.73987	3.366839	4.310451	5.554014	10.93533
NFATC3	9.751452	12.75001	7.858412	5.253657	8.067458	8.89953	2.982196	5.026793	10.61997	6.079923	11.11037	12.16166	10.69139	2.294726	6.300773	13.5265	4.186413	11.91095	5.790848	11.41291	8.585999	12.15002	7.48513	10.63709	8.311998	10.59486	8.545051	14.00354	12.44022	13.48793	8.859832
TRNT1	19.15116	12.36636	20.30017	16.01336	17.52604	19.31238	10.66052	16.74237	11.13685	16.02415	15.66109	16.24552	17.91907	9.687769	15.30915	18.05289	12.31492	19.07964	18.71528	16.94305	17.58879	17.5051	13.04173	18.13079	17.08043	12.58773	22.4502	20.998	14.70505	15.41683	19.8095
ACADVL	334.1148	252.7258	278.6198	192.1136	298.1392	201.0977	376.8571	326.6497	318.5661	253.8964	290.4533	314.6169	316.5983	354.4994	288.0135	254.9945	274.2686	299.6443	145.0594	281.0919	231.3371	278.4129	233.7579	271.2965	272.0336	308.8451	247.4875	276.8334	329.7122	229.1774	265.857
STK10	97.86796	99.62012	47.51855	52.01147	98.40923	25.95238	87.03269	57.51438	47.8997	54.92067	88.90813	53.53819	82.25029	48.40813	48.50602	91.30527	63.0259	50.63341	35.49527	96.98964	92.09701	66.13146	90.34068	98.73659	87.96622	43.53893	38.91943	80.73835	93.22735	87.39022	60.64706
FBXW11	51.25354	61.32395	53.66334	37.99857	46.06896	91.60411	39.48576	44.11225	52.70788	43.64931	58.74033	113.9784	59.63314	39.63799	68.26474	59.30787	31.61015	59.21271	74.01445	49.58082	68.10204	49.52094	46.13266	55.19817	57.41189	43.40552	90.71696	62.49459	53.95229	53.16428	57.04403
ACAP1	22.05182	15.62932	18.50211	14.31527	28.79148	10.76279	20.91433	22.78427	16.37966	32.2419	14.72714	18.12685	23.4074	15.36126	24.04806	18.9762	19.39639	34.10774	11.19019	24.29565	55.03706	14.03915	54.94489	18.2189	17.65539	44.65545	21.07093	22.25275	16.54115	22.56227	24.90381
CRMP1	6.193391	3.851094	2.616031	2.70142	4.83303	3.07562	4.754005	3.985583	4.134752	4.83342	4.189024	4.413067	5.321137	3.149132	3.584607	5.543937	3.600848	3.844622	2.861186	5.875808	5.363239	4.045273	3.824059	7.036249	3.57709	2.744964	1.550876	4.926479	5.871107	6.719303	3.977296
EVC	12.53896	14.38514	8.250716	6.044208	17.42183	11.22409	7.083213	7.826822	10.69731	8.24953	19.17795	12.58685	15.26673	11.13764	13.70914	19.63787	10.70654	10.17379	11.3219	18.66371	9.541715	17.67431	6.672922	15.43939	12.456	8.981603	5.604796	16.68458	13.7168	18.64447	15.05979
DERL2	35.58787	35.98389	33.8459	27.50295	40.44881	34.30617	35.38562	40.14491	38.80019	40.14071	27.47862	45.05374	33.98136	39.48484	45.14507	35.33069	39.44496	35.60473	45.83173	32.40676	37.01972	35.69265	33.10549	35.11909	31.20772	33.78405	46.24012	33.16174	30.87618	30.91499	41.15673
SIDT1	6.359248	4.836537	9.956506	17.18445	5.186748	30.9773	4.284637	4.74475	22.03029	8.089283	5.135429	10.46831	4.748042	2.254293	11.25725	5.843529	4.320264	4.904794	13.97916	6.406754	9.225083	5.955902	7.705377	7.372614	4.566712	10.90346	15.40452	6.383043	5.327407	7.497045	11.28171
NDE1	13.08074	12.39612	10.60068	58.81685	9.502054	14.28055	6.984411	8.749151	14.16476	10.10505	15.27004	14.69808	11.55689	6.367981	15.0328	11.63121	12.0637	9.695525	32.92404	10.84343	14.48287	11.59867	15.4539	13.94429	12.38496	11.62664	30.91655	12.70798	12.01963	16.16538	12.3343
IRAG1	18.55424	8.464514	4.080914	4.33757	4.517112	6.304145	3.750441	5.868723	2.634213	13.84156	4.947833	7.648975	9.290495	12.42835	9.245448	5.276994	7.727313	4.814786	4.735503	6.095558	6.52484	11.76263	11.25307	4.73553	5.799091	2.168496	2.964509	8.185271	5.827721	6.758322	9.339411
TMEM38A	4.173566	5.08929	6.570543	5.783422	4.176328	5.881282	5.33981	3.829345	3.3483	2.614273	8.069957	3.841697	8.106157	6.205636	4.343209	7.917206	4.126746	6.249738	10.67915	7.39918	3.636494	4.772434	2.142583	5.289791	5.988512	5.169991	5.645057	4.477784	5.62653	8.252464	3.756
AP1M1	54.6745	56.37022	49.86997	46.47203	54.60807	33.35699	63.37929	52.25728	39.52083	47.7779	61.08528	46.0835	50.40637	45.37682	41.57963	59.54887	45.30984	45.17556	30.53769	44.20741	47.90835	46.17034	47.3748	49.38167	52.02544	31.51933	32.93831	53.6209	53.73997	45.49299	43.81768
PVR	17.54258	25.81628	20.35696	16.11684	23.21876	19.71238	19.43405	11.62362	10.71629	14.48227	23.70321	12.96098	21.62749	11.52805	9.201326	18.21264	24.31056	24.87693	14.33835	28.05976	10.41635	29.43249	12.97815	26.31382	33.70363	12.04137	16.1938	23.79258	27.257	22.329	15.61924
XRCC1	14.90292	16.72923	17.21463	29.60952	19.57696	22.48823	18.62139	14.70434	13.08199	13.61839	17.2278	12.1391	17.23497	22.13824	15.2554	16.00331	14.73045	13.78982	19.05651	13.04953	14.91998	13.42092	18.02816	15.34688	13.88376	14.35554	20.01366	20.2775	15.65323	15.76489	15.79667
SCARB1	33.21928	21.67643	17.74138	17.74706	24.40841	10.53736	17.15366	17.8974	15.9647	21.72391	16.87154	19.32137	21.52622	19.09501	10.26687	34.00942	22.68739	12.19746	24.55389	21.97744	23.41599	24.07813	21.26069	21.33472	20.45697	11.49303	10.03409	70.99434	33.29438	25.58508	23.02063
CYP2W1	0	0.1236296	0.1216277	0.08278032	0	0.9784746	0	0.2227821	0.01742156	0	0	0	0	0	0	0.02189915	0.02364465	0.04092408	0.09409139	0.03934953	0.04321478	0.1312521	0	0	0.0193436	0	0.1325315	0.1403322	0.09473977	0.01641243	0.2940782
MCM2	9.614241	5.605506	9.524015	51.70568	4.817638	35.33185	4.601161	7.013838	24.10598	6.854956	6.038131	10.17143	8.460469	5.736568	14.90529	6.539657	18.57648	7.870068	86.70337	3.137647	17.80358	4.65145	8.043803	6.223242	3.069712	21.59576	11.39662	6.942682	9.060278	6.081567	9.547353
MOV10L1	0.5298662	0.07777952	0.06801783	0.150453	0.1255295	0.1042271	0.1916282	0.6569101	0.02922797	0.1840269	0.01230612	0.01276536	0.1473406	0.5530624	0.2162267	0.2816731	0.2115647	0.1487588	0.3551763	0.08802172	0.09666798	0.1835003	0.3008748	0.2018748	0.03245254	0.1236893	0.1111733	0.06726679	0.1677741	0.3120628	0.4063062
PANX2	1.252593	1.058776	7.697318	2.765861	1.722997	3.585704	0.9141796	3.087864	18.57646	1.653099	1.953585	0.7489193	1.701459	2.395362	3.311319	2.21886	1.642778	2.744589	5.7882	0.9777555	3.471603	1.720387	1.719749	2.145051	1.399948	5.847979	2.014248	0.7447892	1.622722	2.684454	1.953049
SELENOO	10.7639	10.13976	12.32519	12.72314	16.19719	16.21775	16.7506	15.33418	14.90275	16.6766	11.33612	12.37806	9.822334	20.92843	11.17129	13.9087	12.62929	16.53275	7.892506	11.78913	12.9618	12.87048	14.49615	12.3374	11.99715	12.78824	7.276521	12.63752	12.09426	13.43877	11.39725
TP63	4.048941	1.251831	1.213712	5.417964	0.407264	0.2188036	1.053039	0.4160925	1.779388	0.5908532	1.059203	26.11492	0.9993147	0.4295857	4.993166	1.118357	2.206806	0.2522333	0.3451947	1.455172	2.283016	3.479835	0.4605604	1.282538	1.158168	0.6102023	0.4019422	1.165007	1.937142	1.541441	2.396404
ALPK1	18.81566	16.06157	14.0185	8.172076	15.14138	12.39664	9.681565	14.85051	23.53304	14.96199	15.98755	16.55345	14.4109	9.127781	20.5807	13.90677	16.41496	16.46294	15.61832	14.1354	16.6286	11.47828	12.35081	21.33152	16.16166	17.97363	13.72988	9.184034	17.09088	15.36877	16.85038
LLGL2	31.44412	65.99731	104.2164	74.25295	88.03791	65.93865	62.72695	73.85712	110.0988	62.90014	65.37126	92.29013	58.97679	57.35177	60.14837	73.44424	51.43062	156.457	77.75221	53.37316	63.77889	55.4641	33.73314	62.3138	60.87513	49.57751	90.49976	65.42828	51.39849	78.38631	64.74056
PDE8A	20.32134	19.90631	9.924618	14.02907	19.10866	26.94609	14.24312	14.36279	17.87064	16.86599	18.6678	26.2418	20.34955	11.07263	18.66473	17.23564	16.39079	20.93725	16.53158	17.34365	22.34367	20.69381	16.95664	20.21674	25.96652	14.0476	25.47787	15.26641	19.38195	17.72598	24.51343
CLCN4	9.535419	10.49333	5.44201	3.396751	8.689937	4.263816	4.958054	2.413444	6.463159	2.672294	11.0433	5.081028	6.397786	2.632749	4.335866	9.837766	4.476296	4.444265	4.865769	7.272524	3.906	5.971007	3.276208	10.14982	6.532523	4.873508	1.91703	14.30671	9.67079	9.756814	4.115033
NLE1	5.463713	4.69832	7.826707	7.8131	3.902997	9.74313	4.013516	5.983959	7.211336	6.686334	4.80566	6.109061	4.628491	6.549867	5.518864	4.860581	6.614844	3.753036	6.647918	2.766154	7.031821	4.262048	6.959438	4.013567	4.721325	6.282398	9.206216	7.854745	4.068074	4.28701	6.160487
SDHA	57.22795	66.89168	69.44468	104.651	64.84649	102.3716	65.77253	65.17321	123.3262	53.08849	72.51692	63.49881	66.90699	78.1321	83.63873	79.48616	54.58011	73.10669	94.32568	64.73982	59.19633	54.44129	66.33734	71.75429	60.84396	421.5609	89.95998	73.25642	64.8184	80.01827	66.55246
SMARCE1	39.74078	40.33738	46.26977	42.25764	43.19624	43.88446	35.21391	39.89476	35.29611	39.92446	36.23926	36.07427	48.17636	41.75831	40.20398	43.85514	27.09548	39.13811	40.19159	37.59543	43.02811	37.5405	38.07186	36.96292	32.34455	58.82954	35.75569	55.33108	33.91228	42.54791	35.32255
FNDC8	0.03647984	0	0	0.01991976	0.01964174	0	0	0	0	0.05589595	0.02118108	0.0219715	0	0.1142305	0	0	0.1593118	0.05908636	0.02264159	0	0	0.02105582	0	0.01828754	0	0	0	0.07718558	0	0.0315951	0
GSDMB	4.050721	5.404218	11.44114	12.80568	6.48566	30.03271	5.915018	25.91862	28.45292	10.79818	3.858018	17.0138	7.429458	6.175181	22.45248	4.229471	13.10123	24.76662	28.44927	6.290071	15.39599	8.880442	21.85794	7.267583	3.754042	17.97846	19.57001	7.762486	6.395233	7.108965	7.995624
KDM5A	48.54737	49.31595	42.60856	39.1148	33.20734	28.28347	20.84675	28.28588	31.67711	30.34002	40.73272	39.26197	39.20962	21.18713	33.78426	39.34544	30.43576	44.29297	44.47582	42.08146	69.73671	41.58951	38.62043	42.06683	33.99904	56.47829	45.96654	44.30367	51.20336	42.89319	39.712
ADAM11	0.1452055	0.1462783	0.05482273	0.02798444	0.2023549	0.2205199	0.1453679	0.118675	0.2120211	0.09597608	0.1388632	0.06173367	0.01827036	0.2228857	0.06535497	0.2369009	0.08526115	0.1660159	0.09542466	0.08868248	0.2532235	0.1479022	0.1717756	0.0599466	0.07847078	0.3389604	0.02986876	0.153616	0.2348677	0.3846842	0.1169589
PPP2R3A	8.654991	8.464163	14.25912	9.616364	7.887252	9.10415	3.987717	9.015178	7.457002	6.39438	7.752932	11.01105	6.868168	4.239163	12.18816	7.795696	8.113876	13.14389	9.623295	9.058161	8.997997	8.401656	6.132273	9.779687	6.9214	23.67461	10.54711	6.12052	7.501011	7.085187	8.597999
FERMT2	52.13941	86.01422	18.14868	27.205	71.54697	28.80404	50.42749	48.05044	25.49399	71.37152	91.18094	37.43333	75.81212	45.05649	28.30873	84.59615	30.67989	24.47326	20.95596	89.28878	25.95212	81.00104	58.69779	68.50682	71.16289	22.42349	17.79812	97.13562	77.6816	93.1613	44.44439
ABCB11	0.009294055	0	0	0	0	0	0	0	0.008544496	0.009493829	0.05396353	0	0	0	0.01185219	0.01074055	0.01159664	0	0.04614761	0.03859837	0.02119492	0.06437329	0	0	0.009487167	0.02169557	0.02166691	0.07865901	0.007744269	0.02414868	0.03393698
DHRS9	8.356075	3.627992	2.802171	1.294531	3.41966	2.374841	2.163691	2.31478	1.870089	4.125832	4.282446	3.155411	3.192856	0.9164852	4.665514	3.027196	4.272766	2.465096	1.707568	3.904838	3.954677	4.932855	4.293351	8.920767	11.9356	2.203392	4.929762	8.004055	4.694638	6.109141	8.643278
CD5L	3.589865	5.318642	0.06031722	0.1231565	7.89344	0.1617473	5.617788	0.2812254	0.3801445	0	4.212377	0.5886469	3.356944	2.648418	0.1917467	3.258047	0.1641609	0.02029494	0.0466615	2.400234	0.02143094	2.364942	0	3.768835	1.803449	0	0.1971737	1.312327	2.61539	0.3255679	0.4632511
PTGS2	31.81597	46.82817	8.606856	125.6524	20.79158	15.87023	37.08563	20.2072	26.33424	68.97833	25.81972	20.50969	22.88723	17.00513	101.9224	25.73353	12.64959	75.12647	5.415032	164.4605	24.14717	133.7692	43.96994	41.84028	85.15141	4.987674	13.60718	30.79796	61.92308	132.2945	31.59361
IGF2BP2	8.711932	12.66012	1.909434	18.93913	12.53803	15.78386	10.8693	11.48123	38.91747	11.308	11.86623	12.32877	13.64342	12.69988	9.063289	9.689339	23.59999	7.585832	23.96628	13.63581	12.69721	10.07579	7.9039	11.01686	8.006997	2.867015	18.87822	14.6737	11.22995	13.92776	11.74988
MAP3K13	15.22475	16.22915	15.13818	28.75349	17.44443	35.15951	14.16024	20.78131	57.03107	18.48848	15.18679	20.71736	14.38283	12.85208	26.00765	14.35773	25.24677	31.37393	45.2254	18.30505	33.08787	19.45516	19.90801	15.61086	21.06989	33.50945	22.79429	15.42786	15.52341	17.5993	18.2118
ST6GAL1	83.84453	82.71017	45.45318	76.02846	64.39394	67.81185	30.92273	45.37085	61.22353	54.98699	63.56069	59.69416	86.7483	30.02238	104.9826	87.30456	50.18247	192.1718	189.3	57.4083	160.7798	69.2966	75.24975	68.10006	78.64932	137.4327	171.8556	200.0098	65.6604	83.33928	103.5166
TBX21	3.016494	7.618363	1.13598	0.6386917	9.546098	1.362302	5.353138	4.556254	2.391192	4.999306	8.185346	2.817908	5.036755	1.911619	1.530856	8.163576	3.917452	2.376433	1.451924	9.044125	4.123925	3.002495	3.641287	7.622646	8.059259	3.754297	2.188609	8.547892	6.078549	6.758048	2.430527
FRY	24.11929	37.67549	8.393047	10.3789	25.69258	11.26767	21.6303	14.61887	16.76421	11.33921	38.23828	19.91625	32.48829	18.29933	10.64742	46.25797	6.107761	13.87014	10.15948	34.64782	13.05321	32.62192	13.61438	30.52586	19.86291	6.979608	27.19362	54.97161	31.99383	35.28466	17.87405
PICALM	253.0361	215.5646	195.7147	175.0836	183.5306	159.9058	120.2799	128.1313	173.1889	178.8846	185.1847	155.8976	187.5788	95.51799	168.3735	177.0916	201.9317	118.9678	148.9573	200.2472	198.6612	215.0418	204.4706	198.2747	177.1411	120.7772	113.9037	202.9539	211.3445	166.5601	181.8113
NSF	29.02149	23.94716	39.76343	42.86425	19.80975	41.72191	18.47191	24.43129	41.61627	22.24321	22.22262	27.77548	25.49188	14.82534	24.38109	19.7972	19.2106	25.13235	40.19724	20.2629	26.0446	19.65053	32.17282	23.08214	20.18008	51.08392	28.01481	19.02175	22.69147	20.28365	33.75109
GLI2	3.178436	1.448487	0.709107	0.7981812	1.747963	0.5955402	1.166127	2.852024	0.828188	1.78832	0.5230496	1.474148	1.77239	2.945018	1.79905	0.9428322	1.770865	1.477443	0.8439482	1.420599	0.9108905	1.402901	2.241946	0.6816543	0.6766557	0.1587076	0.4655877	1.753193	1.267564	1.030473	2.94804
CLASP1	14.6388	14.14072	16.56535	13.94658	12.80248	15.61402	10.5172	11.46483	17.53682	11.06499	14.45589	12.50876	15.31201	12.56262	15.3931	14.32134	9.665369	16.66078	15.89567	14.85733	15.52684	16.07482	12.20168	13.66674	11.55008	16.33464	11.40283	17.55948	14.8449	15.05436	13.08862
MRPS34	42.34994	46.01904	84.58142	66.55377	62.29799	70.92155	72.44182	79.77113	95.21219	50.9404	46.92464	102.1927	48.21753	75.05249	87.7562	45.68682	59.18721	61.28748	75.74946	33.94972	68.39659	39.16718	66.33542	41.06251	39.40645	84.88264	69.37797	45.61276	37.04223	45.109	61.39662
NOTCH3	79.1778	53.00873	42.05529	84.29769	59.54964	40.17741	38.29533	50.98373	59.7102	100.073	29.05534	39.57018	34.57848	48.61023	46.28962	50.66531	110.107	38.74972	53.6733	39.1701	55.14134	51.62394	63.42854	32.22477	40.81106	31.75971	32.33435	48.04894	46.89823	59.20199	52.79912
CLNS1A	59.04441	52.67682	74.48434	76.66636	48.76486	72.90591	37.57944	42.92575	90.57606	49.23854	53.45031	59.23545	54.09215	40.42925	79.8561	51.77047	56.93205	74.44391	102.66	47.43268	74.69663	54.48817	71.16833	53.0894	43.21774	70.38426	78.26075	45.03242	46.71973	49.1809	62.2563
PPP2R2C	0.2879908	0.06405214	0.1400333	0.2144413	0.126869	1.577162	0.05569679	0.195869	0.673946	0.09360307	0.09120786	2.160296	0.01400035	0.05465424	0.9849204	0.07563925	0.08166819	0.1554861	1.28371	0.02718251	0.1492631	0.09066848	0.4645747	0.07874799	0.01336248	0.01527889	3.280622	0.4016124	0.01090765	0.06802586	0.1792483
TEAD2	16.60991	26.13562	50.68604	50.69551	21.04954	28.9968	22.44736	22.14338	15.27034	24.73602	26.47564	24.80995	25.97341	20.54897	31.08134	26.77201	14.39842	33.56747	37.93754	25.94058	14.93214	19.21454	19.93881	23.17435	18.77547	20.52947	10.80144	33.94166	24.82496	32.07278	23.31857
EED	12.26548	10.09604	17.71044	12.87646	9.628363	16.75022	11.33961	12.47884	11.89354	10.52179	10.91541	12.48657	12.83777	9.486452	13.3861	8.856661	11.56502	10.55651	20.12436	10.06534	14.41507	10.96428	16.46646	10.58997	8.876233	15.9406	9.58227	11.07024	9.674405	8.481466	12.99064
CDHR2	0.4468399	0.06712633	0.05031571	0.1797867	0.03798801	0.05782594	0.07504709	0.1256753	0.2054013	0.0360351	0.06827527	0.01416462	0.07545751	0.03682117	0.04498656	0.09512347	7.262741	0.2793406	0.3941087	0.1831316	0.1877123	0.04072291	0.0973744	0.04715857	0.01200327	0.09607319	0.08223968	0.02488007	0.05878882	0.1629503	0.1288124
SNCB	0	0.02119727	0	0	0	0	0	0.3333622	0	0.1858607	0	0.03131051	0	0	0.03314718	0	0	0	0	0	0.2371045	0	0.4304868	0.02606068	0.0265329	0	0	0	0	0.1350739	0.2847362
TSG101	64.004	78.81314	88.19232	69.93095	70.61494	75.00569	65.5261	63.81102	77.75664	49.39064	75.25403	68.38486	71.21101	71.91154	80.44876	75.91814	49.75123	77.81844	77.94072	72.79295	80.34893	70.66815	71.68261	74.87123	69.41913	80.55144	69.80197	82.76508	74.15498	65.11344	70.06393
NCBP3	17.63211	19.96142	14.98204	10.3157	16.11151	15.06779	10.71718	12.38855	15.99568	15.53339	17.38772	19.49749	18.94494	10.16359	18.72283	19.21734	17.0387	15.00969	16.2561	21.39404	14.42709	22.73691	14.26433	18.28612	18.39129	16.89119	16.84169	22.90961	19.20059	20.31101	21.37589
ATP2A3	33.7401	22.42665	18.11026	16.20871	38.82562	11.82215	23.52832	23.18156	20.21499	31.91822	51.02627	29.76349	32.66554	12.45303	33.47209	29.988	22.44891	33.61121	41.95633	35.43957	51.32751	32.72372	48.96094	35.9574	25.39243	43.72527	34.26648	31.12528	34.65529	45.78631	42.50828
CA12	3.448194	3.071021	1.201237	4.459456	3.798705	28.08484	3.462696	12.7531	2.085592	2.769187	11.13012	14.55139	13.19866	1.420716	4.050134	2.909996	30.04659	1.347268	5.575673	5.888326	5.380318	3.797217	3.206967	5.777158	11.50895	1.297419	24.52584	2.423945	0.9451339	2.711403	12.07326
MGLL	106.9227	154.8578	95.06486	78.96473	173.3131	154.7418	120.0526	125.2732	150.5763	108.1948	220.195	237.5403	183.6425	114.2701	127.8786	162.7228	54.94095	240.844	56.08316	148.4445	200.5013	129.278	72.63283	141.1323	139.0016	27.00317	286.2536	193.056	173.7978	144.8002	137.1074
NTN4	53.87978	148.6498	31.94338	32.78843	69.5708	54.1238	58.26856	59.13003	54.01042	80.25107	87.4613	52.338	87.13134	68.21922	38.36238	110.5331	19.31068	69.64955	33.29453	91.17204	202.2237	109.1016	33.35295	109.6088	70.90271	31.40912	32.29628	82.14511	87.04921	113.9412	73.8181
BCS1L	12.90574	16.43223	22.71856	10.90825	18.10416	20.57763	12.70205	15.6957	19.22932	11.9709	16.4797	16.14167	18.37723	20.07705	26.23185	20.0858	16.81264	21.14368	20.62366	12.57802	18.46504	16.03976	16.32018	14.69939	14.56195	20.45948	16.91657	21.08146	17.1606	18.02982	17.60415
NUAK1	22.5781	37.00961	8.127277	8.180144	11.59243	7.33468	4.712011	12.16715	10.78367	12.29805	12.16906	11.69078	19.20584	16.36978	20.31882	23.11957	10.20782	7.290801	20.79827	17.14862	11.5144	11.82216	15.31289	20.64317	8.958759	2.960497	9.050207	72.98034	14.25874	36.07745	25.07868
DPP8	40.34666	38.42196	19.39366	16.49477	28.93839	32.88602	19.36289	23.2038	27.78265	27.13533	30.81911	28.0716	35.29213	20.63753	24.94634	35.39415	22.8059	34.07159	23.48558	31.06816	35.47179	32.73253	26.75009	32.96089	25.64134	22.51518	29.43836	44.26446	34.00988	31.06147	31.62273
SLC24A1	6.110095	7.198983	2.944558	3.264606	5.361922	6.983683	3.664561	4.122395	8.155994	5.874287	6.820482	7.138362	8.681786	4.419471	6.405647	7.597973	3.182989	5.688958	2.426632	7.57255	6.217302	7.650436	4.728882	7.198324	6.460761	3.315095	5.129567	8.745409	6.515611	7.303939	6.065859
ZNF532	36.52483	41.94085	67.5249	37.95856	34.66918	34.42017	26.41243	38.07624	37.72236	33.06742	36.77054	25.90157	42.51305	32.63581	39.89185	41.76691	49.85553	35.62276	64.29731	39.42058	49.2376	38.57627	36.91865	37.60952	32.08206	31.74967	33.45878	53.52005	39.39278	51.18851	47.10951
SCARF1	22.12878	33.3383	23.9748	9.620897	24.8459	9.889283	21.71977	15.05334	41.68133	13.77692	26.92706	18.48231	27.02059	14.13218	25.33076	29.36634	13.98878	12.06057	7.381458	25.32727	16.35903	23.93486	15.39662	25.33053	22.19247	14.51763	30.54943	40.45247	32.683	36.29673	15.46164
LMAN1	109.3303	103.71	332.5174	162.0407	80.06804	213.0567	46.85394	87.69659	229.1638	99.35008	83.8406	83.46584	97.25038	49.81488	109.8471	84.01013	140.8166	139.469	132.2907	90.48153	132.2921	98.93171	84.87498	90.98633	88.09709	136.0502	206.2913	96.73907	97.17691	85.75024	138.7078
HACD3	54.39549	59.23509	50.67391	52.37107	52.56491	104.9459	28.0073	40.60521	79.8526	54.79274	57.582	81.51693	52.05922	30.27976	79.64013	51.60711	51.73437	94.92011	102.3387	44.90289	55.99193	51.27346	35.88261	61.02966	48.61788	108.9558	86.8693	64.34193	54.16964	56.34971	79.25816
IPCEF1	7.56179	3.54516	6.360808	11.05945	3.569265	2.805328	2.462622	7.725743	26.15398	2.773272	4.835417	16.49215	4.4534	2.833768	12.95662	5.716715	3.158925	5.143726	1.716054	7.245802	14.68063	4.902958	9.339541	4.208251	6.426757	13.20001	3.572304	9.885187	5.259968	6.953167	5.853794
ZZEF1	33.98933	32.78918	18.62221	12.24085	30.48335	13.80221	19.62897	18.8288	17.86801	20.62395	31.21502	22.32755	32.08367	16.22524	18.13081	32.29329	19.79291	21.50664	15.95587	33.06214	22.64827	34.8397	18.28161	29.2931	31.09517	13.78263	22.71819	30.83216	32.25284	30.08369	27.87437
NOX3	0	0	0	0	0	0	0.01318776	0.01325069	0	0	0	0	0	0	0	0	0	0	0.01539007	0	0	0	0	0	0	0	0	0	0	0.010738	0
ENO1	522.9125	368.8218	1232.275	2606.591	450.3167	1817.584	568.1341	773.899	2142.368	558.3916	385.2559	1075.43	428.2037	389.6101	1213.467	356.6698	909.977	615.1614	1890.811	329.2884	864.2392	432.3924	548.6965	363.077	550.5801	1607.778	854.7831	312.2206	499.5246	264.0538	732.7357
SLC12A1	0	0.02487487	0.008157359	0.008327899	0	0	0	0.04074985	0.05608484	0	0.008855221	0	0	0.01591887	0	0	0	0.01646824	0.00946582	0.2454368	0.008695023	0.1848599	0	0.007645513	0	0	0.008888656	0.04840373	0.01270806	0.006604518	0.06265053
MYDGF	190.5986	140.4068	372.3834	262.9244	178.5019	155.1808	187.5684	194.5001	180.2356	123.3726	146.3919	247.5905	146.1369	146.7609	205.4105	144.2957	230.6216	265.9762	191.294	128.724	195.0382	117.8268	169.5563	162.0181	168.5931	149.8976	330.964	163.5397	178.2427	108.2125	216.1545
ANO8	4.630866	4.248555	13.1413	14.63647	6.30272	6.483924	3.523313	5.310188	5.868693	5.904794	5.67634	8.948462	4.987129	3.977645	6.582153	5.85331	7.864711	9.280267	9.890024	5.984977	12.9624	6.199624	6.086927	6.859644	5.14563	6.934577	6.616163	6.259949	6.558395	8.557728	6.062164
TUBE1	12.6585	18.25883	12.74213	8.224033	18.58822	13.62641	8.954991	8.5446	17.44713	9.940266	16.458	14.42136	17.16583	11.77971	15.60201	15.07192	8.942732	12.84024	14.68576	16.72713	13.39782	17.99208	9.648829	17.79246	14.54959	12.74817	7.154021	19.97007	15.07294	18.04519	14.13573
ARHGEF10L	28.1191	22.71294	15.82752	13.74147	27.66634	15.74343	22.56298	12.18893	17.3518	12.02359	14.9121	10.55604	18.61104	19.02027	15.07864	14.90192	20.72175	9.212001	21.71166	13.0084	16.5146	16.30734	16.67971	17.93906	11.44126	12.08222	14.88519	9.959986	14.35111	8.30861	12.18688
TXK	2.383001	4.026619	1.305177	1.061807	3.880012	1.382804	0.8314046	2.057867	1.665019	1.752641	3.940573	3.100165	2.303964	0.09949294	1.239874	2.665759	1.236929	2.01736	1.04124	4.037831	2.891095	1.496485	1.150172	4.663763	1.65411	1.001296	1.444407	1.573121	3.081706	2.063912	1.444443
WSCD2	1.034292	0.226604	0.1486231	0	0.216107	0.3985494	0.7060756	0.1979846	0.2980362	0.4730706	0.4840134	0.6322432	0.495305	0.7089721	0.8268201	0.2497571	0.5008053	0.3333816	0.2107877	0.3365824	0.3520424	1.193968	0.2556672	0.2940725	0.1103057	0.3783761	0.2879057	0.8655609	0.6817412	0.1738116	0.1268291
KCNQ2	0	0.0655173	0.07519913	0	0	0	0.01068203	0.09659703	0.1292554	0.04103323	0	0.02419392	0.01074045	0.1572312	0.06403284	0	0	0.01084383	0	0	0.3206225	0	0	0	0	0	0.6087019	0	0	0	0.05500456
TACR2	0.1324111	0.7126806	0.7082226	0.375975	0.5275737	0.2767373	0.9014024	0.3113357	0.1339055	0.6221835	0.2613957	0.4466005	0.3115517	0.5113687	0.2026278	0.4437555	0.09912946	0.2573594	0.08218233	0.8661013	0.2717649	0.6266969	0.1879681	0.6106813	0.3784546	0.2472751	0.1080399	0.2241288	0.4854587	0.2178938	0.2538351
ACTR6	19.90251	20.76688	18.84684	19.35635	20.88548	30.00671	15.18575	17.92558	22.38076	16.76548	21.36794	21.24814	24.13601	14.50413	19.82434	22.09571	15.88699	18.38473	30.82267	22.57434	15.28987	22.73092	19.91635	19.97567	17.29346	30.31464	27.95716	23.94171	21.13063	21.90868	20.23427
TIPIN	4.184436	3.088342	4.176146	7.761018	3.423574	9.943845	2.635749	3.073058	5.759701	3.605762	5.836433	3.322788	3.07519	2.635212	4.501467	3.538967	3.150175	3.180515	9.285769	3.203771	4.398092	3.67005	4.065179	2.179712	2.696458	4.420127	4.114553	4.080573	3.876253	2.996488	3.521079
SRI	61.32916	70.47075	100.9511	70.0808	72.07932	108.1428	59.51946	63.25474	132.1699	49.40015	70.76839	122.2347	71.83607	80.38152	143.8346	75.17325	77.97388	108.4007	50.60312	69.22739	93.14179	97.12997	74.10994	64.67511	66.03161	137.6156	93.98139	88.41253	65.37418	62.60383	70.2294
EIF4G3	31.70873	25.86646	31.81209	33.64231	17.41958	37.36395	15.78549	21.64427	29.74349	27.50083	23.22704	27.32406	23.17039	15.53014	30.92481	22.97039	21.01153	23.42455	45.86316	23.50126	29.26202	25.61945	25.26499	21.64406	19.70115	25.38733	22.5865	28.98992	29.57679	24.81564	30.79723
NUP37	15.62815	13.25854	16.36498	18.90196	9.464431	21.72099	7.115231	10.73981	15.19507	12.31777	11.52983	12.61049	11.1964	9.674674	13.92402	12.5834	15.19578	16.32464	21.70813	12.42643	11.52647	9.384009	10.75204	11.93968	10.62504	20.13138	14.75517	11.99541	14.67179	11.0934	15.14269
SEMA3A	8.359389	5.507802	2.867218	16.31675	4.172283	11.46789	5.335069	4.793276	12.02796	5.814702	6.394509	5.466342	7.748356	2.825349	13.13073	5.734914	31.3078	2.507351	3.195359	8.692947	12.64843	4.993451	8.774537	6.279258	5.21466	22.51823	0.2474661	4.253338	9.51946	8.458214	8.624262
GTSE1	2.570254	0.2358062	3.24783	22.50837	0.8995317	10.15111	0.187959	3.433744	3.012781	3.692112	0.9700288	1.683496	1.597798	0.2179754	1.78225	0.4826705	4.509887	2.359055	13.73913	0.3669294	3.626751	0.222529	2.356439	0.7086653	0.1147851	5.943623	1.853758	0.3398908	1.726716	1.627829	4.10603
SEMA3C	75.54805	44.93572	51.10989	40.08572	48.26163	93.71907	39.21069	42.80579	53.23499	49.14521	36.80512	64.74952	62.49183	40.30548	77.37314	57.2187	101.0856	27.50755	40.62612	61.2661	32.18374	74.36821	52.02315	46.11117	34.78527	26.7478	19.62591	52.30639	60.1766	31.24408	69.55717
TTC38	19.97821	26.18199	31.44973	28.25542	30.98274	27.35301	25.90156	27.26445	27.3617	30.50041	30.35313	22.23213	25.06142	28.66946	19.87028	28.05682	18.32659	31.537	21.98057	27.31383	25.31413	23.03458	22.00494	29.79124	21.37969	19.42702	15.65625	21.21204	29.48926	27.84813	22.7803
ACAT1	75.18828	86.3645	60.81779	33.2232	85.51588	56.01023	77.26209	74.30733	51.3511	61.941	92.25191	68.41379	80.97901	83.44033	71.26721	89.87369	45.53538	81.79012	47.63139	83.33382	48.83721	73.89338	59.13568	90.35561	79.62532	81.38917	67.63783	80.41225	81.52157	90.73154	89.60566
GRAMD4	25.93548	25.26219	31.19585	33.31637	24.90276	59.85286	23.09664	22.79014	49.26977	33.35998	27.69751	21.00578	26.38645	21.23288	30.33075	20.35423	31.75702	49.04161	32.9119	23.42382	33.31334	29.78422	20.93131	26.78504	29.15062	22.44057	35.52838	23.82485	22.6078	26.13074	37.9498
CELSR1	16.64334	25.83476	67.91211	30.81821	30.45959	47.53637	11.63503	18.32016	44.67594	20.33889	29.70783	27.7124	27.17611	14.5367	21.91881	28.22113	35.92325	35.31186	26.19976	24.05825	29.26883	36.40917	7.723096	23.53197	27.60568	27.48742	40.30963	35.37628	23.84022	27.51229	29.483
WNT8B	0.01198722	0.009775635	0.02564624	0	0.05163396	0.07368563	0	0.1281151	0	0.02448976	0.08352083	0.0866376	0.1153835	0.02502398	0.04585988	0.01385287	0.01495703	0.07766275	0.01487998	0	0.01366831	0	0	0.01201851	0	0.1678941	0.0139727	0.08877072	0.04994173	0.05191051	0.04377099
ZNF638	46.64351	68.72113	54.50887	49.53446	60.60133	69.45577	43.84578	62.25504	66.68105	54.18606	51.72042	76.2763	61.6729	60.75383	55.58599	53.86917	31.64397	63.05569	80.14489	58.67188	54.68487	64.49178	50.02549	56.54042	52.04419	66.09368	52.86985	63.29355	58.65784	56.74181	56.61682
SLC25A40	24.00306	24.3391	24.62267	32.3635	24.60973	38.45169	14.72506	17.35317	27.24429	15.98648	19.97193	22.13041	24.84328	12.7351	22.80022	19.03484	21.45961	19.86324	39.63994	19.63494	21.91146	19.96216	22.23319	25.45368	16.52613	26.39999	18.78925	19.80829	19.55087	17.43593	17.39222
TIMM21	16.51109	16.96574	22.37244	16.87768	14.79299	27.14625	11.9426	13.92894	12.36622	13.31289	15.51773	14.18747	18.3415	16.75136	17.37794	15.67172	15.8221	15.68923	38.64096	14.05702	17.57151	14.63815	14.71436	14.45733	13.37097	19.06577	14.98612	17.95652	15.83071	13.4422	15.23322
ADD2	1.225566	1.702774	1.080384	0.1115364	0.9287169	1.702029	0.5793864	1.625172	0.4799012	0.4057112	1.489074	0.5741149	4.344889	5.47221	0.8538037	0.7737241	1.642471	1.421392	0.07043147	1.684816	1.759739	2.619944	0.56382	0.8874415	0.5791807	3.735061	0.2777755	3.373435	1.276503	0.5602147	2.631204
RASAL2	19.86884	18.52352	5.464909	6.214761	18.87152	7.599012	10.29485	5.984069	8.308328	10.51953	15.30668	9.380023	14.33945	6.547271	6.865277	17.1944	13.12521	8.536356	9.94036	14.39603	5.917279	15.01709	9.575197	15.71721	9.929053	6.635714	4.02014	13.9789	16.34017	14.23995	9.489417
VPS9D1	12.34517	9.318019	18.05495	21.64897	14.46364	14.61223	13.50914	13.9308	13.71163	15.27773	9.848291	6.516977	9.494707	13.84495	12.75964	11.65945	18.01005	11.50331	13.04253	9.802838	10.45612	8.222679	13.91222	10.01083	9.104768	19.09006	6.988009	9.679147	10.35623	8.647778	11.0979
ZNF37A	8.51139	9.426157	13.15903	3.771658	8.690278	9.129026	5.677975	7.172515	4.089584	8.415263	8.989005	8.058687	10.59392	5.37427	6.932329	9.593208	5.34937	9.8033	8.356638	9.898879	8.379076	11.61256	5.104854	8.020892	7.722879	6.254916	7.610303	10.87936	9.053389	8.94311	7.968016
MARK3	38.357	53.31229	29.23419	52.83539	45.7491	58.43364	46.29643	48.22237	44.97217	51.40355	50.30105	45.74465	45.73361	44.68776	42.98817	48.35464	33.88272	35.22016	44.85813	50.50054	44.50732	51.72509	44.24743	51.1313	50.57094	68.97551	29.91459	52.61286	47.84029	55.35817	45.98473
SLC25A3	213.9621	216.2905	193.7556	195.0004	204.0656	226.1428	192.8163	221.1291	201.6032	235.866	233.2541	217.501	220.2549	162.3675	187.2391	234.4685	200.6126	205.977	186.6922	217.4842	173.2287	202.4804	190.768	229.5579	230.5831	229.7878	255.5128	226.7086	191.6512	209.0664	228.4031
FNDC3B	64.98715	61.4171	75.73791	76.71539	50.86272	52.12183	37.89873	53.72907	125.6129	50.13301	47.66362	54.96332	54.99183	38.77561	60.23318	46.29031	74.73666	57.7873	90.22212	50.15406	66.2893	50.8487	53.49261	48.3718	39.84187	54.34043	49.7697	54.30687	67.34645	42.65267	58.2897
FOSL2	90.19183	42.58964	41.70328	84.59919	61.17535	39.50538	65.02176	44.84664	23.65264	76.32546	63.86409	21.54326	36.67242	63.3315	30.22389	54.61026	80.59529	50.67557	40.81201	159.4446	64.4837	254.6566	83.12021	77.69287	104.0706	18.57817	39.42023	49.51309	109.0332	72.38873	89.21191
CACNG5	0	0	0	0.05474975	0	0.03081665	0	0	0	0.02560514	0.02910825	0	0	0	0	0	0	0	0	0	0	0	0	0	0	0	0	0	0	0	0
CACNG4	0.7115727	4.30637	0.5128034	0.3108425	5.202503	2.440259	2.589365	1.392921	2.286204	1.124732	7.967393	6.117332	3.564828	3.416529	2.015447	3.557614	6.401964	0.1617591	0.6229518	3.841725	1.537321	2.879314	0.6468401	3.334348	3.180682	0.07868175	0.733393	4.44541	4.150424	3.21769	0.6427343
FRYL	21.46314	28.33336	17.66034	12.74723	21.17786	20.50444	13.05961	15.73101	18.27185	11.7702	24.19076	17.16552	25.24557	10.60003	13.83895	27.21098	11.70484	16.77212	16.82438	29.89476	19.98232	26.12933	13.43842	27.84374	20.32756	16.56406	15.78336	31.07397	29.34044	34.0999	19.50388
TMEM131	27.68284	26.45516	31.62139	17.59458	21.46126	26.22451	14.22375	17.05376	40.40359	20.97528	24.62138	22.44253	27.68174	13.15227	29.4979	23.50685	22.41249	40.09654	26.25527	27.794	30.40688	29.46296	16.76203	27.11055	23.63805	55.30189	20.2181	28.00762	30.56635	27.40597	26.22151
FSCN1	65.01687	55.61368	30.17659	452.2017	42.76808	42.55483	60.50239	108.4354	58.47293	62.59934	58.5772	45.44792	52.47061	38.8998	44.74957	59.37773	127.765	31.43874	45.31495	40.64103	57.69871	42.15953	90.22477	44.24914	54.31419	27.19358	34.95669	53.36503	55.15524	63.67502	90.23914
ACTB	3466.385	3255.195	2501.883	4468.181	3755.81	2286.892	5262.349	3986.149	3360.413	3665.104	2865.117	3568.143	3082.552	3929.979	3487.773	2969.108	3865.124	2698.338	3025.647	3191.239	3938.462	2728.047	4941.121	2902.626	2661.706	3272.265	1940.763	3068.981	3653.264	2976.175	2458.701
MOCOS	2.073905	2.204928	6.417287	3.44769	1.670835	1.5298	1.593214	1.485886	2.302099	1.067088	1.213079	1.212085	1.388337	0.9220001	1.449707	1.295983	2.108506	0.9621133	3.585064	0.8134465	1.970626	2.092601	2.226228	1.532536	1.72496	1.542018	1.916023	1.860861	2.892935	1.204122	2.005391
PLD1	11.92941	12.87694	9.166133	12.30007	10.7376	8.417187	6.322425	7.822004	10.91624	10.9942	9.56325	9.786294	11.25843	9.422085	9.829058	9.340497	11.92178	8.067724	15.17024	9.934559	9.121045	8.849403	11.82869	8.911237	7.910268	6.791654	5.19628	14.54501	14.45318	8.347416	11.23227
ATP12A	0.1601901	0.0908771	0	0	0.007500063	0.385314	0.05185853	0.03721857	0.01280617	0.07825945	0.0323514	0.302028	0.0670399	0.05815752	0.008881804	0.1046339	0.04345152	0	0.008645536	0.1880117	0	0.2974808	0.05767458	0.06284674	0.007109503	0.1381951	0.04059194	1.282066	0	0.05428969	0.01271586
WDR62	1.714939	0.459117	1.61216	8.323911	0.4197136	4.014387	0.7278215	0.5739274	1.114789	0.9643756	0.5733021	2.49355	0.6113788	0.5785907	1.248117	0.8207648	2.161427	0.9726575	4.48336	0.3597056	10.45866	0.8798637	1.065603	0.9204957	0.5570002	2.618299	0.5148913	0.1099558	1.11864	0.9601971	1.715739
DLG1	35.77661	40.86148	23.268	41.98495	41.15719	55.17064	23.41748	30.30428	37.0315	27.76334	41.02411	29.1124	34.77452	25.80501	31.22433	42.99306	22.47665	29.66174	57.65628	40.35377	31.05098	42.07736	32.66801	33.27477	31.2624	36.50126	28.74064	43.17198	35.10396	39.71338	31.30907
RAB7A	467.7892	426.5305	234.2177	267.5236	436.0732	335.1874	426.6505	366.997	368.255	311.6954	404.065	279.2831	435.8502	374.854	307.7536	407.8168	387.1573	380.1387	375.3515	380.5422	336.8448	384.4059	411.4127	421.2198	373.6422	371.3465	281.3366	383.8099	414.0348	336.8522	347.1639
BCAP29	60.35843	65.88838	45.17724	53.22208	55.16741	22.03243	46.34868	46.23138	64.13955	58.09729	51.76792	49.50341	61.46544	43.65331	56.39841	58.60064	48.44151	60.99092	71.96419	61.29412	40.38048	55.93485	46.52213	57.60227	53.85393	44.922	31.68181	56.38506	57.65141	60.4243	47.87175
SEC31B	4.001281	1.964672	2.935704	1.670128	4.602066	1.674069	1.749241	2.697954	1.588916	5.563848	2.225932	1.993561	3.103119	2.733277	1.162113	3.292501	3.450378	3.969958	2.171382	2.860192	3.511393	3.639581	3.9528	2.478449	2.448513	2.457353	1.550605	2.482201	3.211875	3.048189	2.973747
SART3	32.79914	35.03954	34.84857	33.83771	30.59329	39.18493	24.48664	26.62244	40.89762	19.97763	35.52867	32.72734	35.37596	19.33089	28.78994	37.09059	28.23853	35.35649	42.46144	30.95803	32.20402	30.18754	31.04503	31.71495	32.30853	32.48917	31.94974	40.10652	34.22792	34.26194	34.16789
ARHGAP15	28.18041	18.65782	13.31376	10.2173	17.79862	7.493656	20.2649	17.4528	13.16235	27.42503	16.72437	16.18736	18.82935	19.70802	19.70383	15.98829	12.06264	22.80658	6.862455	13.51068	30.64543	13.25455	48.79803	19.89717	16.20616	18.23259	11.40097	13.22674	18.42598	20.18364	18.16795
TUBA3D	0.1505471	0.1227719	0.2147269	0.3836281	0.1080782	0.3084719	0	0.08044965	0.5536224	0.1281526	0	0.2720197	0.1878461	0	0.3199738	0.2899629	0.12523	0.2167476	0.2180234	0.05210205	0.1430499	0.6372254	0.1780946	0.327037	0.1792877	0.6150017	0.2924711	0.1858115	0.1672578	0.1086571	0.2290494
PAX2	0	0	0	0	0	0	0.07381287	0	0	0	0	0	0	0	0	0	0	0	0	0	0.01318752	0	0	0	0	0	0	0	0	0	0
EXOSC7	16.77666	18.73029	12.7725	16.23904	21.33993	45.39601	22.28437	32.87712	16.13511	25.15537	16.72167	19.34326	19.18424	33.83942	17.51727	20.31399	17.07061	25.36757	13.10582	14.60624	23.88815	15.25085	24.68552	16.87588	19.66441	25.29116	34.05287	17.45599	16.81183	15.43986	32.59773
KIFAP3	12.9591	16.4243	23.0689	14.26202	15.80135	22.62503	11.58177	12.88641	15.17904	12.63491	17.31122	14.65814	17.5272	14.76983	19.36553	17.57494	11.72442	14.79868	25.71889	17.72016	12.14871	17.26025	15.58063	13.79662	13.14881	15.00858	11.06962	18.69184	16.03955	15.48582	13.25279
MKRN2	18.19819	18.13288	12.15167	9.206937	18.21172	18.89721	8.777791	9.445766	11.75468	12.15008	19.35801	16.10727	17.86951	8.959089	13.30066	18.13126	12.79142	14.87875	11.44507	14.80872	15.27595	14.42162	13.72438	14.78553	13.03852	9.542603	12.89964	18.88849	17.4663	17.86808	15.19426
MCM6	21.00934	12.37536	23.86488	48.14988	10.53074	31.34779	10.3859	16.31551	31.2652	16.69012	12.23363	14.23774	17.32907	13.99359	23.14908	12.10465	24.51703	13.6768	91.97183	15.45744	20.57777	10.81779	22.10011	15.33594	10.46065	30.30795	16.73721	12.39232	19.7604	13.41802	20.26877
REXO2	35.4012	36.13798	48.99907	47.58045	42.97799	66.17842	36.1073	55.14043	60.35885	45.33869	40.07875	48.37513	37.44404	57.03867	60.45014	36.88959	35.39946	94.01266	43.23902	36.90291	64.6178	42.711	45.44944	35.42242	31.53359	44.05467	33.4009	40.7949	30.74068	33.64395	48.00493
RBM7	13.84346	13.62162	16.92957	13.61278	12.14676	17.78961	12.1558	12.98097	12.99934	14.60657	13.46918	9.305393	12.61222	10.51305	16.52045	13.27242	10.60557	15.88319	19.23496	19.34148	19.66938	18.78217	13.43822	14.80491	16.52699	11.96869	11.00993	12.6082	14.84842	13.6279	15.2167
RBMS2	39.8188	65.78848	21.91142	17.58338	41.58275	24.3495	28.18984	20.94675	36.31347	22.94076	83.65486	44.63446	61.71711	13.15376	16.95821	64.81809	17.90684	33.97866	21.71372	57.78511	35.30153	46.07463	25.58843	64.43838	58.23325	12.9745	21.20096	79.25577	62.863	72.16688	36.38365
BAZ2A	49.16757	67.68722	51.02747	38.26423	61.41728	74.18702	42.24918	52.47016	63.27737	34.62425	63.03159	49.49835	63.8884	36.02459	42.23678	62.24279	39.10428	52.49166	54.6096	67.00243	79.69907	51.22015	48.05316	65.26933	49.80426	49.01259	50.53508	73.90089	65.18012	77.42037	55.83187
PTPN23	16.68981	18.40867	18.31984	13.74859	19.18844	17.4864	16.204	15.79436	18.18489	15.75347	19.10497	17.72993	16.84347	14.0811	16.13005	19.69943	16.11596	24.59928	14.5821	15.82682	19.10946	14.77281	13.81477	16.45532	15.5402	24.55511	16.85645	19.05016	19.37871	17.98083	19.26828
MLH1	32.72896	33.03382	23.60205	23.53075	26.63627	36.68754	24.38543	21.80752	19.49175	29.91094	34.47854	26.81091	31.82373	21.7025	25.71838	30.10385	20.10959	37.13218	24.01789	31.81103	31.6928	29.77267	28.5222	30.84857	27.53659	12.72509	29.9373	30.65844	31.6341	28.12255	28.73642
UNG	14.11529	12.58376	14.11615	23.10745	16.90594	25.14328	10.15494	12.77314	23.2362	10.72011	16.09572	18.24675	15.51992	12.71073	16.61163	12.58553	15.12402	10.41566	38.46677	11.70365	12.64363	11.42896	13.93743	12.67737	8.951221	25.42236	15.97515	18.34438	13.12864	13.62169	14.2669
FMO4	6.550191	8.881656	7.702088	6.103136	6.157906	7.797181	5.778484	6.695025	5.806854	7.036156	7.636582	14.08973	5.754488	5.99589	12.56278	7.119066	3.470277	8.195573	4.646221	9.310568	8.802505	5.581045	8.978725	5.681228	7.057751	4.94512	3.393386	4.564726	6.086041	5.515519	5.908275
KLHL20	24.49562	26.6301	26.63334	18.77794	19.10553	26.05328	13.70739	15.13838	23.1913	18.01147	22.97684	30.40849	28.67745	14.30816	27.44372	28.16038	13.66514	27.79061	27.59734	25.84961	20.08444	23.64166	23.45007	24.24846	18.70686	28.2711	16.17005	29.87304	24.54791	29.705	20.97827
RGS11	3.389004	3.66548	0.7527165	0.9566456	5.876255	2.965949	5.36144	2.793272	1.465427	4.371319	3.71869	2.404427	5.882226	7.659297	2.215841	4.513883	1.576775	1.969277	0.8734541	4.964871	4.175386	5.155486	3.533473	2.116458	2.081516	0.9553681	1.121493	3.585298	5.695635	4.203815	2.844643
SLC46A1	3.006683	3.076237	4.923181	2.800116	2.95967	3.934539	3.13931	3.716149	3.230548	2.619093	3.148781	3.655128	3.018383	2.965027	3.504931	3.485291	3.164679	3.635013	3.308658	2.250306	2.839424	2.342297	1.876622	3.948483	2.071209	2.314431	3.504688	2.595404	3.542796	2.428345	3.426671
PLXNA2	24.16378	44.67208	63.3594	7.143382	24.14837	50.07661	24.10229	21.29967	19.08401	18.33292	31.47089	37.59418	29.47599	26.12439	31.5845	38.0865	13.20903	28.86467	12.90612	36.71549	18.04988	32.83446	27.35964	32.10375	37.16432	33.40866	19.05045	36.31485	43.41446	43.05027	22.51891
SPAG5	6.914198	1.565076	17.80185	45.4494	2.321437	20.58827	3.383652	16.24036	7.565047	7.546204	2.930775	6.618645	4.920475	1.097625	8.24735	1.883645	17.7136	5.649138	38.08385	2.183633	8.153638	4.673648	10.4186	2.978495	1.234455	29.42663	6.986871	2.864683	5.454571	2.57295	8.303671
ANKRD13A	55.64697	56.07625	41.92212	39.18323	58.92212	61.39689	37.34232	45.2032	73.08647	47.8577	64.38198	90.16007	61.08268	34.86629	53.11202	70.62914	45.86933	80.66713	48.6661	59.67427	57.57318	56.99513	51.7684	63.99513	53.66535	80.62599	61.15218	52.26598	52.01602	61.50756	51.43152
TPD52	25.62256	41.16769	138.7741	56.489	43.69087	63.83269	34.26534	48.26103	69.02303	41.55626	53.07087	65.30443	35.43309	31.80151	69.7475	36.5968	27.94015	181.8165	98.88518	38.47651	49.27379	36.53184	42.05851	46.23663	39.29925	110.2752	179.0463	75.77853	30.95203	41.85033	130.1592
ACACB	16.36923	17.77655	3.920597	3.283898	19.86144	4.528267	12.52168	8.00992	10.11673	7.235532	18.89199	6.99106	16.92048	21.63633	9.569053	24.27191	4.68707	6.414887	6.761808	27.84174	7.711889	24.37215	7.730669	16.31116	16.36415	4.181716	6.818273	22.0262	23.44101	21.5787	8.86064
TRAF4	27.96338	29.80622	110.909	124.5633	37.90184	95.03732	46.66511	82.43075	74.0157	57.27908	31.34563	103.9571	25.31559	33.94472	92.95633	39.07764	74.51542	113.572	77.78156	39.47402	76.00763	57.83996	48.00282	34.25687	46.19331	135.0142	72.25063	37.98203	29.96476	37.58914	53.97955
PAG1	30.44627	26.26592	27.11766	6.608696	38.84163	9.58543	16.84072	23.37979	32.79723	30.83159	18.08896	21.27312	26.48671	15.64895	16.92488	28.0394	17.12497	27.93293	7.010925	24.04588	21.54499	22.95269	23.29737	29.0977	18.77508	20.94882	28.07081	35.03181	37.45718	31.29678	24.70443
GPATCH1	5.593292	4.888727	6.541581	4.910115	5.850247	11.23586	4.398089	5.677583	4.71163	3.663213	5.702725	4.867824	5.953433	5.167743	5.460525	5.180329	5.008867	5.678411	5.115946	5.334898	7.720371	4.371464	4.986321	5.379822	4.698735	7.527905	5.131554	5.973886	4.738657	6.095984	8.123082
ICAM3	26.55342	23.38295	29.01389	27.84152	20.94369	15.92432	22.64992	26.99497	20.00946	18.46369	39.19911	24.70448	23.59239	16.14198	33.91214	33.97471	18.43931	32.67759	19.36751	41.07871	53.39364	33.59797	53.16631	30.44005	31.83302	30.374	32.78164	27.07407	24.30058	32.80551	26.28214
NT5C2	35.88011	35.61186	37.72708	22.25683	31.65197	52.36873	13.02707	16.01386	39.51332	20.50521	34.55477	41.95277	29.61447	7.789778	27.28271	36.5771	23.30394	36.88364	33.16056	32.68301	34.23512	38.41504	17.61208	33.36449	30.15998	30.95648	43.71902	31.70279	38.6988	31.00939	40.00331
MCAM	143.734	208.2075	33.23271	220.7993	106.9587	77.04427	106.1782	119.0378	108.5751	187.2861	105.6028	80.48002	149.8228	152.8199	80.24567	139.0235	145.6767	40.99523	113.7212	87.4399	83.03073	157.1813	189.7823	110.5368	107.3387	36.86151	21.26038	410.8535	154.3085	141.7271	125.4188
GPC4	14.46899	18.99348	31.43411	26.24097	15.36437	46.78797	11.95101	19.6126	45.82435	36.94238	18.00471	24.46536	17.60223	11.41624	56.17158	19.60529	12.9964	62.46224	37.90975	16.65469	35.10312	16.4447	14.46359	20.91603	16.51126	30.80161	36.29302	20.13878	18.33275	22.38516	29.35475
MBNL3	9.587717	10.18605	13.12439	5.059675	8.62306	9.774298	5.635324	6.189466	8.091438	6.383135	7.962146	7.518607	8.900662	5.089543	9.600813	7.741896	3.827108	8.337834	8.804041	9.204745	9.636079	6.685296	7.9843	9.247162	6.728971	8.445061	7.367167	7.699942	8.131941	8.000476	8.778427
CAMSAP3	2.335406	8.356967	16.88479	15.67672	5.972868	13.52661	7.131204	7.703164	10.71678	7.300774	7.037137	10.3312	4.898563	7.75423	11.19397	7.363756	4.458921	20.4459	9.009353	4.682266	10.06631	4.194988	6.609153	7.650255	5.517978	14.76881	18.69184	5.058494	5.854704	8.83183	8.968755
RAP1GAP	9.668306	20.14828	49.59337	40.54769	14.27537	198.8496	14.03456	13.64879	78.63401	17.90684	16.14648	129.4748	14.72427	15.52748	109.5986	18.24259	2.627256	79.64407	72.07067	19.80467	38.10166	17.79129	11.33427	16.56397	25.66499	23.73256	114.6866	11.26959	10.89029	13.4346	33.44965
XAB2	15.69994	19.18659	22.30817	27.93315	26.1527	19.05089	28.73674	22.99014	19.72405	17.7962	22.42768	21.73639	22.90917	39.56113	17.81112	27.8304	17.61083	22.39578	16.01557	19.7935	32.18691	17.70528	23.16905	20.07934	18.80125	22.89911	27.71463	24.05113	23.40786	21.54438	19.19202
ARHGEF1	74.93447	89.76926	127.4031	71.84413	106.6183	94.44565	91.53249	75.03437	62.00788	99.3406	96.14275	61.6926	82.40351	71.05701	68.33631	95.00685	75.0572	115.4648	41.32117	94.57079	106.9881	79.27573	117.1451	95.14214	89.38827	163.7551	65.88573	83.32043	97.57121	107.5527	87.2889
STXBP2	85.78184	58.1885	55.40873	76.48106	77.40566	34.34126	102.1799	50.69826	42.08002	37.41504	84.08578	51.88851	50.93127	69.12512	38.99181	53.47543	58.49618	52.84828	27.09635	50.45826	52.94379	47.52953	53.17771	64.4646	41.7589	43.36786	36.62609	30.50176	43.20371	37.28506	29.19041
MAP2K7	16.52095	20.89278	26.24664	21.89595	28.19908	17.25885	22.06361	20.99715	17.56357	20.81511	21.62878	24.72807	23.01989	26.30694	19.87904	22.64561	13.78983	24.47973	17.47308	20.47625	26.19483	18.31502	19.26076	20.67036	19.15395	22.69521	22.00422	24.06373	22.01943	22.95295	21.67311
NMRK2	0	0.1562129	0	0.03486586	0.2062754	0	0	0.03412093	0	0.5870132	0.1853678	0.03845704	0	0.999697	0.1221388	0.2213664	0	0.03447325	0	0	0	0	0.1510698	0	0.3584785	0	0.03721354	0.2026486	0.106408	0.02765069	0.02914386
DGKD	19.78482	20.8414	27.14983	24.4007	23.31377	18.76165	20.11997	21.68403	12.81353	28.25551	26.76525	19.8705	21.02519	14.49513	18.5452	21.23299	18.28686	40.07382	30.37845	22.11173	42.1445	28.67268	16.08542	20.30395	29.66354	17.15011	100.7523	22.90387	15.96067	24.36091	23.28364
CTTNBP2	4.256192	3.243539	1.569996	0.4968739	2.734175	1.118689	2.357298	4.250835	1.538188	2.473679	2.351947	2.227566	5.321154	4.059543	2.28337	4.341947	1.300195	1.901724	0.6194213	2.39236	1.974703	5.455422	2.083449	2.898824	2.84648	2.021348	0.427686	2.360044	4.096785	4.855718	4.95716
ACTL6B	0	0	0	0.06497914	0	0	0	0	0	0	0	0	0	0	0	0	0	0	0	0	0	0.13737	0	0	0	0.03472311	0	0	0	0	0
RARB	4.127934	6.502626	3.367434	3.778375	4.764981	2.939058	4.769899	3.729388	3.91788	5.44526	3.603789	4.86512	7.781565	8.508799	5.945808	8.288127	4.224252	3.575493	3.35462	6.505851	2.471936	6.787852	6.991164	5.493469	3.758988	1.854418	2.682758	7.650154	6.681237	7.844851	6.004815
TOP2B	60.61789	70.23459	53.80511	42.83299	54.44624	66.20321	33.80427	48.42117	48.56006	53.3112	59.86041	52.89087	62.41459	45.93992	61.54187	63.34822	36.07391	65.06933	54.25608	59.47787	71.6594	64.82014	55.31162	58.93221	49.9482	59.42993	55.62741	69.58791	58.75884	66.87326	55.77744
TM9SF3	175.3419	172.967	147.22	91.04072	142.8961	247.4994	106.011	124.4355	173.1628	121.8164	152.0829	167.6531	155.8024	101.5818	134.4405	157.8372	193.259	172.5645	180.0752	158.729	136.9467	165.4443	126.6309	146.733	137.7149	152.3159	207.1708	166.3184	171.1293	144.3458	170.0085
NFKB2	34.62352	30.04907	28.91494	34.0526	38.24232	26.77098	61.69057	49.89075	56.43897	37.21858	44.18507	28.03608	31.48081	31.44562	36.50745	31.06561	68.41941	45.97716	26.62156	66.37214	63.05017	64.64971	66.46586	37.22415	130.3922	39.08514	40.37751	41.31648	55.21584	45.95112	51.15414
UBE2T	4.565878	1.874587	15.59598	27.20157	2.000623	22.22095	1.440254	7.605828	8.047895	5.821985	1.718618	5.803426	3.502455	2.004906	9.838199	1.091689	11.04052	5.576263	43.11375	1.92891	6.175629	1.054153	7.375644	3.788523	1.317867	21.57398	6.203043	0.9660677	3.305994	3.19087	8.192362
PPP1R12B	38.99102	40.46716	58.28731	9.237875	35.6907	25.28033	23.49497	25.35635	18.25493	41.44782	29.53756	22.97763	41.21574	42.59268	26.31783	33.13473	14.45327	25.40126	16.79837	38.76009	19.96038	54.29428	30.88248	21.34776	40.17329	19.64169	22.47746	49.67875	30.64813	30.64497	33.86864
DNAJC10	39.11915	32.21629	86.37156	33.72219	25.68636	39.49653	18.38623	21.07918	39.39482	31.82916	25.36964	60.37885	34.48536	18.28763	39.61915	26.60643	39.26233	40.33555	59.13767	24.69099	37.07168	33.48784	28.6044	25.70416	22.40086	26.54409	33.23531	37.09161	24.46063	26.07015	34.41607
GTF3C1	31.1078	32.27866	42.50686	70.2554	30.45704	40.03574	31.99152	32.65419	46.01685	31.4471	32.43961	29.54876	36.12522	33.65426	47.31787	34.33965	34.74335	31.64051	43.46562	37.77451	35.86743	36.92266	33.29088	31.16316	30.93793	35.55558	28.72861	41.77827	39.47191	35.2865	37.78068
IL4R	97.41285	101.4319	99.2739	196.8608	77.55112	58.09639	97.82515	58.15112	50.4418	96.58363	100.6131	49.35922	71.87857	39.90763	74.7074	79.04513	158.8885	73.68622	104.0479	99.90135	100.9002	102.9774	92.88132	92.66625	135.463	44.25447	76.02271	77.11263	100.8075	93.92123	78.09515
USP33	55.6632	71.42449	38.39118	39.10039	62.09639	78.77942	36.02717	45.57794	65.17058	44.17371	66.9828	60.99287	69.97856	40.56644	64.78886	64.80088	37.99248	61.69361	75.10514	67.27664	52.56611	63.13097	40.89737	65.6016	50.09709	57.10216	45.96036	64.93163	67.10614	62.93642	53.87381
PAK3	1.520449	0.5658757	2.052196	1.771919	0.5054758	0.3387222	1.052862	0.6870809	0.3002042	1.428046	0.5806398	0.8112715	1.506078	0.7775287	0.611613	0.7783068	1.718883	0.2975037	0.20267	1.557423	0.6632189	1.755178	0.8691536	0.3990089	0.7187303	0.1310129	2.200489	0.723292	0.9353054	0.5921439	0.9687839
CAPN6	0.6859972	0.5216345	0.8032504	0.09111594	1.028217	0.04558742	0.2760978	0.8421536	0.08522595	1.761326	0.9042636	1.976517	0.8724815	0.4063946	0.7684175	0.1606953	0.05783459	0.1101099	0.01150733	0.5967412	0.1374138	0.3959511	0.2960962	0.08364992	0.123017	0.01081998	6.483413	1.784906	0.04634651	0.1284628	0.4061999
DCX	0	0	0.004915142	0.005017899	0	0.005648786	0	0	0	0	0	0.005534743	0.004914096	0	0	0	0	0	0	0.004770506	0	0	0	0	0	0	0.02142311	0	0	0	0
SNRPA	24.58607	26.90501	58.85631	51.81396	32.30741	49.75068	44.70563	44.77692	29.78127	38.79179	26.31279	75.68079	33.68594	75.9468	39.74234	34.7094	37.39305	38.60226	41.61334	24.52622	38.83092	18.14127	53.72845	27.08197	22.7568	35.8703	39.26966	33.77801	27.65655	26.7613	28.41875
SPAG6	2.754358	7.115185	5.398843	2.269529	0.05328221	0.6691327	1.789445	1.357302	2.107657	5.576583	2.834594	2.483423	4.692114	15.47646	1.009575	2.763715	11.56558	0.1959024	4.913593	6.558529	2.01226	23.83732	1.365779	3.274172	0.6734343	2.136795	13.95733	35.17611	1.209377	1.685594	0.9937013
EXOSC5	11.252	12.43598	32.94237	21.01942	14.38866	35.4477	12.20484	18.94844	17.32029	13.64896	13.4532	12.92978	14.72591	19.39402	17.03949	11.07841	21.47515	20.30313	15.80515	8.761829	18.52752	12.17728	15.8943	10.39074	10.80572	20.6932	26.23141	14.29231	8.974792	11.1879	13.65041
DYNC1I2	80.91514	88.95011	88.49857	48.36173	71.28125	64.77496	43.11617	50.47515	89.57572	54.67745	88.41666	80.62276	83.11568	52.10023	73.65165	83.34066	53.56717	72.52976	85.84392	68.12189	60.48702	72.40171	57.06418	73.98685	65.21044	54.20381	70.65321	90.20155	82.59864	80.38418	68.56757
APBB1IP	32.41904	16.78498	16.96886	11.32951	21.02754	5.969142	20.8346	18.67785	14.44477	16.60415	20.084	14.8577	20.20671	13.99173	13.17181	18.50578	19.73623	16.03766	9.190246	20.28945	37.75639	15.33511	32.46471	26.95537	18.00855	18.47936	16.71491	12.01185	32.88066	18.36174	19.06424
LRCH4	34.29355	33.78565	47.99727	53.47375	43.24539	51.93317	43.70334	42.37139	65.10236	41.50328	38.56384	56.38574	33.05979	40.6807	66.95481	40.40603	36.61077	60.40708	28.98184	39.32451	50.64013	33.82181	56.04995	36.08579	30.72321	91.57972	26.41624	35.79675	38.01689	42.92699	34.30185
FAM76B	22.73182	21.12595	21.83759	12.75342	21.4454	26.74103	13.38884	16.21569	16.44016	15.75347	18.88183	20.25221	20.74607	11.85418	23.78203	21.63389	17.66329	18.05801	20.95839	18.82559	27.83069	20.68423	22.46219	21.9689	16.50679	21.47532	12.44837	24.25595	18.15392	24.04249	22.54144
SIRT6	14.60514	13.91027	18.06262	21.16518	16.51514	13.35432	15.9929	17.63246	12.45827	16.03965	13.66307	16.27167	12.53763	15.94051	15.66265	14.46706	15.05656	15.30609	13.75077	9.759352	22.61326	13.43329	15.0893	12.7886	13.0862	17.57397	16.92394	14.83668	12.27726	12.63085	12.78277
TYR	0	0	0	0	0	0	0	0	0	0	0	0.0205087	0	0	0.08684696	0	0	0	0	0.01767686	0	0.01965398	0	0	0	0	0.01984555	0	0	0	0
POLD3	25.92657	22.3197	25.38706	23.78758	16.78211	23.78075	12.57858	11.85683	14.30884	15.00613	22.88712	18.38108	21.42664	11.81293	16.58317	15.16869	18.22847	14.37072	40.43075	19.85124	18.30281	20.59387	14.61424	20.7791	20.38821	16.9565	18.59199	18.09921	19.97798	14.06073	16.30389
ACTN2	1.890953	2.784622	0.1746315	0	3.530531	0.1170734	4.225354	0.8142087	0.6503551	1.834324	1.690343	0.934066	3.986571	9.684079	0.2602259	4.276182	0.3904099	1.087028	0.2195297	3.587595	0.3722834	5.135266	1.9151	2.727899	2.638462	0.04763466	0.1744297	5.109138	3.083259	2.851335	0.7699555
CAPZB	219.0618	167.8095	169.4456	189.2187	180.0648	163.5573	198.6462	204.0877	180.8066	200.5735	181.409	155.7593	190.715	193.0504	208.3352	186.6904	208.5564	145.7908	273.9075	178.5125	203.8157	163.2837	238.3466	170.716	156.7337	167.8751	151.8498	184.6294	172.866	169.0093	184.7039
GPR137B	38.34636	30.60629	28.08744	17.38839	35.46285	19.30103	24.43106	17.65105	14.09241	26.34104	29.91612	16.32036	27.12956	10.91593	21.94395	25.05724	33.34764	14.68311	32.1017	28.69841	30.44617	21.97619	37.1445	40.67741	25.26258	16.33295	23.05495	15.51031	35.94868	17.30177	28.1892
NAALAD2	4.089877	2.624509	0.8032924	0.3075324	2.801361	0.9561647	2.011147	1.863097	1.442373	1.780696	2.071034	1.582972	3.728779	4.002989	0.7353127	3.052797	0.6525323	1.491388	0.2496811	4.566546	1.773637	3.390031	1.82426	2.500666	1.916327	0.9860224	0.6095885	2.510943	2.469322	3.182202	1.88512
JADE1	15.06261	22.05274	13.8382	6.941186	20.8128	12.38892	18.74879	14.14132	16.09606	12.16429	21.62079	17.93071	21.44149	23.2316	15.4572	26.26737	8.991808	17.37442	11.51182	22.00474	14.58865	20.361	14.88395	20.06485	14.36261	12.13413	14.56927	27.12084	20.29804	25.26261	13.96587
SLC25A43	14.84157	21.69572	13.47151	9.661006	18.94707	7.39064	13.84594	12.58871	14.33357	12.98052	19.76982	10.69534	18.76549	15.5253	20.27703	19.10947	17.35986	19.29794	17.51311	19.57034	14.17367	15.60949	19.15694	23.55369	13.05456	13.48166	11.56486	16.30443	16.07268	18.25839	13.71198
UBE2A	52.4331	44.12073	49.72057	40.63234	49.85185	41.56815	38.52975	50.48826	35.68865	54.98108	45.50974	45.35367	49.27359	25.22505	52.9811	41.28167	42.92899	53.23261	72.1774	44.79124	40.26643	43.18519	65.0992	46.73094	42.03044	61.73978	38.59044	49.21081	43.48895	40.62519	42.88672
FGFR1	59.02084	43.12182	14.98533	38.21806	27.62792	29.72973	44.84071	38.90706	27.20837	39.14486	45.53034	27.24411	47.16446	63.52425	30.48895	39.19056	43.14431	31.11183	17.5995	39.10999	21.7733	62.72711	42.81818	25.27848	41.56722	5.663248	22.16696	58.90691	43.20153	38.44286	39.74487
FKBP6	0	0.01623124	0.06387366	0.2390997	0.02143296	0	0	0.1276316	0.07319248	0	0	0	0	0	0.05076314	0.04600198	0	0	0.02470639	0	0.04538911	0	0	0	0	0.04646127	0	0	0.1326754	0.03447642	0.01816909
SMC1B	0.08398088	0.005268216	0.02073164	1.241684	0.006956552	2.732058	0.02748599	0.1311815	0.04157348	0.01979678	0.007501744	0.03890844	0	0.0269715	0.205954	0.007465491	0.0806054	0.0627802	2.36561	0.006707192	0.07366031	0.0372869	0.152843	0.006476933	0.01318859	0.8595632	0.03012027	0.05467394	0.01614855	0.0111901	0.06486908
FBLN1	604.425	169.1495	69.2384	106.6315	218.7188	51.42247	496.467	286.0018	70.64504	450.4139	199.4127	79.1169	349.1597	887.2751	161.075	370.2159	141.6088	138.2446	96.65039	517.7558	226.6811	572.0893	384.5747	167.0434	198.3394	18.22995	33.66603	199.8989	204.9241	265.4582	293.6638
ITGA8	37.29269	42.42155	6.354309	3.911065	42.0716	4.308867	30.41366	30.25259	13.95986	37.7431	26.79321	17.92284	48.32129	66.17794	21.62912	49.87309	11.05803	14.46783	4.599582	48.85273	14.7223	45.25484	31.11322	31.17593	23.89336	3.53344	6.990755	45.43377	37.91759	41.17413	24.72389
CST7	11.71831	17.15696	10.40735	8.303516	20.16092	5.159549	22.23342	16.36872	11.04883	17.20368	27.78538	10.50469	19.73187	12.20287	11.92021	21.03751	16.42369	10.09331	6.393555	31.49165	25.26293	16.32726	37.7513	22.32292	28.73613	18.5439	11.18153	27.18702	22.88929	18.22136	17.43904
MAP2	11.86962	26.38668	8.555763	6.229556	28.83105	7.072464	13.82617	10.24724	17.38388	14.18274	34.81129	23.56676	19.17174	10.9451	22.41093	30.61774	2.952974	13.06581	7.713509	28.84347	4.871213	25.79295	8.140659	22.63306	19.21503	25.18638	5.474832	21.41644	29.63063	32.38595	8.098851
PIAS2	16.92884	16.30859	9.360569	9.493805	16.52598	21.56237	13.44442	14.3847	12.05824	14.0406	11.4011	11.20652	16.18891	13.03357	13.95466	12.49162	11.98869	15.72717	12.56588	15.87422	12.28172	12.50005	14.32077	15.55862	11.26741	18.62411	9.333089	14.2791	14.56662	14.24925	13.38285
AMPH	1.335744	0.2153278	1.229509	4.206662	0.6857496	2.405967	0.6773652	0.9627964	0.4426573	1.221664	0.3426916	0.2058042	1.112967	0.7295335	0.9309274	0.448731	0.7170567	0.2851128	0.7326429	1.451346	0.7615346	1.165433	1.212683	0.3581665	0.2061102	0.2900552	0.181045	1.363817	0.9577047	0.457373	0.9216077
ARAF	51.37387	57.24355	62.87081	47.21729	66.9244	53.12536	66.45044	64.76599	81.15502	62.20856	63.20185	67.56562	54.96935	63.13118	67.6076	65.35457	50.08123	67.45694	42.84913	52.97906	56.54862	54.92788	53.36223	58.97225	58.19995	92.39912	55.94837	55.47465	58.18089	60.43442	61.33407
MCCC1	18.73207	29.61573	18.57958	44.18685	18.76124	43.23503	14.08497	15.72465	98.04949	26.0628	23.12775	25.95763	18.15346	14.68282	51.36827	27.32889	9.828266	25.24485	24.43295	23.84509	19.66098	18.97274	16.72592	28.98099	26.35587	55.64328	38.37808	19.41844	22.72501	25.90525	31.98862
LAMP3	144.0996	398.9956	27.72447	53.92674	211.5799	167.3853	212.0883	294.1963	98.35113	449.3382	273.8869	169.1763	165.0665	110.2384	60.14075	221.1109	7.624993	112.1182	47.61389	235.0776	103.1722	220.4928	81.30709	285.8881	481.8465	58.90769	169.4936	120.3521	234.474	208.7476	319.2551
FAP	18.78766	4.242593	133.2041	17.41265	4.400141	17.97056	2.598844	41.75741	14.25171	26.61422	4.231352	10.17394	12.00654	5.5181	32.58081	4.795075	64.51882	10.27991	33.98875	6.472965	14.98611	9.968756	31.17049	5.068173	4.343007	6.588378	11.71084	5.459178	5.703828	4.122714	38.64666
NEBL	39.85084	122.7562	20.00918	16.8081	141.1708	52.23244	67.49545	59.21291	31.82134	67.62553	121.4647	38.92872	111.0904	99.94712	21.83282	138.5329	13.85812	55.40776	12.42211	117.1601	25.27287	92.95791	34.55868	109.7665	86.83658	31.79482	28.98269	101.3698	115.4858	140.6212	55.47546
ACER3	50.69258	44.09844	23.30749	16.19899	35.87201	18.45167	31.29043	19.04538	17.21746	19.29493	34.10935	21.00709	37.06795	19.65469	22.70618	30.40792	28.48331	13.53425	18.23065	33.61319	22.47289	29.98611	23.62709	37.74434	30.41677	24.38806	17.18734	25.09491	48.43765	20.5954	22.62988
UBE2K	51.54238	51.69899	72.76836	66.1455	43.89173	72.91275	40.098	42.88865	42.67121	47.0979	46.63401	45.44463	48.02662	36.42657	52.57581	39.3991	42.59431	54.94352	77.96615	46.77539	54.15993	51.68579	49.37868	44.40574	43.98402	82.68009	60.93338	47.42893	49.29582	42.24247	50.5555
PIK3C3	25.31701	28.93897	15.03484	9.451169	20.12789	19.78903	14.68367	14.92267	12.55796	17.65343	23.20436	15.21648	25.44249	18.02477	15.73953	25.89313	13.74018	23.25518	13.06441	24.72641	20.4866	24.60292	16.90702	23.587	21.29832	17.97254	22.0176	25.66858	27.32961	23.70672	18.81834
N4BP2	4.208942	3.997485	5.417333	4.427931	2.622236	5.758626	1.49093	2.864904	4.149787	3.51476	2.896713	5.38481	3.646077	2.310253	4.594882	3.061168	3.92766	5.275917	4.359607	4.752271	3.688572	4.232529	3.344386	3.025012	2.986864	9.446186	5.52915	3.598207	3.553289	2.990357	4.384383
TIGAR	39.03193	24.24334	29.06504	25.66505	22.43287	16.26875	18.41293	21.63047	19.35625	18.51555	21.09176	20.98583	22.55729	5.842202	15.83542	21.97507	27.93545	25.9364	24.61668	24.09182	23.16161	26.23018	31.83514	30.06578	25.99439	22.10795	23.46137	15.72495	32.73955	16.85458	22.33282
TULP3	13.97627	16.73835	17.72746	22.26281	13.09385	11.19315	15.8858	18.13818	24.57847	16.47937	15.62709	14.6229	18.49243	19.17295	18.28146	16.26685	16.59183	13.12966	25.75091	15.42303	40.04565	21.27375	18.47048	13.61239	15.65257	24.88859	13.91734	22.05194	14.12459	15.56333	19.06482
SYNJ2	5.6146	3.765799	9.017023	20.20415	3.094091	7.830765	2.604059	6.494209	7.722463	7.457367	1.6768	3.973189	3.261116	3.488694	6.66458	2.33787	8.66098	2.79388	14.21199	3.279978	7.279552	4.822965	7.578441	2.770535	2.745917	7.827931	5.869601	4.947251	3.236988	3.56774	7.206322
ADCY2	0.3841589	0.1069748	0.1303004	0.0204653	0.2522458	0.2188643	0.5880216	0.2102946	0.09475473	0.03828452	0.4787456	0.2031591	0.5812165	1.212709	0.3345633	0.3248401	0.2572034	0.1719963	0.06978503	0.486408	0.1388887	0.7355042	0.05542114	0.197278	0.009564413	0.01093611	0.1092166	0.7731698	0.1093025	0.5274815	0.05131995
PPP2R5C	115.4398	123.7935	109.8392	95.20686	122.374	90.20664	88.37976	98.39634	113.8944	122.9556	129.9223	91.71101	120.5984	82.0295	105.8532	128.9872	63.86745	99.76564	104.7382	125.5249	105.2334	111.5431	121.903	132.8	110.5531	148.7255	125.6215	116.6527	104.2671	130.3399	119.1024
RBFOX1	0	0.0502951	0.01649356	0	0.01660337	2.350473	0	0.01647862	0.01417491	0	0.03580918	0.9286369	0	0.01609338	0.1966221	0.01781806	0	0.01664877	0.01913917	0	0.01758068	0.2491819	0.1094382	0	0.06295504	0	0.4493048	0.06524578	0	0.02670768	0.01407496
GNB1	347.6762	342.4994	283.8704	298.9041	334.9328	259.0683	267.2389	241.0476	319.5808	228.6187	344.1218	266.8559	327.0939	238.122	295.7523	366.1809	265.8972	245.4271	170.7225	323.3449	271.189	331.3769	309.7092	345.6985	301.5706	251.1696	207.2292	354.2519	342.6743	347.4506	274.5222
HOXA9	0.32428	0.755577	0.3964491	0.1011844	0.897949	1.281442	0.3449328	0.5693794	0.4046011	0.2366074	0.3496718	0.05580317	0.9413664	0.3626531	0.3249212	0.8833391	1.358367	0.07503373	0.805071	0	0.3169348	0.4545591	0.5754266	0.41802	0.3073738	0.2162808	0.134997	1.396755	0.2702062	0.401226	0.3171695
EDN1	38.21834	77.50681	3.370317	8.200748	12.39093	8.711273	34.73137	9.502873	11.88375	22.99903	60.98229	22.68107	29.18101	21.61599	17.08758	29.27165	8.048812	6.844407	3.895467	31.9615	10.97617	12.03233	20.93377	107.9874	41.27514	2.965111	9.783555	51.30081	69.50168	105.1698	11.16335
MLLT10	23.80645	31.52355	19.29381	15.91941	25.39208	19.96371	19.66681	20.66474	13.66516	19.42675	24.32988	18.37792	26.49507	25.25857	16.72058	28.9605	19.77156	26.88058	15.3945	24.99944	18.32637	27.37708	22.80171	27.88204	19.44396	19.37635	19.96702	25.80858	27.22513	28.63855	21.93898
ZCWPW1	3.14405	3.463397	2.975898	4.961652	4.608784	7.042545	5.48043	3.571361	4.070891	4.254149	3.880406	2.676865	4.964643	8.40181	5.54183	4.280158	2.25931	3.181648	3.391939	3.828315	4.05421	5.681675	3.368841	4.010464	3.058149	9.644853	3.204308	4.997942	3.730784	3.179273	2.434327
ADCYAP1R1	1.755954	2.079326	0.1672549	0.4071769	3.84657	0.2809365	1.343272	2.082366	0.3317132	1.769127	1.215079	0.9561828	1.993769	1.970915	0.4141115	4.44766	0.4502032	0.9090784	0.3284482	2.147793	1.069674	3.651449	0.9532647	1.652012	1.731054	0.1123016	0.08411497	2.417504	1.773816	2.68749	2.020161
FGF20	0.07158437	0.1167548	0.02552538	0.02605902	0	0.9387313	0	0.02550226	0.3729298	0.02437436	0.02770908	0.9485225	0.05103991	0.2988727	0.9433045	0.02757518	0	0.05153117	0	0.02477426	0.408117	0	0.2540492	0.02392375	0	0.02785049	0.1668822	0.1767048	0.1192953	0.1653308	0
P2RY10	3.858892	2.473899	3.531454	2.460362	2.618183	1.563096	1.993013	3.76665	2.542842	2.620297	2.69386	3.089947	4.246385	0.9312889	5.290816	2.5004	2.616203	10.76631	3.433382	5.18762	10.3516	3.682152	17.09897	3.130955	2.27692	6.560741	5.512063	2.949713	2.806523	4.94565	4.968374
ITM2A	65.91152	88.44617	25.74387	24.47062	90.81309	14.66801	63.36146	54.61342	36.54475	38.97014	87.86008	58.36387	120.4134	44.37632	35.1428	134.9533	15.54046	57.53399	18.16959	123.2699	60.65488	132.556	88.54061	114.2823	89.35158	52.67939	22.14971	133.332	117.2613	144.0377	54.77593
NRDC	65.99634	58.46425	119.0553	71.83943	49.39728	105.1542	42.15633	50.94244	84.48966	46.13988	53.48513	53.30397	58.97038	43.41838	79.86281	55.92861	58.65042	57.77228	92.33878	55.86224	62.2	55.0896	57.89687	60.38733	54.27771	82.97262	55.59313	58.39235	66.23832	53.27081	60.53402
VDAC3	89.5808	87.90841	133.0957	74.87735	94.27074	63.03264	79.16226	89.71651	91.28566	95.7352	87.38443	83.97069	96.52237	98.25567	115.9836	94.98489	110.1849	76.47563	132.7425	95.61966	76.76207	96.64625	88.45487	87.83511	83.15283	117.2683	100.7435	105.0111	92.68703	89.14222	98.75265
[truncated: 16,548 more rows]
